# Supplementary material for: Integrating single-cell and bulk RNA sequencing data reveals RGS4 as a functional driver in a proliferative subgroup of SF-1 lineage PitNETs
Source: Front Cell Dev Biol. 2026 Apr 22;14:1815682. doi: 10.3389/fcell.2026.1815682 (PMC13144082; doi:10.3389/fcell.2026.1815682)
Supplement: Supplementary file 1 [file Table2.xlsx]

## Sheet: RT-qPCR primers
Primer names, m=mouse, F=forward, R=reverse	primer sequences
m-Rgs4-F	GAGTGCAAAGGACATGAAACATC
m-Rgs4-R	TTTTCCAACGATTCAGCCCAT
Rat-Rgs4-F	CATCGGCTGGGATTTCTGCT
Rat-Rgs4-R	TCCAGCGATTCAGCCCATTT
m-Actb-F	GGCTGTATTCCCCTCCATCG
m-Actb-R	CCAGTTGGTAACAATGCCATGT
Rat-Bcl2-F	CGGGAGAACAGGGTATGA
Rat-Bcl2-R	CAGAGACAGCCAGGAGAA
Rat-Actb-F	TCCTTCCTGGGTATGGAATCCT
Rat-Actb-R	CACTGTGTTGGCATAGAGGTCT
Rat-Bax-F	TGGAGCTGCAGAGGATGATT
Rat-Bax-R	CAGGGCCTTGAGCACCAGTT
m-Bcl2-F	GTCGCTACCGTCGTGACTTC
m-Bcl2-R	CAGACATGCACCTACCCAGC
m-Bax-F	TGAAGACAGGGGCCTTTTTG
m-Bax-R	AATTCGCCGGAGACACTCG

## Sheet: sequences of shRNA, OE
Names	Sequences
Rgs4-OE	ATGTGCAAAGGACTTGCAGGTCTGCCGGCTTCCTGCCTGAGGAGTGCAAAGGACATGAAACATCGGCTGGGGTTCCTGCTGCAGAAGTCAGATTCCTGCGAACACAGTTCTTCACACAGCAAGAAGGACAAAGTAGTAACTTGCCAGAGGGTAAGCCAAGAAGAAGTCAAGAAATGGGCTGAATCGTTGGAAAACCTGATTCACCATGAATGTGGACTGGCAGCTTTCAAAGCTTTCCTGAAGTCGGAATACAGCGAGGAGAACATTGACTTCTGGATCAGCTGTGAGGAGTACAAGAAGATCAAGTCACCTTCTAAACTAAGTCCCAAAGCCAAGAAGATCTACAACGAGTTCATCTCAGTGCAAGCAACAAAAGAGGTGAACCTGGACTCTTGCACC…
shRNA-CTRL	GCCTAAGGTTAAGTCGCCCTCGCTCGAGCGAGGGCGACTTAACCTTAGGTTTTTT
shRgs4	CCGGAGGAGTACAAGAAGATCAACTCGAGTTGATCTTCTTGTACTCCTTTTTTT
