# Supplementary material for: Integrating single-cell and bulk RNA sequencing data reveals RGS4 as a functional driver in a proliferative subgroup of SF-1 lineage PitNETs
Source: Front Cell Dev Biol. 2026 Apr 22;14:1815682. doi: 10.3389/fcell.2026.1815682 (PMC13144082; doi:10.3389/fcell.2026.1815682)
Supplement: Supplementary file 3 [file Table3.xlsx]

## Sheet: Cell Markers in Fig.1E
Cell Markers in Fig.1E
	p_val	avg_log2FC	pct.1	pct.2	p_val_adj	cluster	gene
GJB7	0	6.28189	0.291	0.694	0	SF1_Tumor	GJB7
PEG10	0	7.79696	0.51	0.12	0	SF1_Tumor	PEG10
KIF21A	0	0.789213	0.455	0.083	0	SF1_Tumor	KIF21A
SCG2	0	7.0315	0.458	0.111	0	SF1_Tumor	SCG2
NUCB2	0	0.358118	0.497	0.152	0	SF1_Tumor	NUCB2
GNAS	0	9.88287	0.463	0.119	0	SF1_Tumor	GNAS
CEP126	0	1.35178	0.457	0.114	0	SF1_Tumor	CEP126
RCAN3	0	1.24175	0.43	0.101	0	SF1_Tumor	RCAN3
AHI1	0	4.07634	0.512	0.199	0	SF1_Tumor	AHI1
PLD3	0	4.44401	0.504	0.198	0	SF1_Tumor	PLD3
VGF	0	4.28005	0.374	0.069	0	SF1_Tumor	VGF
GNAL	0	6.2914	0.424	0.12	0	SF1_Tumor	GNAL
CELF4	0	5.25787	0.439	0.142	0	SF1_Tumor	CELF4
NNAT	0	4.28959	0.397	0.104	0	SF1_Tumor	NNAT
SLC38A1	0	0.681592	0.436	0.143	0	SF1_Tumor	SLC38A1
JUND	0	0.662486	0.564	0.272	0	SF1_Tumor	JUND
CXXC5	0	2.4574	0.466	0.182	0	SF1_Tumor	CXXC5
KIF5C	0	2.2077	0.435	0.153	0	SF1_Tumor	KIF5C
PBXIP1	0	1.49182	0.447	0.165	0	SF1_Tumor	PBXIP1
DDIT4L	0	7.17605	0.32	0.585	0	SF1_Tumor	DDIT4L
IGSF1	0	4.49146	0.388	0.133	0	SF1_Tumor	IGSF1
PCSK1N	0	7.58943	0.547	0.294	0	SF1_Tumor	PCSK1N
RAB27A	0	0.513644	0.403	0.152	0	SF1_Tumor	RAB27A
MBNL1-AS1	0	3.44951	0.211	0.459	0	SF1_Tumor	MBNL1-AS1
MIR7-3HG	0	5.00142	0.382	0.135	0	SF1_Tumor	MIR7-3HG
MIAT	0	4.6892	0.344	0.103	0	SF1_Tumor	MIAT
PSD3	0	0.816474	0.404	0.166	0	SF1_Tumor	PSD3
GULP1	0	0.551543	0.205	0.436	0	SF1_Tumor	GULP1
IFI6	0	1.92257	0.407	0.183	0	SF1_Tumor	IFI6
MEG3	0	4.02203	0.311	0.091	0	SF1_Tumor	MEG3
HIST1H1C	0	0.761288	0.302	0.518	0	SF1_Tumor	HIST1H1C
TCEAL5	0	10.1563	0.382	0.166	0	SF1_Tumor	TCEAL5
RGS4	0	5.60066	0.234	0.439	0	SF1_Tumor	RGS4
NEUROD1	0	3.71043	0.249	0.449	0	SF1_Tumor	NEUROD1
ARRDC4	0	0.681429	0.213	0.413	0	SF1_Tumor	ARRDC4
NR0B1	0	4.09583	0.286	0.482	0	SF1_Tumor	NR0B1
DPP6	0	4.40956	0.291	0.097	0	SF1_Tumor	DPP6
AKAP12	0	2.2947	0.423	0.235	0	SF1_Tumor	AKAP12
ACTC1	0	4.95658	0.283	0.47	0	SF1_Tumor	ACTC1
SERPINI1	0	2.72009	0.376	0.195	0	SF1_Tumor	SERPINI1
CITED2	0	1.20726	0.292	0.468	0	SF1_Tumor	CITED2
DCLK1	0	5.85825	0.312	0.146	0	SF1_Tumor	DCLK1
LINC00632	0	4.59982	0.339	0.183	0	SF1_Tumor	LINC00632
HPCAL1	0	3.05502	0.368	0.216	0	SF1_Tumor	HPCAL1
NEFH	0	1.86802	0.266	0.133	0	SF1_Tumor	NEFH
NTRK3	0	0.523815	0.233	0.36	0	SF1_Tumor	NTRK3
CDKN2A	0	1.3	0.367	0.243	0	SF1_Tumor	CDKN2A
HIST1H4E	0	5.57659	0.274	0.392	0	SF1_Tumor	HIST1H4E
PRLR	0	3.23544	0.282	0.166	0	SF1_Tumor	PRLR
NRN1	0	3.50033	0.285	0.174	0	SF1_Tumor	NRN1
FLRT3	0	4.95281	0.291	0.39	0	SF1_Tumor	FLRT3
COL9A2	0	1.40842	0.273	0.176	0	SF1_Tumor	COL9A2
SNHG21	0	6.55191	0.279	0.375	0	SF1_Tumor	SNHG21
CRABP1	0	3.69403	0.334	0.403	0	SF1_Tumor	CRABP1
BCAT1	0	1.73012	0.268	0.204	0	SF1_Tumor	BCAT1
RBM24	0	1.38122	0.251	0.187	0	SF1_Tumor	RBM24
ENPP1	0	2.02359	0.26	0.207	0	SF1_Tumor	ENPP1
EGLN3	0	1.26645	0.289	0.339	0	SF1_Tumor	EGLN3
TAC4	0	7.61952	0.258	0.269	0	SF1_Tumor	TAC4
AC144652.1	0	3.40987	0.302	0.312	0	SF1_Tumor	AC144652.1
RASEF	0	6.04227	0.279	0.28	0	SF1_Tumor	RASEF
PAK3	9.40726e-287	6.48255	0.485	0.131	2.82218e-283	SF1_Tumor	PAK3
SIX2	1.30458e-278	2.14225	0.305	0.327	3.91375e-275	SF1_Tumor	SIX2
MALAT1	6.60375e-278	0.511546	0.445	0.316	1.98113e-274	SF1_Tumor	MALAT1
C2orf80	1.23264e-277	5.85192	0.244	0.375	3.69791e-274	SF1_Tumor	C2orf80
PPP1R3C	4.9115e-276	1.03586	0.29	0.354	1.47345e-272	SF1_Tumor	PPP1R3C
CRYGD	9.33708e-274	4.92622	0.338	0.49	2.80112e-270	SF1_Tumor	CRYGD
AKAP9	7.54726e-271	0.341285	0.463	0.253	2.26418e-267	SF1_Tumor	AKAP9
ISG15	4.36237e-267	0.378495	0.21	0.566	1.30871e-263	SF1_Tumor	ISG15
ING1	1.33887e-265	3.55944	0.356	0.495	4.01661e-262	SF1_Tumor	ING1
TSPAN7	1.78742e-263	0.581076	0.491	0.233	5.36227e-260	SF1_Tumor	TSPAN7
TCEAL7	1.91506e-262	3.61774	0.413	0.187	5.74519e-259	SF1_Tumor	TCEAL7
SYT5	1.47555e-260	4.06312	0.402	0.15	4.42666e-257	SF1_Tumor	SYT5
TMX4	1.18895e-255	2.75977	0.492	0.23	3.56684e-252	SF1_Tumor	TMX4
MAP3K5	3.57401e-252	2.67229	0.285	0.223	1.0722e-248	SF1_Tumor	MAP3K5
GAL3ST3	4.56771e-248	8.10045	0.322	0.282	1.37031e-244	SF1_Tumor	GAL3ST3
INSM1	4.25319e-247	6.66826	0.449	0.073	1.27596e-243	SF1_Tumor	INSM1
KLRD1	2.67179e-246	0.310975	0.226	0.289	8.01536e-243	SF1_Tumor	KLRD1
DIO2	5.92116e-242	1.28556	0.329	0.379	1.77635e-238	SF1_Tumor	DIO2
ADRA2A	2.01785e-239	3.67686	0.265	0.302	6.05354e-236	SF1_Tumor	ADRA2A
GOLGA4	1.66475e-238	1.32378	0.438	0.268	4.99425e-235	SF1_Tumor	GOLGA4
TLE4	6.53371e-234	2.08553	0.407	0.241	1.96011e-230	SF1_Tumor	TLE4
COL22A1	4.20108e-231	6.2229	0.354	0.093	1.26032e-227	SF1_Tumor	COL22A1
HIST1H4H	1.40664e-230	7.07147	0.284	0.29	4.21991e-227	SF1_Tumor	HIST1H4H
DUSP2	1.53448e-230	0.492071	0.199	0.294	4.60343e-227	SF1_Tumor	DUSP2
TMEM176A	4.58078e-227	2.51988	0.262	0.421	1.37423e-223	SF1_Tumor	TMEM176A
CXorf57	8.93512e-226	1.13714	0.462	0.129	2.68054e-222	SF1_Tumor	CXorf57
PCLO	2.51277e-224	2.98225	0.459	0.102	7.5383e-221	SF1_Tumor	PCLO
SLC16A6	7.45961e-224	0.709444	0.191	0.33	2.23788e-220	SF1_Tumor	SLC16A6
VMP1	9.08202e-222	2.12343	0.335	0.286	2.72461e-218	SF1_Tumor	VMP1
ACTG1	1.19251e-221	1.55262	0.542	0.338	3.57752e-218	SF1_Tumor	ACTG1
KCNK1	2.74229e-211	12.0754	0.332	0.156	8.22686e-208	SF1_Tumor	KCNK1
ID1	7.26931e-208	0.583651	0.267	0.336	2.18079e-204	SF1_Tumor	ID1
ZNF791	5.5418e-207	1.14801	0.441	0.212	1.66254e-203	SF1_Tumor	ZNF791
THRB	1.79721e-206	4.34452	0.414	0.095	5.39163e-203	SF1_Tumor	THRB
CHGA	1.7908e-205	5.68061	0.511	0.271	5.37239e-202	SF1_Tumor	CHGA
SIX4	8.0688e-198	4.28617	0.302	0.296	2.42064e-194	SF1_Tumor	SIX4
KLHL8	4.45823e-195	2.49586	0.414	0.146	1.33747e-191	SF1_Tumor	KLHL8
MYO10	6.75347e-193	0.454961	0.337	0.202	2.02604e-189	SF1_Tumor	MYO10
C21orf91	2.02085e-192	0.44611	0.285	0.369	6.06256e-189	SF1_Tumor	C21orf91
TMEM255A	6.52547e-185	4.82615	0.351	0.428	1.95764e-181	SF1_Tumor	TMEM255A
ZNF275	9.41934e-185	2.53618	0.441	0.231	2.8258e-181	SF1_Tumor	ZNF275
SLC22A17	2.72734e-179	4.48797	0.503	0.26	8.18201e-176	SF1_Tumor	SLC22A17
LRRC8A	6.43639e-179	3.60587	0.275	0.418	1.93092e-175	SF1_Tumor	LRRC8A
FADS1	1.24486e-178	4.3014	0.386	0.486	3.73458e-175	SF1_Tumor	FADS1
CD55	1.74175e-178	0.782426	0.435	0.257	5.22525e-175	SF1_Tumor	CD55
CREB3L1	6.27546e-174	3.98896	0.315	0.195	1.88264e-170	SF1_Tumor	CREB3L1
RSAD2	7.78603e-170	2.05278	0.249	0.373	2.33581e-166	SF1_Tumor	RSAD2
AL139393.2	2.01722e-167	3.58943	0.267	0.258	6.05165e-164	SF1_Tumor	AL139393.2
VASH2	1.72741e-166	4.68882	0.278	0.25	5.18222e-163	SF1_Tumor	VASH2
DGKK	3.28823e-159	5.83175	0.338	0.245	9.86468e-156	SF1_Tumor	DGKK
SCGN	6.78465e-158	2.96507	0.308	0.421	2.0354e-154	SF1_Tumor	SCGN
CCDC68	1.43842e-157	1.70964	0.27	0.142	4.31527e-154	SF1_Tumor	CCDC68
MSMO1	1.80497e-154	3.46446	0.388	0.477	5.41492e-151	SF1_Tumor	MSMO1
CIART	3.73592e-154	2.44682	0.33	0.277	1.12078e-150	SF1_Tumor	CIART
DYRK2	1.95871e-153	0.307183	0.322	0.405	5.87613e-150	SF1_Tumor	DYRK2
LETM2	1.40333e-148	1.97419	0.331	0.384	4.20999e-145	SF1_Tumor	LETM2
SRSF7	7.89724e-147	3.82912	0.388	0.511	2.36917e-143	SF1_Tumor	SRSF7
SOX4	8.6637e-142	0.491269	0.371	0.516	2.59911e-138	SF1_Tumor	SOX4
NAB2	2.72551e-140	2.39765	0.335	0.263	8.17654e-137	SF1_Tumor	NAB2
FOLR1	3.8488e-138	4.61733	0.39	0.43	1.15464e-134	SF1_Tumor	FOLR1
CITED1	4.11743e-138	3.33692	0.34	0.382	1.23523e-134	SF1_Tumor	CITED1
NPTX2	4.54759e-135	3.87643	0.331	0.29	1.36428e-131	SF1_Tumor	NPTX2
TAF9	1.68267e-134	0.625057	0.262	0.291	5.04802e-131	SF1_Tumor	TAF9
LGALS3BP	1.92606e-125	2.29604	0.496	0.289	5.77818e-122	SF1_Tumor	LGALS3BP
CFAP20	1.194e-121	2.37711	0.446	0.219	3.58199e-118	SF1_Tumor	CFAP20
RHOBTB3	2.1761e-118	2.67449	0.415	0.236	6.52831e-115	SF1_Tumor	RHOBTB3
LEPR	1.94278e-117	0.924335	0.31	0.341	5.82834e-114	SF1_Tumor	LEPR
SCN3B	6.2306e-114	7.59965	0.484	0.151	1.86918e-110	SF1_Tumor	SCN3B
LRRN3	3.93699e-113	4.48831	0.376	0.365	1.1811e-109	SF1_Tumor	LRRN3
NMB	2.30803e-108	5.78769	0.285	0.298	6.9241e-105	SF1_Tumor	NMB
SPSB1	4.59445e-108	0.269747	0.225	0.434	1.37834e-104	SF1_Tumor	SPSB1
MT1F	8.73941e-104	4.40887	0.362	0.365	2.62182e-100	SF1_Tumor	MT1F
HIST1H2BG	4.17091e-101	4.81427	0.352	0.284	1.25127e-97	SF1_Tumor	HIST1H2BG
IL13RA2	1.92203e-100	4.12477	0.419	0.152	5.76608e-97	SF1_Tumor	IL13RA2
GJD2	1.43232e-99	8.90394	0.39	0.435	4.29696e-96	SF1_Tumor	GJD2
JAKMIP2	2.95559e-98	1.82853	0.451	0.191	8.86678e-95	SF1_Tumor	JAKMIP2
QPCT	1.21803e-96	2.6604	0.467	0.15	3.65409e-93	SF1_Tumor	QPCT
SLC16A10	1.17657e-93	1.74389	0.265	0.167	3.5297e-90	SF1_Tumor	SLC16A10
LONRF2	2.95878e-90	4.79367	0.461	0.177	8.87633e-87	SF1_Tumor	LONRF2
NEFM	3.42193e-90	4.09323	0.268	0.242	1.02658e-86	SF1_Tumor	NEFM
TMEM176B	1.30538e-88	2.52765	0.262	0.333	3.91614e-85	SF1_Tumor	TMEM176B
TPPP3	5.33818e-88	1.61608	0.33	0.361	1.60145e-84	SF1_Tumor	TPPP3
UGDH	2.08538e-86	3.30314	0.339	0.276	6.25613e-83	SF1_Tumor	UGDH
GRPEL2	3.28715e-86	0.851279	0.234	0.262	9.86145e-83	SF1_Tumor	GRPEL2
VMO1	1.20291e-85	6.54535	0.313	0.095	3.60873e-82	SF1_Tumor	VMO1
ZCCHC12	2.45465e-85	2.57093	0.415	0.491	7.36394e-82	SF1_Tumor	ZCCHC12
CPLX2	3.1358e-85	3.14107	0.474	0.151	9.40741e-82	SF1_Tumor	CPLX2
PHIP	6.0599e-83	2.16009	0.464	0.293	1.81797e-79	SF1_Tumor	PHIP
RNF125	1.01057e-82	0.364304	0.253	0.346	3.03171e-79	SF1_Tumor	RNF125
CALB2	2.75832e-82	4.04522	0.262	0.153	8.27496e-79	SF1_Tumor	CALB2
WEE1	7.69741e-82	2.26361	0.322	0.237	2.30922e-78	SF1_Tumor	WEE1
DNAJA1	1.69911e-81	1.19886	0.449	0.556	5.09734e-78	SF1_Tumor	DNAJA1
DNAJB4	2.0607e-81	2.76085	0.43	0.496	6.18209e-78	SF1_Tumor	DNAJB4
BTG2	2.06562e-80	0.719768	0.495	0.337	6.19686e-77	SF1_Tumor	BTG2
ABTB1	3.06731e-80	0.513705	0.283	0.373	9.20193e-77	SF1_Tumor	ABTB1
ELAVL3	2.05445e-79	1.31794	0.262	0.278	6.16336e-76	SF1_Tumor	ELAVL3
ZNF165	1.21619e-78	2.74566	0.334	0.272	3.64858e-75	SF1_Tumor	ZNF165
TSPAN1	7.46728e-77	3.42006	0.41	0.373	2.24018e-73	SF1_Tumor	TSPAN1
CDC37L1	5.67309e-76	4.68652	0.334	0.248	1.70193e-72	SF1_Tumor	CDC37L1
SSC5D	2.94157e-75	4.65097	0.376	0.27	8.8247e-72	SF1_Tumor	SSC5D
AL365361.1	4.89256e-75	1.31044	0.37	0.362	1.46777e-71	SF1_Tumor	AL365361.1
ATP1A3	5.27091e-75	3.6299	0.503	0.301	1.58127e-71	SF1_Tumor	ATP1A3
ZFX	5.97126e-75	2.04163	0.317	0.332	1.79138e-71	SF1_Tumor	ZFX
IDH1	1.01169e-73	5.33171	0.381	0.347	3.03508e-70	SF1_Tumor	IDH1
DCUN1D3	4.26652e-73	2.62007	0.318	0.319	1.27995e-69	SF1_Tumor	DCUN1D3
TDRD10	3.2499e-72	2.3764	0.398	0.39	9.74971e-69	SF1_Tumor	TDRD10
CTXN1	1.06219e-71	2.98699	0.478	0.217	3.18656e-68	SF1_Tumor	CTXN1
CEP78	2.63354e-71	0.642431	0.309	0.263	7.90063e-68	SF1_Tumor	CEP78
SLC16A1-AS1	1.44119e-70	2.04743	0.267	0.345	4.32357e-67	SF1_Tumor	SLC16A1-AS1
AC092683.1	6.80442e-66	1.52162	0.278	0.272	2.04133e-62	SF1_Tumor	AC092683.1
USP27X	4.06739e-65	4.71204	0.384	0.232	1.22022e-61	SF1_Tumor	USP27X
TCEAL9	4.09761e-65	3.40338	0.405	0.294	1.22928e-61	SF1_Tumor	TCEAL9
SIX3	7.27333e-65	4.57225	0.33	0.106	2.182e-61	SF1_Tumor	SIX3
FAM107B	1.22732e-64	1.01186	0.442	0.332	3.68197e-61	SF1_Tumor	FAM107B
TUFT1	2.01264e-62	1.34769	0.326	0.314	6.03793e-59	SF1_Tumor	TUFT1
RGS2	1.41966e-60	0.365175	0.363	0.417	4.25897e-57	SF1_Tumor	RGS2
NR5A1	1.8033e-59	6.08152	0.412	0.394	5.40989e-56	SF1_Tumor	NR5A1
DUSP10	2.17399e-59	0.748438	0.363	0.31	6.52196e-56	SF1_Tumor	DUSP10
ERRFI1	4.16332e-59	4.9724	0.356	0.311	1.249e-55	SF1_Tumor	ERRFI1
ALAS1	1.16102e-58	2.28033	0.3	0.355	3.48305e-55	SF1_Tumor	ALAS1
ANKRD37	3.4703e-56	1.81366	0.329	0.327	1.04109e-52	SF1_Tumor	ANKRD37
RBMXL1	5.15289e-56	0.955932	0.298	0.289	1.54587e-52	SF1_Tumor	RBMXL1
MT-CO1	2.39994e-55	0.951445	0.53	0.455	7.19983e-52	SF1_Tumor	MT-CO1
DNAJC27	3.70109e-55	4.85763	0.336	0.289	1.11033e-51	SF1_Tumor	DNAJC27
PCDHB4	1.4717e-54	0.910504	0.248	0.332	4.4151e-51	SF1_Tumor	PCDHB4
HIST1H2BD	2.16881e-51	5.20876	0.401	0.364	6.50642e-48	SF1_Tumor	HIST1H2BD
H3F3B	2.69338e-51	2.10208	0.464	0.54	8.08013e-48	SF1_Tumor	H3F3B
IFIT1	4.52162e-51	0.580616	0.309	0.288	1.35649e-47	SF1_Tumor	IFIT1
MLLT1	5.90456e-51	1.75687	0.366	0.362	1.77137e-47	SF1_Tumor	MLLT1
LRRC4	1.06277e-50	0.59091	0.255	0.318	3.18831e-47	SF1_Tumor	LRRC4
AC060780.1	3.01559e-49	2.53217	0.348	0.282	9.04677e-46	SF1_Tumor	AC060780.1
AKR1B10	3.08519e-49	3.06385	0.266	0.058	9.25557e-46	SF1_Tumor	AKR1B10
SCD	7.23187e-49	4.31845	0.408	0.388	2.16956e-45	SF1_Tumor	SCD
SIX1	1.31003e-48	2.51453	0.43	0.166	3.93008e-45	SF1_Tumor	SIX1
CALY	4.9363e-47	6.72106	0.455	0.269	1.48089e-43	SF1_Tumor	CALY
STMN2	1.79723e-46	10.6767	0.386	0.328	5.39168e-43	SF1_Tumor	STMN2
RBM22	1.05721e-45	4.25429	0.357	0.431	3.17162e-42	SF1_Tumor	RBM22
ZBTB16	1.74437e-45	1.3768	0.265	0.308	5.23312e-42	SF1_Tumor	ZBTB16
HERC5	9.96966e-45	1.60153	0.243	0.327	2.9909e-41	SF1_Tumor	HERC5
NSG2	7.13614e-43	3.3088	0.515	0.376	2.14084e-39	SF1_Tumor	NSG2
DNAJB5	3.23266e-41	2.39928	0.316	0.244	9.69797e-38	SF1_Tumor	DNAJB5
IKZF4	1.25226e-40	2.87089	0.379	0.311	3.75678e-37	SF1_Tumor	IKZF4
MT1E	2.36855e-40	3.03436	0.343	0.32	7.10566e-37	SF1_Tumor	MT1E
ENO2	3.01899e-40	3.87828	0.493	0.304	9.05698e-37	SF1_Tumor	ENO2
RCBTB2	3.19409e-40	2.43155	0.281	0.357	9.58226e-37	SF1_Tumor	RCBTB2
DPYSL3	4.69665e-40	0.294737	0.427	0.384	1.409e-36	SF1_Tumor	DPYSL3
HMGCS1	8.21587e-39	5.60725	0.408	0.406	2.46476e-35	SF1_Tumor	HMGCS1
TGFBR3L	1.54055e-38	7.41354	0.397	0.377	4.62166e-35	SF1_Tumor	TGFBR3L
APOL1	1.62693e-38	0.531964	0.231	0.379	4.88078e-35	SF1_Tumor	APOL1
FOSL1	1.75434e-38	2.00846	0.297	0.306	5.26303e-35	SF1_Tumor	FOSL1
TAGLN3	3.25144e-37	5.45312	0.464	0.206	9.75431e-34	SF1_Tumor	TAGLN3
IFIT5	3.74338e-37	3.52559	0.26	0.27	1.12301e-33	SF1_Tumor	IFIT5
IQCA1	2.35201e-35	2.25644	0.343	0.081	7.05602e-32	SF1_Tumor	IQCA1
RPGR	3.47514e-35	0.486183	0.298	0.319	1.04254e-31	SF1_Tumor	RPGR
LDLRAD4	1.80209e-34	2.17297	0.281	0.239	5.40627e-31	SF1_Tumor	LDLRAD4
ANKRD36	2.99941e-34	0.862162	0.306	0.339	8.99824e-31	SF1_Tumor	ANKRD36
DUSP14	3.04523e-34	2.66816	0.403	0.35	9.13569e-31	SF1_Tumor	DUSP14
SEMA6D	4.08215e-34	1.06045	0.351	0.362	1.22464e-30	SF1_Tumor	SEMA6D
B3GNT7	1.29321e-33	1.47143	0.38	0.2	3.87964e-30	SF1_Tumor	B3GNT7
MSX1	4.08495e-33	1.65134	0.397	0.332	1.22549e-29	SF1_Tumor	MSX1
SNTB2	4.51042e-33	1.05352	0.249	0.338	1.35312e-29	SF1_Tumor	SNTB2
ATF5	7.29976e-33	1.89883	0.253	0.421	2.18993e-29	SF1_Tumor	ATF5
ARC	2.91948e-32	5.59454	0.423	0.358	8.75844e-29	SF1_Tumor	ARC
IRF2BPL	4.97505e-32	0.429567	0.432	0.33	1.49251e-28	SF1_Tumor	IRF2BPL
GLRA3	4.15581e-31	3.97376	0.443	0.445	1.24674e-27	SF1_Tumor	GLRA3
DDX3X	1.54751e-30	0.628688	0.404	0.465	4.64254e-27	SF1_Tumor	DDX3X
MT2A	3.48667e-30	0.355887	0.349	0.436	1.046e-26	SF1_Tumor	MT2A
LMCD1	1.98604e-29	0.897671	0.35	0.218	5.95812e-26	SF1_Tumor	LMCD1
HOMER1	2.89669e-29	1.24543	0.27	0.253	8.69007e-26	SF1_Tumor	HOMER1
PER2	2.11386e-27	2.00092	0.34	0.229	6.34158e-24	SF1_Tumor	PER2
LDHA	4.82418e-27	0.66734	0.369	0.343	1.44725e-23	SF1_Tumor	LDHA
HMGCR	1.78989e-26	5.3709	0.406	0.328	5.36966e-23	SF1_Tumor	HMGCR
FAM89A	2.874e-26	2.97159	0.277	0.24	8.62201e-23	SF1_Tumor	FAM89A
ZNF548	4.6544e-26	4.14651	0.377	0.327	1.39632e-22	SF1_Tumor	ZNF548
ZNF674-AS1	2.15022e-25	2.42129	0.323	0.254	6.45066e-22	SF1_Tumor	ZNF674-AS1
AMIGO2	3.4453e-25	1.65195	0.409	0.348	1.03359e-21	SF1_Tumor	AMIGO2
SINHCAF	7.672e-25	5.44837	0.479	0.341	2.3016e-21	SF1_Tumor	SINHCAF
SLC32A1	1.21114e-24	2.71029	0.443	0.445	3.63341e-21	SF1_Tumor	SLC32A1
NR1D1	1.9351e-23	1.20243	0.295	0.347	5.80529e-20	SF1_Tumor	NR1D1
H1F0	4.40007e-23	3.11145	0.387	0.267	1.32002e-19	SF1_Tumor	H1F0
TTN	5.37355e-23	2.17681	0.225	0.297	1.61206e-19	SF1_Tumor	TTN
FSHB	6.58579e-22	5.52745	0.391	0.338	1.97574e-18	SF1_Tumor	FSHB
NEAT1	7.78649e-22	0.782098	0.344	0.408	2.33595e-18	SF1_Tumor	NEAT1
CAMK2N2	1.12952e-21	2.35455	0.423	0.225	3.38855e-18	SF1_Tumor	CAMK2N2
CBX4	1.31148e-20	2.33474	0.399	0.333	3.93444e-17	SF1_Tumor	CBX4
FAM84B	1.15266e-19	0.299157	0.365	0.166	3.45797e-16	SF1_Tumor	FAM84B
LIMA1	1.05205e-18	0.302901	0.421	0.354	3.15615e-15	SF1_Tumor	LIMA1
SERPINB1	1.74349e-18	0.345144	0.416	0.326	5.23046e-15	SF1_Tumor	SERPINB1
PPM1K	2.7242e-18	1.53748	0.4	0.324	8.17259e-15	SF1_Tumor	PPM1K
ITPR1	2.82995e-18	0.651273	0.371	0.343	8.48985e-15	SF1_Tumor	ITPR1
JPH4	2.01333e-17	4.02938	0.478	0.328	6.03999e-14	SF1_Tumor	JPH4
SAMD9	4.33061e-17	0.398044	0.229	0.419	1.29918e-13	SF1_Tumor	SAMD9
KATNA1	1.22829e-16	4.64511	0.259	0.24	3.68488e-13	SF1_Tumor	KATNA1
SFRP1	1.59383e-16	1.67898	0.548	0.453	4.78148e-13	SF1_Tumor	SFRP1
MRPL18	2.63254e-16	2.42282	0.394	0.411	7.89762e-13	SF1_Tumor	MRPL18
IDI1	3.28913e-16	0.70624	0.398	0.337	9.8674e-13	SF1_Tumor	IDI1
SLC25A25	8.47981e-16	2.20138	0.401	0.334	2.54394e-12	SF1_Tumor	SLC25A25
HLF	1.43826e-15	1.42595	0.407	0.255	4.31478e-12	SF1_Tumor	HLF
RAB3B	1.8583e-15	8.70151	0.465	0.249	5.57489e-12	SF1_Tumor	RAB3B
LAPTM4B	1.50783e-14	2.28617	0.36	0.293	4.52348e-11	SF1_Tumor	LAPTM4B
CLDN9	2.32294e-14	1.91788	0.421	0.299	6.96882e-11	SF1_Tumor	CLDN9
EGR3	2.95884e-14	0.468091	0.437	0.403	8.87651e-11	SF1_Tumor	EGR3
MIR29B2CHG	3.82796e-14	0.673784	0.199	0.291	1.14839e-10	SF1_Tumor	MIR29B2CHG
NPAS4	5.98083e-14	6.93433	0.442	0.407	1.79425e-10	SF1_Tumor	NPAS4
HIST1H2AC	1.26674e-13	3.58641	0.431	0.366	3.80022e-10	SF1_Tumor	HIST1H2AC
PWWP2A	1.26978e-13	1.4859	0.306	0.223	3.80935e-10	SF1_Tumor	PWWP2A
ACVR1C	4.45465e-13	7.24199	0.38	0.151	1.3364e-09	SF1_Tumor	ACVR1C
ARF4	8.4577e-13	1.02785	0.443	0.368	2.53731e-09	SF1_Tumor	ARF4
RCAN2	2.54679e-12	1.77248	0.459	0.35	7.64038e-09	SF1_Tumor	RCAN2
GNB3	8.01486e-12	5.30562	0.481	0.328	2.40446e-08	SF1_Tumor	GNB3
AC005261.1	8.4049e-12	0.493005	0.385	0.298	2.52147e-08	SF1_Tumor	AC005261.1
LY6H	1.3961e-11	3.82179	0.45	0.418	4.18829e-08	SF1_Tumor	LY6H
STAT1	4.75867e-11	2.80287	0.407	0.337	1.4276e-07	SF1_Tumor	STAT1
ANKRD42	6.97355e-11	3.35751	0.388	0.225	2.09206e-07	SF1_Tumor	ANKRD42
FAM84A	7.44105e-11	0.434835	0.378	0.284	2.23231e-07	SF1_Tumor	FAM84A
KIF1B	9.77259e-11	1.77309	0.447	0.306	2.93178e-07	SF1_Tumor	KIF1B
GAN	2.24757e-10	1.18883	0.295	0.264	6.74271e-07	SF1_Tumor	GAN
UBB	2.86957e-10	1.73668	0.449	0.399	8.60871e-07	SF1_Tumor	UBB
BAX	3.3652e-10	0.367451	0.286	0.392	1.00956e-06	SF1_Tumor	BAX
ALKBH5	6.66742e-10	2.01084	0.421	0.339	2.00023e-06	SF1_Tumor	ALKBH5
H1FX	8.61341e-10	0.621589	0.395	0.267	2.58402e-06	SF1_Tumor	H1FX
CREB5	9.22208e-10	0.690502	0.337	0.342	2.76662e-06	SF1_Tumor	CREB5
TBL1X	1.44899e-09	0.350311	0.435	0.303	4.34697e-06	SF1_Tumor	TBL1X
TUBB4A	2.03444e-09	2.01358	0.43	0.36	6.10331e-06	SF1_Tumor	TUBB4A
MT1G	3.74395e-09	0.459274	0.233	0.341	1.12319e-05	SF1_Tumor	MT1G
NECAB1	4.14552e-09	5.22031	0.454	0.424	1.24366e-05	SF1_Tumor	NECAB1
GTF2A1	1.53044e-08	0.357775	0.351	0.304	4.59132e-05	SF1_Tumor	GTF2A1
FAM76B	1.86855e-08	0.473085	0.317	0.301	5.60566e-05	SF1_Tumor	FAM76B
TUBA1A	1.93249e-08	3.85435	0.444	0.403	5.79748e-05	SF1_Tumor	TUBA1A
ACAP2	1.15717e-07	1.97327	0.405	0.33	0.000347152	SF1_Tumor	ACAP2
AC093323.1	4.05927e-07	3.68043	0.257	0.122	0.00121778	SF1_Tumor	AC093323.1
SREBF1	5.11209e-07	4.94095	0.418	0.325	0.00153363	SF1_Tumor	SREBF1
ZFHX4	5.60715e-07	2.45881	0.455	0.254	0.00168215	SF1_Tumor	ZFHX4
GATA3	1.05201e-06	1.44961	0.429	0.42	0.00315604	SF1_Tumor	GATA3
TUBB4B	1.45927e-06	0.639913	0.434	0.391	0.00437781	SF1_Tumor	TUBB4B
CEP85L	1.62327e-06	2.92406	0.448	0.28	0.0048698	SF1_Tumor	CEP85L
PARM1	1.93652e-06	4.72296	0.431	0.23	0.00580956	SF1_Tumor	PARM1
ARID4A	2.69025e-06	0.445566	0.427	0.372	0.00807075	SF1_Tumor	ARID4A
SLC30A1	6.97489e-06	1.04459	0.327	0.335	0.0209247	SF1_Tumor	SLC30A1
CREBRF	9.99303e-06	2.33643	0.426	0.381	0.0299791	SF1_Tumor	CREBRF
TSHZ1	1.68982e-05	0.489357	0.408	0.329	0.0506946	SF1_Tumor	TSHZ1
GALNT10	1.70084e-05	1.53324	0.228	0.306	0.0510251	SF1_Tumor	GALNT10
TSC22D1	3.79311e-05	1.40343	0.413	0.35	0.113793	SF1_Tumor	TSC22D1
RFX1	6.20028e-05	3.21228	0.468	0.357	0.186008	SF1_Tumor	RFX1
RBP4	6.82618e-05	5.71595	0.381	0.219	0.204785	SF1_Tumor	RBP4
MX1	7.32284e-05	0.778771	0.393	0.332	0.219685	SF1_Tumor	MX1
DIXDC1	9.93617e-05	0.752793	0.341	0.226	0.298085	SF1_Tumor	DIXDC1
MAP1A	0.000121035	3.0179	0.439	0.243	0.363104	SF1_Tumor	MAP1A
LSAMP	0.000147851	0.312705	0.462	0.342	0.443553	SF1_Tumor	LSAMP
PGM2L1	0.000669415	3.50238	0.425	0.282	1	SF1_Tumor	PGM2L1
KCNK3	0.000939473	1.328	0.442	0.403	1	SF1_Tumor	KCNK3
GPATCH11	0.00110086	2.79589	0.272	0.269	1	SF1_Tumor	GPATCH11
CFL1	0.00181179	0.348332	0.457	0.483	1	SF1_Tumor	CFL1
HIST1H2BC	0.00187698	4.27234	0.34	0.116	1	SF1_Tumor	HIST1H2BC
PROX1	0.00226632	0.460039	0.416	0.183	1	SF1_Tumor	PROX1
ZBTB11	0.00292375	0.578396	0.308	0.308	1	SF1_Tumor	ZBTB11
ESR1	0.00382405	2.42173	0.308	0.128	1	SF1_Tumor	ESR1
DR1	0.00503397	1.23073	0.311	0.339	1	SF1_Tumor	DR1
UBN2	0.00661196	0.48008	0.338	0.268	1	SF1_Tumor	UBN2
SPOCK1	0.00667069	3.27692	0.457	0.406	1	SF1_Tumor	SPOCK1
TPM4	0.00902329	1.10579	0.347	0.46	1	SF1_Tumor	TPM4
ABCC9	0	8.6766	0.959	0.08	0	Fibroblast	ABCC9
SOD3	0	8.94814	0.978	0.101	0	Fibroblast	SOD3
NDUFA4L2	0	8.0192	0.984	0.109	0	Fibroblast	NDUFA4L2
NOTCH3	0	8.8243	0.987	0.122	0	Fibroblast	NOTCH3
TBX2	0	8.03439	0.964	0.099	0	Fibroblast	TBX2
MYL9	0	8.95099	0.99	0.129	0	Fibroblast	MYL9
ACTA2	0	7.04295	0.97	0.11	0	Fibroblast	ACTA2
PDGFRB	0	7.88278	0.96	0.108	0	Fibroblast	PDGFRB
MYLK	0	8.92146	0.984	0.134	0	Fibroblast	MYLK
P2RY14	0	8.91552	0.955	0.111	0	Fibroblast	P2RY14
S1PR3	0	8.62887	0.948	0.105	0	Fibroblast	S1PR3
TAGLN	0	8.14029	0.96	0.121	0	Fibroblast	TAGLN
ANO1	0	6.48107	0.945	0.107	0	Fibroblast	ANO1
FN1	0	7.18146	0.98	0.154	0	Fibroblast	FN1
FRZB	0	6.01888	0.948	0.122	0	Fibroblast	FRZB
RGS5	0	6.72385	0.991	0.166	0	Fibroblast	RGS5
MFGE8	0	7.0061	0.975	0.154	0	Fibroblast	MFGE8
HIGD1B	0	6.37657	0.928	0.113	0	Fibroblast	HIGD1B
LHFPL6	0	8.68038	0.974	0.159	0	Fibroblast	LHFPL6
VSTM4	0	8.40549	0.962	0.148	0	Fibroblast	VSTM4
MYH11	0	7.08241	0.934	0.123	0	Fibroblast	MYH11
ITGA7	0	7.66925	0.943	0.132	0	Fibroblast	ITGA7
AGT	0	6.93864	0.942	0.132	0	Fibroblast	AGT
COX4I2	0	6.21501	0.852	0.044	0	Fibroblast	COX4I2
NR2F1	0	8.88321	0.974	0.168	0	Fibroblast	NR2F1
C1QTNF1	0	7.30714	0.93	0.126	0	Fibroblast	C1QTNF1
COL3A1	0	8.29581	0.95	0.146	0	Fibroblast	COL3A1
GUCY1A1	0	7.88386	0.978	0.181	0	Fibroblast	GUCY1A1
EBF1	0	6.08873	0.94	0.147	0	Fibroblast	EBF1
FBLN1	0	6.97841	0.932	0.141	0	Fibroblast	FBLN1
COL18A1	0	8.41187	0.944	0.156	0	Fibroblast	COL18A1
BGN	0	7.55941	0.983	0.197	0	Fibroblast	BGN
GUCY1B1	0	8.12657	0.94	0.156	0	Fibroblast	GUCY1B1
OLFML2A	0	6.16473	0.904	0.121	0	Fibroblast	OLFML2A
COL14A1	0	5.85271	0.91	0.129	0	Fibroblast	COL14A1
CCDC3	0	7.43356	0.95	0.169	0	Fibroblast	CCDC3
DLX5	0	7.73436	0.84	0.064	0	Fibroblast	DLX5
KANK2	0	5.30371	0.908	0.133	0	Fibroblast	KANK2
SYDE1	0	7.63801	0.863	0.089	0	Fibroblast	SYDE1
EFHD1	0	5.72862	0.906	0.134	0	Fibroblast	EFHD1
GJC1	0	9.12903	0.916	0.148	0	Fibroblast	GJC1
RGS16	0	7.13204	0.972	0.208	0	Fibroblast	RGS16
HEYL	0	7.84171	0.907	0.146	0	Fibroblast	HEYL
AOC3	0	3.37868	0.872	0.116	0	Fibroblast	AOC3
PLXDC1	0	6.83531	0.97	0.218	0	Fibroblast	PLXDC1
CYR61	0	7.03836	0.964	0.213	0	Fibroblast	CYR61
SERPING1	0	6.40967	0.937	0.187	0	Fibroblast	SERPING1
OSMR	0	3.16913	0.859	0.109	0	Fibroblast	OSMR
COL1A2	0	6.12659	0.935	0.186	0	Fibroblast	COL1A2
COL5A3	0	8.32481	0.841	0.092	0	Fibroblast	COL5A3
MRVI1	0	7.16912	0.892	0.145	0	Fibroblast	MRVI1
PLCE1	0	7.55532	0.939	0.192	0	Fibroblast	PLCE1
LINGO1	0	8.57349	0.914	0.168	0	Fibroblast	LINGO1
NEURL1B	0	8.35122	0.921	0.176	0	Fibroblast	NEURL1B
PDE3A	0	6.51388	0.904	0.159	0	Fibroblast	PDE3A
ADGRA2	0	7.00006	0.916	0.171	0	Fibroblast	ADGRA2
GGT5	0	6.71775	0.908	0.165	0	Fibroblast	GGT5
C1S	0	4.69266	0.919	0.178	0	Fibroblast	C1S
SPARC	0	6.60257	0.985	0.244	0	Fibroblast	SPARC
CALD1	0	8.06264	0.984	0.243	0	Fibroblast	CALD1
SMOC2	0	5.17618	0.871	0.13	0	Fibroblast	SMOC2
FMO3	0	10.4464	0.801	0.061	0	Fibroblast	FMO3
COL6A2	0	6.94099	0.938	0.199	0	Fibroblast	COL6A2
FRMD3	0	6.64651	0.901	0.165	0	Fibroblast	FRMD3
SLC6A1	0	8.91459	0.833	0.097	0	Fibroblast	SLC6A1
DCN	0	5.75974	0.881	0.147	0	Fibroblast	DCN
ASPN	0	6.35476	0.884	0.15	0	Fibroblast	ASPN
ADIRF	0	4.4505	0.885	0.151	0	Fibroblast	ADIRF
DKK3	0	5.97833	0.946	0.215	0	Fibroblast	DKK3
MGLL	0	4.76884	0.963	0.233	0	Fibroblast	MGLL
MCAM	0	3.82475	0.974	0.245	0	Fibroblast	MCAM
CAV1	0	4.85009	0.948	0.22	0	Fibroblast	CAV1
TPM2	0	6.51921	0.908	0.18	0	Fibroblast	TPM2
IGFBP7	0	5.10542	0.994	0.268	0	Fibroblast	IGFBP7
RERGL	0	4.29178	0.917	0.191	0	Fibroblast	RERGL
SCN4B	0	6.38429	0.896	0.17	0	Fibroblast	SCN4B
RNF152	0	6.57581	0.897	0.172	0	Fibroblast	RNF152
ATP1A2	0	7.94564	0.949	0.225	0	Fibroblast	ATP1A2
RBPMS	0	5.06983	0.928	0.205	0	Fibroblast	RBPMS
NID2	0	2.29011	0.807	0.086	0	Fibroblast	NID2
MYO1B	0	5.67694	0.922	0.202	0	Fibroblast	MYO1B
CSPG4	0	8.22665	0.857	0.137	0	Fibroblast	CSPG4
EHD2	0	6.31306	0.897	0.178	0	Fibroblast	EHD2
FLNA	0	6.37634	0.959	0.242	0	Fibroblast	FLNA
LBH	0	5.12531	0.943	0.227	0	Fibroblast	LBH
CTGF	0	3.67932	0.952	0.237	0	Fibroblast	CTGF
LGALS1	0	4.84856	0.939	0.224	0	Fibroblast	LGALS1
ECM1	0	5.12616	0.856	0.142	0	Fibroblast	ECM1
MGP	0	4.94435	0.958	0.245	0	Fibroblast	MGP
C11orf96	0	2.70156	0.968	0.255	0	Fibroblast	C11orf96
PGF	0	4.83132	0.883	0.172	0	Fibroblast	PGF
NR2F2	0	7.62706	0.982	0.271	0	Fibroblast	NR2F2
MAP3K20	0	9.87353	0.976	0.265	0	Fibroblast	MAP3K20
TINAGL1	0	4.39484	0.954	0.246	0	Fibroblast	TINAGL1
RARRES1	0	0.415252	0.906	0.201	0	Fibroblast	RARRES1
TNS1	0	6.60879	0.976	0.271	0	Fibroblast	TNS1
TBX3	0	3.10753	0.84	0.135	0	Fibroblast	TBX3
VIM	0	4.56227	0.99	0.287	0	Fibroblast	VIM
ITGA1	0	0.567351	0.951	0.248	0	Fibroblast	ITGA1
EPAS1	0	3.99712	0.951	0.249	0	Fibroblast	EPAS1
PALLD	0	2.23307	0.892	0.19	0	Fibroblast	PALLD
FOXC2	0	7.66883	0.762	0.06	0	Fibroblast	FOXC2
KCNMB1	0	4.54231	0.873	0.171	0	Fibroblast	KCNMB1
PRELP	0	4.75163	0.867	0.166	0	Fibroblast	PRELP
LRRC32	0	4.57133	0.936	0.236	0	Fibroblast	LRRC32
TGFB1I1	0	4.41394	0.895	0.195	0	Fibroblast	TGFB1I1
PDE1A	0	7.08655	0.794	0.095	0	Fibroblast	PDE1A
PCDH18	0	5.48154	0.878	0.181	0	Fibroblast	PCDH18
CAVIN1	0	3.75869	0.971	0.274	0	Fibroblast	CAVIN1
DLC1	0	2.12232	0.957	0.26	0	Fibroblast	DLC1
PLAT	0	2.3015	0.948	0.252	0	Fibroblast	PLAT
ADAMTS1	0	2.42881	0.921	0.226	0	Fibroblast	ADAMTS1
PLS3	0	5.27919	0.972	0.278	0	Fibroblast	PLS3
PDLIM3	0	2.65761	0.872	0.179	0	Fibroblast	PDLIM3
DAAM2	0	5.10155	0.779	0.087	0	Fibroblast	DAAM2
PARVA	0	3.61917	0.924	0.236	0	Fibroblast	PARVA
INPP4B	0	6.24084	0.916	0.229	0	Fibroblast	INPP4B
GRK5	0	5.70043	0.877	0.19	0	Fibroblast	GRK5
SNRK	0	3.72505	0.911	0.226	0	Fibroblast	SNRK
LEF1	0	0.679406	0.81	0.125	0	Fibroblast	LEF1
C1R	0	6.38674	0.888	0.204	0	Fibroblast	C1R
COL4A2	0	3.3149	0.921	0.238	0	Fibroblast	COL4A2
NRGN	0	5.83557	0.877	0.194	0	Fibroblast	NRGN
CRISPLD2	0	7.54458	0.841	0.159	0	Fibroblast	CRISPLD2
TMEM98	0	1.06587	0.859	0.177	0	Fibroblast	TMEM98
FBLIM1	0	5.09969	0.843	0.162	0	Fibroblast	FBLIM1
FOXC1	0	4.84909	0.895	0.215	0	Fibroblast	FOXC1
SPARCL1	0	4.70775	0.971	0.291	0	Fibroblast	SPARCL1
PLAC9	0	3.13618	0.854	0.174	0	Fibroblast	PLAC9
HIP1	0	6.16985	0.88	0.201	0	Fibroblast	HIP1
GUCY1A2	0	8.40175	0.916	0.238	0	Fibroblast	GUCY1A2
SYNPO2	0	7.44565	0.869	0.191	0	Fibroblast	SYNPO2
RGS7BP	0	4.79511	0.85	0.173	0	Fibroblast	RGS7BP
FSTL1	0	6.3389	0.905	0.23	0	Fibroblast	FSTL1
THY1	0	4.91954	0.925	0.252	0	Fibroblast	THY1
RFTN1	0	0.526016	0.865	0.192	0	Fibroblast	RFTN1
PEAK1	0	5.3211	0.912	0.24	0	Fibroblast	PEAK1
IFITM3	0	3.20852	0.981	0.309	0	Fibroblast	IFITM3
BMP1	0	5.58289	0.839	0.167	0	Fibroblast	BMP1
LAMB2	0	5.1009	0.894	0.223	0	Fibroblast	LAMB2
ADCY3	0	5.67362	0.857	0.186	0	Fibroblast	ADCY3
SLC12A2	0	3.23825	0.892	0.222	0	Fibroblast	SLC12A2
2026-09-04	0	8.31086	0.869	0.2	0	Fibroblast	2026-09-04
SLC43A3	0	2.27174	0.821	0.153	0	Fibroblast	SLC43A3
PMEPA1	0	5.03066	0.899	0.234	0	Fibroblast	PMEPA1
DDR2	0	2.97916	0.885	0.22	0	Fibroblast	DDR2
ATP2A3	0	1.38719	0.899	0.234	0	Fibroblast	ATP2A3
TCF7L1	0	3.01844	0.894	0.229	0	Fibroblast	TCF7L1
CRIM1	0	1.38416	0.929	0.266	0	Fibroblast	CRIM1
CDH11	0	8.49625	0.813	0.152	0	Fibroblast	CDH11
PCOLCE	0	6.90061	0.828	0.168	0	Fibroblast	PCOLCE
ARHGEF17	0	5.60333	0.856	0.196	0	Fibroblast	ARHGEF17
CCDC102B	0	7.72092	0.793	0.134	0	Fibroblast	CCDC102B
YAP1	0	3.1687	0.858	0.201	0	Fibroblast	YAP1
DGKH	0	4.07549	0.867	0.21	0	Fibroblast	DGKH
JAG1	0	4.18774	0.885	0.23	0	Fibroblast	JAG1
TCF21	0	4.36765	0.732	0.078	0	Fibroblast	TCF21
FAM129A	0	3.30284	0.895	0.242	0	Fibroblast	FAM129A
FILIP1	0	3.30886	0.906	0.254	0	Fibroblast	FILIP1
ECM2	0	4.65446	0.827	0.175	0	Fibroblast	ECM2
MYH9	0	7.43301	0.97	0.319	0	Fibroblast	MYH9
AVPR1A	0	8.48075	0.717	0.068	0	Fibroblast	AVPR1A
CYTOR	0	3.88985	0.879	0.23	0	Fibroblast	CYTOR
ISYNA1	0	7.10442	0.932	0.284	0	Fibroblast	ISYNA1
PHLDB2	0	3.38516	0.901	0.253	0	Fibroblast	PHLDB2
TFPI	0	7.07235	0.825	0.178	0	Fibroblast	TFPI
TPM1	0	5.51644	0.923	0.277	0	Fibroblast	TPM1
LAMC1	0	3.24095	0.893	0.247	0	Fibroblast	LAMC1
GEM	0	3.30753	0.842	0.198	0	Fibroblast	GEM
NTN4	0	1.60582	0.882	0.24	0	Fibroblast	NTN4
TLE1	0	5.18672	0.83	0.188	0	Fibroblast	TLE1
CYGB	0	8.35919	0.903	0.264	0	Fibroblast	CYGB
ZEB1	0	4.51022	0.897	0.26	0	Fibroblast	ZEB1
ARHGAP15	0	2.14537	0.768	0.132	0	Fibroblast	ARHGAP15
KIAA0040	0	3.48925	0.889	0.255	0	Fibroblast	KIAA0040
OAF	0	5.30442	0.861	0.229	0	Fibroblast	OAF
VASN	0	3.40242	0.809	0.178	0	Fibroblast	VASN
SSPN	0	3.89934	0.831	0.203	0	Fibroblast	SSPN
SERPINE1	0	2.01164	0.846	0.219	0	Fibroblast	SERPINE1
CAV2	0	2.81329	0.874	0.247	0	Fibroblast	CAV2
ID3	0	0.491418	0.902	0.276	0	Fibroblast	ID3
F2R	0	3.31785	0.871	0.245	0	Fibroblast	F2R
ITIH5	0	5.21699	0.84	0.214	0	Fibroblast	ITIH5
NDRG2	0	3.08003	0.828	0.202	0	Fibroblast	NDRG2
PHLDA1	0	3.8192	0.898	0.273	0	Fibroblast	PHLDA1
TMEM47	0	4.23406	0.822	0.198	0	Fibroblast	TMEM47
CHST2	0	4.07599	0.819	0.195	0	Fibroblast	CHST2
MSRB3	0	6.07325	0.861	0.238	0	Fibroblast	MSRB3
UACA	0	1.04694	0.903	0.282	0	Fibroblast	UACA
ATF3	0	0.270304	0.917	0.297	0	Fibroblast	ATF3
CTSK	0	5.10955	0.828	0.208	0	Fibroblast	CTSK
CNN3	0	1.31052	0.938	0.318	0	Fibroblast	CNN3
LPP	0	6.11712	0.93	0.311	0	Fibroblast	LPP
APOD	0	4.43372	0.818	0.201	0	Fibroblast	APOD
ITGB1	0	4.19222	0.954	0.337	0	Fibroblast	ITGB1
PPP1R14A	0	7.31941	0.81	0.193	0	Fibroblast	PPP1R14A
KITLG	0	4.61133	0.83	0.215	0	Fibroblast	KITLG
MPRIP	0	6.55231	0.939	0.324	0	Fibroblast	MPRIP
SLCO1C1	0	6.32989	0.773	0.159	0	Fibroblast	SLCO1C1
COL5A1	0	8.64337	0.827	0.214	0	Fibroblast	COL5A1
IGFBP2	0	5.32562	0.836	0.224	0	Fibroblast	IGFBP2
TUBB6	0	2.57962	0.863	0.251	0	Fibroblast	TUBB6
EPB41L1	0	6.71717	0.935	0.324	0	Fibroblast	EPB41L1
NREP	0	4.9918	0.926	0.316	0	Fibroblast	NREP
ADAMTS4	0	5.62909	0.824	0.216	0	Fibroblast	ADAMTS4
TRPC6	0	5.89181	0.705	0.097	0	Fibroblast	TRPC6
MRC2	0	4.89873	0.86	0.252	0	Fibroblast	MRC2
DAB2IP	0	2.54803	0.835	0.228	0	Fibroblast	DAB2IP
LAMA2	0	3.47591	0.804	0.198	0	Fibroblast	LAMA2
DACT3	0	5.81288	0.802	0.196	0	Fibroblast	DACT3
IL1R1	0	3.67326	0.713	0.108	0	Fibroblast	IL1R1
STEAP4	0	5.05032	0.786	0.182	0	Fibroblast	STEAP4
MIR4435-2HG	0	3.5591	0.817	0.214	0	Fibroblast	MIR4435-2HG
SASH1	0	4.81634	0.835	0.232	0	Fibroblast	SASH1
LMOD1	0	5.45403	0.812	0.21	0	Fibroblast	LMOD1
AMOTL2	0	1.43363	0.84	0.239	0	Fibroblast	AMOTL2
HSPB8	0	1.84182	0.835	0.235	0	Fibroblast	HSPB8
VCAN	0	3.61567	0.849	0.25	0	Fibroblast	VCAN
APOBEC3C	0	2.38924	0.875	0.276	0	Fibroblast	APOBEC3C
FZD1	0	2.55859	0.845	0.246	0	Fibroblast	FZD1
SIPA1	0	0.259089	0.783	0.184	0	Fibroblast	SIPA1
ARHGDIB	0	5.87828	0.964	0.366	0	Fibroblast	ARHGDIB
PDE1B	0	2.41145	0.816	0.219	0	Fibroblast	PDE1B
IGFBP4	0	0.965997	0.898	0.304	0	Fibroblast	IGFBP4
PXDN	0	2.5308	0.869	0.275	0	Fibroblast	PXDN
MOCS1	0	7.10723	0.758	0.165	0	Fibroblast	MOCS1
IQSEC1	0	7.19709	0.866	0.273	0	Fibroblast	IQSEC1
GPRC5C	0	3.65746	0.818	0.225	0	Fibroblast	GPRC5C
COL6A3	0	9.64283	0.79	0.199	0	Fibroblast	COL6A3
KIRREL1	0	8.73175	0.74	0.151	0	Fibroblast	KIRREL1
C2CD2	0	3.64008	0.786	0.197	0	Fibroblast	C2CD2
FERMT2	0	5.65965	0.866	0.278	0	Fibroblast	FERMT2
CAVIN3	0	2.20466	0.804	0.217	0	Fibroblast	CAVIN3
GBP4	0	1.56809	0.94	0.353	0	Fibroblast	GBP4
STARD13	0	2.83884	0.828	0.241	0	Fibroblast	STARD13
EPN2	0	5.15179	0.856	0.269	0	Fibroblast	EPN2
MICAL2	0	5.63566	0.789	0.203	0	Fibroblast	MICAL2
APBB2	0	5.79444	0.804	0.218	0	Fibroblast	APBB2
ETS1	0	0.408683	0.836	0.251	0	Fibroblast	ETS1
CPNE2	0	1.091	0.846	0.262	0	Fibroblast	CPNE2
ELOVL2	0	6.06082	0.786	0.203	0	Fibroblast	ELOVL2
MYO1E	0	0.895515	0.837	0.254	0	Fibroblast	MYO1E
TWIST1	0	6.92856	0.676	0.094	0	Fibroblast	TWIST1
NHSL2	0	3.71369	0.85	0.268	0	Fibroblast	NHSL2
CRTAP	0	4.23263	0.903	0.323	0	Fibroblast	CRTAP
CDC42EP1	0	1.03889	0.86	0.281	0	Fibroblast	CDC42EP1
RASL11A	0	1.55953	0.82	0.242	0	Fibroblast	RASL11A
SLIT3	0	5.53663	0.76	0.183	0	Fibroblast	SLIT3
PTK2	0	6.79776	0.919	0.342	0	Fibroblast	PTK2
KLF9	0	3.71774	0.927	0.351	0	Fibroblast	KLF9
NTM	0	3.17478	0.779	0.204	0	Fibroblast	NTM
ARHGAP42	0	4.12176	0.735	0.16	0	Fibroblast	ARHGAP42
RRAS	0	3.69751	0.768	0.193	0	Fibroblast	RRAS
UTRN	0	3.08117	0.882	0.308	0	Fibroblast	UTRN
GJA4	0	4.4187	0.789	0.215	0	Fibroblast	GJA4
EBF2	0	4.78168	0.672	0.098	0	Fibroblast	EBF2
KLHL23	0	4.76967	0.857	0.284	0	Fibroblast	KLHL23
HES1	0	1.46061	0.916	0.344	0	Fibroblast	HES1
NTRK2	0	2.78143	0.782	0.211	0	Fibroblast	NTRK2
TEAD3	0	3.96954	0.693	0.122	0	Fibroblast	TEAD3
ZNF532	0	5.26229	0.825	0.254	0	Fibroblast	ZNF532
ADGRL2	0	3.99686	0.814	0.245	0	Fibroblast	ADGRL2
GLIPR2	0	0.795614	0.785	0.217	0	Fibroblast	GLIPR2
CRTC3	0	7.75042	0.845	0.277	0	Fibroblast	CRTC3
NOTCH2	0	2.51373	0.711	0.147	0	Fibroblast	NOTCH2
COL6A1	0	7.66684	0.861	0.298	0	Fibroblast	COL6A1
CD151	0	3.21217	0.894	0.332	0	Fibroblast	CD151
NES	0	1.79346	0.852	0.291	0	Fibroblast	NES
ARID5B	0	3.62049	0.821	0.26	0	Fibroblast	ARID5B
NEDD4	0	2.06788	0.744	0.184	0	Fibroblast	NEDD4
2026-09-08	0	6.16293	0.782	0.223	0	Fibroblast	2026-09-08
SIPA1L2	0	3.16167	0.857	0.299	0	Fibroblast	SIPA1L2
EDNRB	0	1.16185	0.824	0.267	0	Fibroblast	EDNRB
EMP1	0	1.75614	0.835	0.279	0	Fibroblast	EMP1
SERPINH1	0	0.653304	0.821	0.265	0	Fibroblast	SERPINH1
PRKG1	0	3.82097	0.724	0.17	0	Fibroblast	PRKG1
WWTR1	0	0.979019	0.818	0.264	0	Fibroblast	WWTR1
FJX1	0	2.76116	0.802	0.249	0	Fibroblast	FJX1
EMP2	0	2.26757	0.866	0.313	0	Fibroblast	EMP2
CYBRD1	0	1.10833	0.759	0.207	0	Fibroblast	CYBRD1
NBPF19	0	2.7407	0.737	0.185	0	Fibroblast	NBPF19
PDLIM5	0	3.70547	0.869	0.318	0	Fibroblast	PDLIM5
SPON2	0	5.75739	0.762	0.212	0	Fibroblast	SPON2
GALNT2	0	4.51032	0.833	0.284	0	Fibroblast	GALNT2
SETBP1	0	4.41787	0.763	0.216	0	Fibroblast	SETBP1
B3GNT2	0	4.55804	0.765	0.221	0	Fibroblast	B3GNT2
BMP5	0	3.02901	0.796	0.253	0	Fibroblast	BMP5
ACTN1	0	6.41243	0.907	0.365	0	Fibroblast	ACTN1
ARHGEF7	0	4.54484	0.814	0.272	0	Fibroblast	ARHGEF7
NFKBIZ	0	2.79634	0.883	0.342	0	Fibroblast	NFKBIZ
TNS2	0	3.6654	0.794	0.255	0	Fibroblast	TNS2
ANTXR1	0	6.91028	0.794	0.256	0	Fibroblast	ANTXR1
ICK	0	3.99004	0.791	0.254	0	Fibroblast	ICK
IL33	0	0.895443	0.816	0.28	0	Fibroblast	IL33
BCL9L	0	3.47634	0.776	0.242	0	Fibroblast	BCL9L
LAMA5	0	2.11274	0.759	0.225	0	Fibroblast	LAMA5
MX2	0	2.58592	0.793	0.26	0	Fibroblast	MX2
PIEZO2	0	4.82423	0.675	0.142	0	Fibroblast	PIEZO2
SNTB1	0	0.857253	0.654	0.121	0	Fibroblast	SNTB1
PARD3	0	4.6614	0.74	0.207	0	Fibroblast	PARD3
CTDSP1	0	3.10907	0.778	0.246	0	Fibroblast	CTDSP1
ITGA4	0	1.57648	0.743	0.212	0	Fibroblast	ITGA4
ANGPTL2	0	2.63294	0.8	0.269	0	Fibroblast	ANGPTL2
SYTL2	0	5.33508	0.821	0.29	0	Fibroblast	SYTL2
RBMS3	0	4.29935	0.74	0.211	0	Fibroblast	RBMS3
PKD2	0	5.08393	0.827	0.298	0	Fibroblast	PKD2
ZFP36L1	0	3.28585	0.928	0.4	0	Fibroblast	ZFP36L1
MYO1C	0	3.50391	0.775	0.247	0	Fibroblast	MYO1C
PPP4R1	0	0.631308	0.825	0.297	0	Fibroblast	PPP4R1
EPS8	0	6.46057	0.877	0.35	0	Fibroblast	EPS8
EPHX1	0	1.19462	0.825	0.298	0	Fibroblast	EPHX1
VCL	0	6.90189	0.864	0.338	0	Fibroblast	VCL
SYNE2	0	2.95881	0.855	0.33	0	Fibroblast	SYNE2
ANO6	0	3.12562	0.783	0.259	0	Fibroblast	ANO6
PHACTR2	0	1.94296	0.806	0.285	0	Fibroblast	PHACTR2
SPRY4	0	0.292481	0.789	0.268	0	Fibroblast	SPRY4
ARHGAP10	0	3.00969	0.759	0.238	0	Fibroblast	ARHGAP10
ATP2B4	0	6.01798	0.829	0.308	0	Fibroblast	ATP2B4
RSU1	0	2.41236	0.767	0.25	0	Fibroblast	RSU1
FILIP1L	0	3.5971	0.915	0.399	0	Fibroblast	FILIP1L
MT1G1	0	1.24802	0.727	0.212	0	Fibroblast	MT1G
TBC1D1	0	2.37102	0.815	0.302	0	Fibroblast	TBC1D1
BMP2	0	2.76625	0.688	0.177	0	Fibroblast	BMP2
CNN2	0	1.73469	0.866	0.356	0	Fibroblast	CNN2
SEMA5A	0	2.873	0.717	0.209	0	Fibroblast	SEMA5A
H6PD	0	3.57389	0.766	0.258	0	Fibroblast	H6PD
CACNA1H	0	5.80596	0.752	0.245	0	Fibroblast	CACNA1H
TGFBI	0	3.37848	0.808	0.302	0	Fibroblast	TGFBI
EGFLAM	0	0.879887	0.751	0.245	0	Fibroblast	EGFLAM
CD99	0	1.64588	0.774	0.269	0	Fibroblast	CD99
ZNFX1	0	2.04432	0.769	0.267	0	Fibroblast	ZNFX1
TNFSF9	0	0.453555	0.707	0.206	0	Fibroblast	TNFSF9
PTP4A3	0	3.00794	0.765	0.265	0	Fibroblast	PTP4A3
GPC3	0	1.71708	0.69	0.192	0	Fibroblast	GPC3
MMP14	0	3.23469	0.797	0.301	0	Fibroblast	MMP14
COL1A1	0	5.94623	0.716	0.22	0	Fibroblast	COL1A1
SLCO3A1	0	4.61596	0.725	0.23	0	Fibroblast	SLCO3A1
FUT11	0	4.00326	0.743	0.251	0	Fibroblast	FUT11
SLC38A11	0	3.12063	0.714	0.223	0	Fibroblast	SLC38A11
SORBS2	0	0.984975	0.677	0.187	0	Fibroblast	SORBS2
PDGFA	0	3.88648	0.769	0.279	0	Fibroblast	PDGFA
CPED1	0	3.70084	0.808	0.32	0	Fibroblast	CPED1
ZNF423	0	4.41387	0.713	0.225	0	Fibroblast	ZNF423
GPRIN3	0	3.8166	0.768	0.282	0	Fibroblast	GPRIN3
SMIM3	0	1.08445	0.719	0.234	0	Fibroblast	SMIM3
EML3	0	1.63383	0.74	0.255	0	Fibroblast	EML3
GAREM1	0	1.3827	0.705	0.22	0	Fibroblast	GAREM1
PDE4A	0	1.95663	0.69	0.206	0	Fibroblast	PDE4A
RAB31	0	1.51139	0.78	0.297	0	Fibroblast	RAB31
SORBS3	0	3.53057	0.821	0.34	0	Fibroblast	SORBS3
PACSIN2	0	2.35435	0.747	0.268	0	Fibroblast	PACSIN2
ARHGAP26	0	2.78136	0.751	0.272	0	Fibroblast	ARHGAP26
CLIC4	0	1.3762	0.779	0.301	0	Fibroblast	CLIC4
ZNF704	0	3.8717	0.734	0.256	0	Fibroblast	ZNF704
PMP22	0	3.06314	0.705	0.229	0	Fibroblast	PMP22
SMTN	0	1.83669	0.731	0.255	0	Fibroblast	SMTN
TCF4	0	1.74711	0.851	0.376	0	Fibroblast	TCF4
TAGLN2	0	1.65223	0.772	0.299	0	Fibroblast	TAGLN2
PTMS	0	2.27836	0.887	0.414	0	Fibroblast	PTMS
EGFR	0	2.70373	0.688	0.215	0	Fibroblast	EGFR
ZEB2	0	1.2456	0.802	0.33	0	Fibroblast	ZEB2
BST2	0	1.55972	0.827	0.355	0	Fibroblast	BST2
TRIB2	0	2.57551	0.693	0.221	0	Fibroblast	TRIB2
ARHGAP29	0	0.909145	0.766	0.296	0	Fibroblast	ARHGAP29
CMTM3	0	2.22369	0.781	0.312	0	Fibroblast	CMTM3
GSN	0	0.564404	0.79	0.322	0	Fibroblast	GSN
TGFBR2	0	0.286292	0.832	0.364	0	Fibroblast	TGFBR2
PTN	0	4.09599	0.822	0.354	0	Fibroblast	PTN
MYOF	0	2.5561	0.749	0.281	0	Fibroblast	MYOF
ESYT1	0	0.94986	0.71	0.243	0	Fibroblast	ESYT1
FRY	0	2.29188	0.77	0.304	0	Fibroblast	FRY
ZYX	0	2.44995	0.866	0.4	0	Fibroblast	ZYX
NBEAL1	0	4.51017	0.747	0.283	0	Fibroblast	NBEAL1
AGRN	0	0.545576	0.686	0.224	0	Fibroblast	AGRN
PPARA	0	3.94186	0.678	0.218	0	Fibroblast	PPARA
CD302	0	0.845163	0.763	0.304	0	Fibroblast	CD302
OLFML2B	0	5.0684	0.751	0.297	0	Fibroblast	OLFML2B
LRP1	0	3.33823	0.726	0.273	0	Fibroblast	LRP1
DDAH2	0	1.47624	0.698	0.246	0	Fibroblast	DDAH2
KDELC2	0	2.36769	0.722	0.27	0	Fibroblast	KDELC2
PCDHB41	0	1.06413	0.677	0.226	0	Fibroblast	PCDHB4
HSPB6	0	2.27192	0.676	0.225	0	Fibroblast	HSPB6
CD9	0	2.44373	0.796	0.346	0	Fibroblast	CD9
CCDC80	0	2.00063	0.727	0.28	0	Fibroblast	CCDC80
SH2D3C	0	0.439384	0.67	0.225	0	Fibroblast	SH2D3C
PPP1R12B	0	6.37786	0.741	0.296	0	Fibroblast	PPP1R12B
ASAP2	0	1.78174	0.693	0.248	0	Fibroblast	ASAP2
CAMK2N1	0	5.47142	0.851	0.407	0	Fibroblast	CAMK2N1
SPATS2L	0	1.6357	0.743	0.301	0	Fibroblast	SPATS2L
ACTN4	0	5.37492	0.854	0.414	0	Fibroblast	ACTN4
FOXP1	0	3.15717	0.771	0.332	0	Fibroblast	FOXP1
ST3GAL2	0	2.1085	0.706	0.268	0	Fibroblast	ST3GAL2
CD81	0	1.72044	0.875	0.439	0	Fibroblast	CD81
LTBP4	0	2.95727	0.692	0.261	0	Fibroblast	LTBP4
FAM20C	0	1.72173	0.659	0.233	0	Fibroblast	FAM20C
TNFSF12	0	2.79682	0.739	0.313	0	Fibroblast	TNFSF12
SYNJ2	0	0.262165	0.684	0.259	0	Fibroblast	SYNJ2
CAP2	0	4.41643	0.633	0.208	0	Fibroblast	CAP2
GBP2	0	1.12701	0.732	0.307	0	Fibroblast	GBP2
COL5A2	0	7.4636	0.684	0.26	0	Fibroblast	COL5A2
ITM2B	0	1.67546	0.868	0.445	0	Fibroblast	ITM2B
OLFML3	0	2.5005	0.704	0.282	0	Fibroblast	OLFML3
ARHGEF40	0	1.68371	0.714	0.294	0	Fibroblast	ARHGEF40
FHL2	0	5.34129	0.752	0.332	0	Fibroblast	FHL2
CPE	0	4.15812	0.783	0.365	0	Fibroblast	CPE
LGALSL	0	3.88414	0.66	0.243	0	Fibroblast	LGALSL
NT5DC2	0	3.72344	0.679	0.264	0	Fibroblast	NT5DC2
OSBPL8	0	1.26384	0.805	0.393	0	Fibroblast	OSBPL8
CPT1A	0	2.18926	0.716	0.309	0	Fibroblast	CPT1A
IER2	0	0.579315	0.815	0.41	0	Fibroblast	IER2
ZNF354A	0	1.25628	0.652	0.25	0	Fibroblast	ZNF354A
MXRA7	0	2.90781	0.722	0.321	0	Fibroblast	MXRA7
PDGFC	0	2.31045	0.674	0.274	0	Fibroblast	PDGFC
THBS1	0	0.86025	0.704	0.308	0	Fibroblast	THBS1
FBN1	0	2.82096	0.692	0.297	0	Fibroblast	FBN1
TJP1	0	2.00816	0.684	0.29	0	Fibroblast	TJP1
RIPOR2	0	0.630911	0.652	0.26	0	Fibroblast	RIPOR2
GBP3	0	0.711527	0.706	0.314	0	Fibroblast	GBP3
MEF2C	0	1.25699	0.737	0.347	0	Fibroblast	MEF2C
ZCCHC24	0	2.93641	0.715	0.325	0	Fibroblast	ZCCHC24
PPP1R12A	0	4.27299	0.787	0.398	0	Fibroblast	PPP1R12A
ZFHX3	0	3.21823	0.734	0.347	0	Fibroblast	ZFHX3
GLIPR1	0	0.453942	0.69	0.303	0	Fibroblast	GLIPR1
SH3KBP1	0	1.34962	0.761	0.377	0	Fibroblast	SH3KBP1
AXL	0	0.647696	0.703	0.321	0	Fibroblast	AXL
PLPPR4	0	5.72309	0.639	0.258	0	Fibroblast	PLPPR4
HEXIM1	0	4.20171	0.761	0.381	0	Fibroblast	HEXIM1
FMO2	0	0.251673	0.637	0.26	0	Fibroblast	FMO2
FER	0	1.08954	0.648	0.274	0	Fibroblast	FER
NUDT4	0	1.42676	0.751	0.378	0	Fibroblast	NUDT4
ROCK2	0	4.06935	0.752	0.379	0	Fibroblast	ROCK2
JAK1	0	2.48019	0.772	0.402	0	Fibroblast	JAK1
MYLIP	0	1.15286	0.779	0.411	0	Fibroblast	MYLIP
JUNB	0	3.87322	0.839	0.477	0	Fibroblast	JUNB
PLXND1	0	1.37403	0.704	0.342	0	Fibroblast	PLXND1
MAP1B	0	3.30467	0.725	0.364	0	Fibroblast	MAP1B
MTRNR2L12	0	0.688462	0.8	0.445	0	Fibroblast	MTRNR2L12
MIR22HG	0	0.903054	0.679	0.328	0	Fibroblast	MIR22HG
PDE5A	0	3.23364	0.704	0.353	0	Fibroblast	PDE5A
FOS	0	0.277141	0.839	0.491	0	Fibroblast	FOS
TIMP1	0	2.99533	0.69	0.355	0	Fibroblast	TIMP1
ARPC2	0	1.03972	0.783	0.451	0	Fibroblast	ARPC2
PTEN	0	3.72103	0.716	0.402	0	Fibroblast	PTEN
UNC5B	1.23467e-305	1.01789	0.766	0.399	3.70402e-302	Fibroblast	UNC5B
FAM13C	2.78794e-304	3.04848	0.659	0.246	8.36383e-301	Fibroblast	FAM13C
SLC16A7	1.27185e-303	1.80711	0.598	0.226	3.81555e-300	Fibroblast	SLC16A7
PARD3B	3.54296e-303	3.10217	0.629	0.196	1.06289e-299	Fibroblast	PARD3B
STAT6	6.11613e-303	1.58119	0.706	0.345	1.83484e-299	Fibroblast	STAT6
DIO21	1.68183e-302	0.255526	0.68	0.303	5.04548e-299	Fibroblast	DIO2
ROCK1	1.81553e-302	1.03628	0.739	0.422	5.44659e-299	Fibroblast	ROCK1
WBP1L	1.78124e-298	0.831709	0.651	0.241	5.34371e-295	Fibroblast	WBP1L
YBX3	1.55972e-297	0.329274	0.724	0.367	4.67916e-294	Fibroblast	YBX3
CTSO	2.21889e-295	3.23937	0.661	0.284	6.65667e-292	Fibroblast	CTSO
SP1	4.39919e-292	0.34385	0.668	0.292	1.31976e-288	Fibroblast	SP1
ARRDC41	4.90608e-292	0.989885	0.648	0.236	1.47182e-288	Fibroblast	ARRDC4
SETD7	8.23469e-291	1.42451	0.646	0.235	2.47041e-287	Fibroblast	SETD7
MYC	8.13441e-290	3.65207	0.668	0.169	2.44032e-286	Fibroblast	MYC
RARB	1.59578e-289	1.06212	0.684	0.269	4.78733e-286	Fibroblast	RARB
IGF2R	1.92552e-288	2.53924	0.63	0.293	5.77656e-285	Fibroblast	IGF2R
SLC2A3	1.79212e-286	0.498263	0.751	0.374	5.37636e-283	Fibroblast	SLC2A3
SULF1	1.53233e-284	2.52137	0.628	0.279	4.597e-281	Fibroblast	SULF1
CYSLTR2	5.53596e-284	3.1665	0.66	0.273	1.66079e-280	Fibroblast	CYSLTR2
HOPX	3.33113e-282	1.99378	0.706	0.306	9.99338e-279	Fibroblast	HOPX
SORT1	5.97222e-280	4.21073	0.637	0.287	1.79167e-276	Fibroblast	SORT1
BTBD3	2.05852e-279	1.49009	0.601	0.223	6.17555e-276	Fibroblast	BTBD3
TACC1	2.13495e-279	2.09482	0.747	0.404	6.40485e-276	Fibroblast	TACC1
RNF180	1.17249e-278	4.57591	0.629	0.253	3.51748e-275	Fibroblast	RNF180
NET1	2.31656e-277	2.16214	0.609	0.252	6.94967e-274	Fibroblast	NET1
DSTN	2.39574e-274	4.65258	0.69	0.413	7.18721e-271	Fibroblast	DSTN
LMO7	4.5451e-272	1.97807	0.63	0.26	1.36353e-268	Fibroblast	LMO7
MAP7D3	9.30516e-272	2.17225	0.607	0.218	2.79155e-268	Fibroblast	MAP7D3
LTBP2	5.651e-271	1.65881	0.583	0.232	1.6953e-267	Fibroblast	LTBP2
CCL2	3.48671e-267	0.663536	0.7	0.387	1.04601e-263	Fibroblast	CCL2
TGFB2	1.75114e-265	2.01676	0.663	0.251	5.25343e-262	Fibroblast	TGFB2
PDLIM7	8.38926e-264	2.29212	0.685	0.364	2.51678e-260	Fibroblast	PDLIM7
LDLRAD3	1.88906e-262	1.16676	0.64	0.227	5.66719e-259	Fibroblast	LDLRAD3
NBPF14	2.48213e-261	2.1353	0.662	0.232	7.44639e-258	Fibroblast	NBPF14
DSP	2.07264e-259	0.285565	0.665	0.33	6.21792e-256	Fibroblast	DSP
COL8A1	3.94973e-258	0.253594	0.619	0.306	1.18492e-254	Fibroblast	COL8A1
MAML2	3.89167e-256	3.74385	0.626	0.284	1.1675e-252	Fibroblast	MAML2
GADD45B	1.54957e-255	1.39014	0.722	0.413	4.64871e-252	Fibroblast	GADD45B
PITPNC1	4.33723e-255	1.76525	0.613	0.305	1.30117e-251	Fibroblast	PITPNC1
ITPR11	4.73946e-254	1.21971	0.634	0.326	1.42184e-250	Fibroblast	ITPR1
RNF38	3.62489e-253	0.304517	0.636	0.291	1.08747e-249	Fibroblast	RNF38
NFASC	2.83224e-249	3.23915	0.68	0.368	8.49672e-246	Fibroblast	NFASC
COBLL1	4.9913e-246	2.51757	0.658	0.323	1.49739e-242	Fibroblast	COBLL1
LRRC17	3.09887e-244	3.20766	0.639	0.187	9.2966e-241	Fibroblast	LRRC17
SPECC1	2.94485e-243	5.23033	0.668	0.342	8.83456e-240	Fibroblast	SPECC1
GRK3	2.83095e-242	0.850962	0.467	0.227	8.49286e-239	Fibroblast	GRK3
CTDSPL	9.44991e-242	5.83289	0.626	0.205	2.83497e-238	Fibroblast	CTDSPL
KCNE4	2.08111e-241	4.26836	0.653	0.098	6.24333e-238	Fibroblast	KCNE4
SSTR2	1.37914e-239	3.34357	0.651	0.206	4.13741e-236	Fibroblast	SSTR2
CREBBP	1.84458e-236	0.256838	0.668	0.354	5.53375e-233	Fibroblast	CREBBP
DMD	7.46849e-236	4.85807	0.647	0.285	2.24055e-232	Fibroblast	DMD
COL4A3	1.61058e-235	3.32712	0.633	0.177	4.83174e-232	Fibroblast	COL4A3
GAB1	1.46243e-234	1.49785	0.629	0.239	4.38728e-231	Fibroblast	GAB1
SVIL	9.19764e-233	1.16888	0.651	0.266	2.75929e-229	Fibroblast	SVIL
CLSTN2	3.7509e-230	1.71187	0.635	0.194	1.12527e-226	Fibroblast	CLSTN2
EVA1C	5.0066e-230	1.41388	0.61	0.202	1.50198e-226	Fibroblast	EVA1C
YBX1	4.74855e-227	1.04118	0.722	0.427	1.42456e-223	Fibroblast	YBX1
CAMSAP2	1.40508e-226	3.48815	0.654	0.381	4.21523e-223	Fibroblast	CAMSAP2
ATP11C	1.92846e-225	0.354021	0.616	0.292	5.78538e-222	Fibroblast	ATP11C
POGLUT1	7.25914e-224	0.465653	0.521	0.239	2.17774e-220	Fibroblast	POGLUT1
RCSD1	1.92367e-222	0.506658	0.645	0.325	5.771e-219	Fibroblast	RCSD1
ENAH	2.905e-222	1.22762	0.605	0.331	8.71501e-219	Fibroblast	ENAH
CDKN2C	1.44288e-221	0.93488	0.616	0.208	4.32864e-218	Fibroblast	CDKN2C
ATL3	1.8909e-221	4.1368	0.63	0.238	5.67271e-218	Fibroblast	ATL3
DIAPH2	3.15747e-221	3.6695	0.639	0.297	9.4724e-218	Fibroblast	DIAPH2
PSMB8	1.80838e-220	1.35015	0.583	0.263	5.42514e-217	Fibroblast	PSMB8
RBMS2	7.13234e-220	0.774621	0.624	0.235	2.1397e-216	Fibroblast	RBMS2
GPR4	7.26076e-220	2.23516	0.659	0.264	2.17823e-216	Fibroblast	GPR4
AEBP1	2.6039e-219	6.00664	0.654	0.21	7.8117e-216	Fibroblast	AEBP1
IGF2	1.34833e-218	2.89719	0.629	0.198	4.04498e-215	Fibroblast	IGF2
STYX	4.51884e-218	0.808145	0.582	0.263	1.35565e-214	Fibroblast	STYX
SGMS1	7.77487e-218	1.00432	0.59	0.283	2.33246e-214	Fibroblast	SGMS1
RIT1	1.4484e-217	0.36542	0.582	0.273	4.3452e-214	Fibroblast	RIT1
CDC14B	2.32612e-216	2.42156	0.641	0.293	6.97837e-213	Fibroblast	CDC14B
SLFN11	3.42274e-216	2.61639	0.648	0.291	1.02682e-212	Fibroblast	SLFN11
ITPRIPL2	5.3299e-216	0.799417	0.611	0.222	1.59897e-212	Fibroblast	ITPRIPL2
PTER	8.49804e-215	1.20063	0.596	0.257	2.54941e-211	Fibroblast	PTER
CTBP2	1.07814e-214	3.38506	0.607	0.32	3.23441e-211	Fibroblast	CTBP2
SPRY1	1.74025e-213	1.94435	0.636	0.251	5.22075e-210	Fibroblast	SPRY1
TBC1D5	9.49168e-213	0.795347	0.635	0.334	2.8475e-209	Fibroblast	TBC1D5
ITGB5	2.08952e-212	1.9924	0.619	0.226	6.26856e-209	Fibroblast	ITGB5
EEF1D	1.45482e-210	3.63702	0.688	0.421	4.36446e-207	Fibroblast	EEF1D
KPNA2	6.67544e-210	0.974843	0.641	0.32	2.00263e-206	Fibroblast	KPNA2
PPM1L	7.57523e-207	2.68838	0.613	0.354	2.27257e-203	Fibroblast	PPM1L
DOK6	4.78331e-206	4.50428	0.602	0.233	1.43499e-202	Fibroblast	DOK6
ZNF618	8.70901e-206	3.32611	0.628	0.337	2.6127e-202	Fibroblast	ZNF618
WWC3	1.8738e-203	0.438636	0.612	0.254	5.62139e-200	Fibroblast	WWC3
CACNA1C	2.45805e-203	5.80174	0.603	0.216	7.37414e-200	Fibroblast	CACNA1C
ASAP1	2.86231e-202	1.67453	0.673	0.32	8.58693e-199	Fibroblast	ASAP1
MACF1	4.27659e-200	2.50506	0.694	0.425	1.28298e-196	Fibroblast	MACF1
ZFP36	4.90663e-200	0.271106	0.766	0.479	1.47199e-196	Fibroblast	ZFP36
RPLP1	5.89786e-200	0.299264	0.696	0.418	1.76936e-196	Fibroblast	RPLP1
ANTXR2	2.69814e-199	1.36135	0.617	0.261	8.09442e-196	Fibroblast	ANTXR2
AR	1.17649e-197	1.80409	0.629	0.328	3.52947e-194	Fibroblast	AR
REST	3.44331e-195	1.4276	0.648	0.315	1.03299e-191	Fibroblast	REST
ELOVL5	5.29586e-194	3.46787	0.672	0.385	1.58876e-190	Fibroblast	ELOVL5
GOLIM4	6.08241e-194	4.56163	0.635	0.357	1.82472e-190	Fibroblast	GOLIM4
RCAN21	1.35245e-193	0.256222	0.658	0.39	4.05736e-190	Fibroblast	RCAN2
RB1CC1	1.62617e-193	1.79198	0.647	0.392	4.87851e-190	Fibroblast	RB1CC1
SLC38A2	1.65835e-193	1.50082	0.682	0.387	4.97506e-190	Fibroblast	SLC38A2
TLN1	2.35622e-193	1.66358	0.698	0.461	7.06867e-190	Fibroblast	TLN1
ZNF148	2.72128e-193	1.51415	0.619	0.364	8.16384e-190	Fibroblast	ZNF148
CLMN	1.74526e-191	5.59517	0.616	0.236	5.23577e-188	Fibroblast	CLMN
ARPC5	1.63342e-190	1.09922	0.659	0.414	4.90025e-187	Fibroblast	ARPC5
LOXL2	1.39703e-189	3.22813	0.576	0.217	4.19108e-186	Fibroblast	LOXL2
STK3	3.53034e-186	2.51273	0.569	0.202	1.0591e-182	Fibroblast	STK3
PDE7B	1.91398e-185	0.720817	0.669	0.355	5.74194e-182	Fibroblast	PDE7B
TCF7L2	3.11446e-183	1.41476	0.621	0.264	9.34339e-180	Fibroblast	TCF7L2
HSDL2	1.39874e-181	1.64387	0.517	0.277	4.19622e-178	Fibroblast	HSDL2
AC132872.1	1.76039e-181	0.942102	0.101	0.26	5.28117e-178	Fibroblast	AC132872.1
PLOD2	9.40073e-181	1.88722	0.584	0.296	2.82022e-177	Fibroblast	PLOD2
TGFBR3	5.18325e-177	0.275516	0.588	0.265	1.55498e-173	Fibroblast	TGFBR3
MXRA5	8.27618e-172	7.62136	0.601	0.088	2.48285e-168	Fibroblast	MXRA5
FXYD1	2.36078e-171	2.47334	0.613	0.165	7.08235e-168	Fibroblast	FXYD1
YPEL3	6.19869e-171	1.57029	0.645	0.373	1.85961e-167	Fibroblast	YPEL3
USF3	6.66971e-171	1.16605	0.541	0.273	2.00091e-167	Fibroblast	USF3
PLEKHG2	1.05842e-170	1.35627	0.612	0.307	3.17526e-167	Fibroblast	PLEKHG2
2026-09-06	2.2496e-170	2.97039	0.558	0.242	6.74881e-167	Fibroblast	2026-09-06
CBFA2T3	8.27627e-170	3.4937	0.606	0.268	2.48288e-166	Fibroblast	CBFA2T3
C1orf54	3.25166e-169	1.54889	0.617	0.274	9.75498e-166	Fibroblast	C1orf54
SH3BP4	3.44973e-169	0.27279	0.21	0.256	1.03492e-165	Fibroblast	SH3BP4
2026-09-10	1.01665e-167	2.05654	0.592	0.236	3.04996e-164	Fibroblast	2026-09-10
EIF4EBP2	4.25422e-167	2.346	0.58	0.362	1.27627e-163	Fibroblast	EIF4EBP2
MDFIC	1.18081e-165	2.34185	0.576	0.167	3.54243e-162	Fibroblast	MDFIC
SBF2	1.65786e-163	2.18383	0.559	0.288	4.97357e-160	Fibroblast	SBF2
TCIM	4.15926e-160	0.650044	0.586	0.215	1.24778e-156	Fibroblast	TCIM
TAP1	5.28609e-159	0.298465	0.67	0.347	1.58583e-155	Fibroblast	TAP1
SMC6	1.23013e-158	0.730896	0.573	0.337	3.69039e-155	Fibroblast	SMC6
RECQL	1.43451e-157	0.924453	0.536	0.263	4.30352e-154	Fibroblast	RECQL
TBL1X1	1.39022e-156	1.36468	0.582	0.364	4.17065e-153	Fibroblast	TBL1X
THOC2	3.17896e-152	6.25928	0.63	0.408	9.53688e-149	Fibroblast	THOC2
FHL1	4.29723e-150	4.85484	0.573	0.366	1.28917e-146	Fibroblast	FHL1
RASD2	1.35015e-145	5.54457	0.596	0.197	4.05045e-142	Fibroblast	RASD2
PTPRK	2.0141e-144	5.02387	0.584	0.208	6.04229e-141	Fibroblast	PTPRK
ZBTB20	2.81623e-144	2.70899	0.611	0.394	8.44869e-141	Fibroblast	ZBTB20
TBC1D4	1.22943e-142	1.75715	0.595	0.27	3.6883e-139	Fibroblast	TBC1D4
LIN7A	1.57799e-140	4.93172	0.573	0.159	4.73397e-137	Fibroblast	LIN7A
WFDC1	4.05086e-139	2.40868	0.287	0.35	1.21526e-135	Fibroblast	WFDC1
BAMBI	1.10365e-138	0.600723	0.531	0.239	3.31095e-135	Fibroblast	BAMBI
TMEM43	1.16523e-137	0.976547	0.55	0.272	3.49568e-134	Fibroblast	TMEM43
PYGO1	2.0561e-137	4.18614	0.54	0.188	6.16831e-134	Fibroblast	PYGO1
PHC2	1.81072e-136	4.44771	0.565	0.336	5.43215e-133	Fibroblast	PHC2
GPX3	3.313e-136	2.64663	0.286	0.392	9.93901e-133	Fibroblast	GPX3
VGLL4	5.47665e-136	0.868569	0.52	0.254	1.64299e-132	Fibroblast	VGLL4
ZMAT3	2.35253e-135	5.17684	0.539	0.322	7.05759e-132	Fibroblast	ZMAT3
SEMA4C	8.88762e-134	1.40275	0.567	0.256	2.66629e-130	Fibroblast	SEMA4C
SYNM	2.24437e-132	3.74539	0.545	0.325	6.73312e-129	Fibroblast	SYNM
PCDH9	4.52253e-132	0.614009	0.581	0.294	1.35676e-128	Fibroblast	PCDH9
ATXN1	8.9122e-132	1.36903	0.556	0.345	2.67366e-128	Fibroblast	ATXN1
DNMT1	2.20128e-131	1.2775	0.179	0.35	6.60385e-128	Fibroblast	DNMT1
ETV1	4.05898e-131	3.06328	0.269	0.242	1.21769e-127	Fibroblast	ETV1
CCK	7.55505e-130	1.85578	0.289	0.289	2.26652e-126	Fibroblast	CCK
TNS3	8.55681e-130	3.2383	0.611	0.296	2.56704e-126	Fibroblast	TNS3
CALU	1.35645e-129	3.22337	0.579	0.355	4.06934e-126	Fibroblast	CALU
FNIP2	9.26813e-129	1.08798	0.599	0.293	2.78044e-125	Fibroblast	FNIP2
NAB1	6.76269e-126	2.65556	0.572	0.28	2.02881e-122	Fibroblast	NAB1
CORO1C	1.33027e-125	0.423179	0.559	0.332	3.99082e-122	Fibroblast	CORO1C
NCK2	5.67917e-125	1.73127	0.603	0.294	1.70375e-121	Fibroblast	NCK2
PEAR1	1.00436e-123	4.84653	0.596	0.131	3.01309e-120	Fibroblast	PEAR1
ZBTB38	4.56273e-123	2.40811	0.589	0.36	1.36882e-119	Fibroblast	ZBTB38
AKAP13	8.23194e-123	0.619661	0.631	0.415	2.46958e-119	Fibroblast	AKAP13
RHOQ	2.02829e-121	0.996514	0.608	0.403	6.08486e-118	Fibroblast	RHOQ
CCNG2	2.68585e-120	1.41807	0.481	0.304	8.05754e-117	Fibroblast	CCNG2
WDR60	6.39304e-118	1.09128	0.51	0.339	1.91791e-114	Fibroblast	WDR60
SBNO1	3.62012e-117	1.28784	0.548	0.377	1.08604e-113	Fibroblast	SBNO1
CALCOCO2	2.18951e-116	0.51573	0.582	0.395	6.56854e-113	Fibroblast	CALCOCO2
CPLANE1	3.18854e-116	1.73197	0.494	0.318	9.56563e-113	Fibroblast	CPLANE1
ZFC3H1	3.7494e-116	1.00631	0.484	0.282	1.12482e-112	Fibroblast	ZFC3H1
ZNF641	3.94148e-116	2.73453	0.557	0.305	1.18245e-112	Fibroblast	ZNF641
S100A4	9.99161e-116	0.299188	0.605	0.186	2.99748e-112	Fibroblast	S100A4
LRP5	1.61052e-115	0.484019	0.55	0.234	4.83157e-112	Fibroblast	LRP5
PDLIM1	3.98263e-115	1.17588	0.603	0.386	1.19479e-111	Fibroblast	PDLIM1
MAX	8.80177e-115	1.16893	0.55	0.354	2.64053e-111	Fibroblast	MAX
SOX13	4.84273e-114	1.20344	0.583	0.224	1.45282e-110	Fibroblast	SOX13
LRRC58	4.19444e-113	1.57861	0.51	0.324	1.25833e-109	Fibroblast	LRRC58
CUX1	4.40309e-113	1.04517	0.532	0.356	1.32093e-109	Fibroblast	CUX1
MXI1	3.05621e-111	0.435126	0.528	0.303	9.16862e-108	Fibroblast	MXI1
FOXD1	5.0968e-111	6.26399	0.591	0.16	1.52904e-107	Fibroblast	FOXD1
PHF20L1	6.90265e-111	0.331534	0.547	0.385	2.07079e-107	Fibroblast	PHF20L1
FOXN2	8.15996e-110	0.734083	0.53	0.281	2.44799e-106	Fibroblast	FOXN2
MOB3B	1.09472e-109	1.83237	0.3	0.239	3.28415e-106	Fibroblast	MOB3B
LBR	9.57693e-109	1.43758	0.496	0.28	2.87308e-105	Fibroblast	LBR
RASAL2	2.19908e-108	2.4666	0.569	0.328	6.59724e-105	Fibroblast	RASAL2
NHS	3.03553e-108	2.09744	0.55	0.254	9.1066e-105	Fibroblast	NHS
MAVS	7.57711e-108	2.5893	0.534	0.366	2.27313e-104	Fibroblast	MAVS
UGCG	9.80456e-107	2.54142	0.595	0.413	2.94137e-103	Fibroblast	UGCG
FNDC3B	3.93493e-106	0.253849	0.513	0.324	1.18048e-102	Fibroblast	FNDC3B
FBLN5	5.38521e-106	0.452685	0.508	0.26	1.61556e-102	Fibroblast	FBLN5
KIF1C	1.57311e-105	0.851982	0.578	0.292	4.71933e-102	Fibroblast	KIF1C
LRRK2	5.4398e-105	1.27954	0.471	0.226	1.63194e-101	Fibroblast	LRRK2
ARHGEF2	1.33446e-104	2.63356	0.555	0.331	4.00338e-101	Fibroblast	ARHGEF2
MBD2	1.28333e-103	0.62024	0.537	0.335	3.85e-100	Fibroblast	MBD2
SLC16A1	3.5389e-103	3.15559	0.559	0.377	1.06167e-99	Fibroblast	SLC16A1
ZNF22	4.62051e-102	1.74537	0.525	0.306	1.38615e-98	Fibroblast	ZNF22
KMT2A	8.32685e-102	1.51452	0.565	0.393	2.49806e-98	Fibroblast	KMT2A
FOSB	1.60977e-101	1.04364	0.672	0.509	4.8293e-98	Fibroblast	FOSB
RCAN1	2.4602e-101	2.23117	0.537	0.256	7.38061e-98	Fibroblast	RCAN1
FGF2	8.31978e-101	1.44623	0.541	0.213	2.49594e-97	Fibroblast	FGF2
2026-09-11	2.54389e-98	4.64048	0.57	0.34	7.63166e-95	Fibroblast	2026-09-11
HOOK3	3.00539e-98	0.819334	0.546	0.348	9.01618e-95	Fibroblast	HOOK3
CEBPD	1.7947e-96	0.736458	0.584	0.371	5.38409e-93	Fibroblast	CEBPD
MED13L	3.12603e-96	0.779253	0.55	0.378	9.37809e-93	Fibroblast	MED13L
VNN2	4.83618e-95	0.727257	0.518	0.233	1.45085e-91	Fibroblast	VNN2
TRIM24	2.60316e-94	1.49242	0.478	0.327	7.80949e-91	Fibroblast	TRIM24
MLXIP	2.13469e-93	1.44704	0.45	0.318	6.40406e-90	Fibroblast	MLXIP
RBMS1	1.36341e-91	1.06415	0.593	0.397	4.09023e-88	Fibroblast	RBMS1
PPP2R5A	1.60038e-91	1.58989	0.483	0.242	4.80113e-88	Fibroblast	PPP2R5A
SPPL2A	3.7579e-91	0.935239	0.515	0.292	1.12737e-87	Fibroblast	SPPL2A
RAPH1	1.86847e-90	2.93362	0.562	0.277	5.60541e-87	Fibroblast	RAPH1
MYO9A	2.56771e-90	2.77386	0.505	0.271	7.70314e-87	Fibroblast	MYO9A
ST5	1.19371e-88	3.36956	0.531	0.246	3.58114e-85	Fibroblast	ST5
NTRK31	3.45136e-88	1.44553	0.478	0.251	1.03541e-84	Fibroblast	NTRK3
MAPRE2	1.25057e-87	1.29057	0.59	0.412	3.75171e-84	Fibroblast	MAPRE2
CSGALNACT2	1.28619e-87	0.539288	0.479	0.274	3.85858e-84	Fibroblast	CSGALNACT2
GADD45A	1.66765e-87	0.873579	0.537	0.394	5.00295e-84	Fibroblast	GADD45A
MTUS1	2.39644e-87	1.01273	0.254	0.344	7.18932e-84	Fibroblast	MTUS1
CLEC11A	1.27908e-86	4.5464	0.496	0.304	3.83725e-83	Fibroblast	CLEC11A
ITGA11	6.21099e-86	7.81134	0.575	0.255	1.8633e-82	Fibroblast	ITGA11
DOCK10	1.25555e-85	0.46941	0.572	0.332	3.76664e-82	Fibroblast	DOCK10
NFIA	3.18581e-85	0.266752	0.546	0.363	9.55744e-82	Fibroblast	NFIA
PRKD3	4.0106e-85	0.89513	0.471	0.206	1.20318e-81	Fibroblast	PRKD3
PCDHB10	4.55291e-84	1.71469	0.409	0.207	1.36587e-80	Fibroblast	PCDHB10
PREX2	4.81713e-82	1.63887	0.572	0.249	1.44514e-78	Fibroblast	PREX2
ZYG11B	1.42626e-81	0.744436	0.523	0.351	4.27877e-78	Fibroblast	ZYG11B
RAB13	2.57896e-80	1.183	0.498	0.209	7.73687e-77	Fibroblast	RAB13
PTAR1	2.71228e-80	1.07263	0.497	0.305	8.13684e-77	Fibroblast	PTAR1
DST	2.06396e-79	2.08558	0.551	0.388	6.19187e-76	Fibroblast	DST
TRIM69	4.72929e-79	1.53137	0.433	0.342	1.41879e-75	Fibroblast	TRIM69
FSTL3	5.03718e-79	2.75061	0.331	0.3	1.51115e-75	Fibroblast	FSTL3
CRYBG3	7.98487e-79	1.5973	0.534	0.242	2.39546e-75	Fibroblast	CRYBG3
CEP162	7.41244e-78	1.90378	0.424	0.263	2.22373e-74	Fibroblast	CEP162
CCDC146	8.55886e-77	0.828751	0.283	0.256	2.56766e-73	Fibroblast	CCDC146
NEXN	1.99528e-76	6.20639	0.57	0.218	5.98584e-73	Fibroblast	NEXN
CAMKK2	1.21487e-74	1.50917	0.536	0.268	3.64462e-71	Fibroblast	CAMKK2
SLC39A14	1.23438e-74	2.54253	0.33	0.305	3.70315e-71	Fibroblast	SLC39A14
H2AFJ	4.30093e-74	1.76034	0.507	0.232	1.29028e-70	Fibroblast	H2AFJ
STRN	1.54733e-72	1.24155	0.443	0.249	4.64198e-69	Fibroblast	STRN
KAT6B	4.34876e-71	2.26328	0.505	0.372	1.30463e-67	Fibroblast	KAT6B
RAB8B	8.41726e-71	0.306917	0.475	0.299	2.52518e-67	Fibroblast	RAB8B
ANXA11	1.75203e-70	1.27437	0.516	0.273	5.2561e-67	Fibroblast	ANXA11
CEP350	5.04668e-70	2.41033	0.5	0.368	1.514e-66	Fibroblast	CEP350
SMG1	9.22409e-70	1.20612	0.528	0.385	2.76723e-66	Fibroblast	SMG1
TMEM165	1.31916e-68	2.71081	0.546	0.356	3.95748e-65	Fibroblast	TMEM165
PCDHB16	2.52314e-68	1.89582	0.468	0.251	7.56943e-65	Fibroblast	PCDHB16
VIPR1	1.92754e-67	3.21467	0.348	0.272	5.78263e-64	Fibroblast	VIPR1
CEP295	7.12213e-67	0.959376	0.386	0.283	2.13664e-63	Fibroblast	CEP295
TRPS1	9.60748e-67	3.30489	0.476	0.24	2.88224e-63	Fibroblast	TRPS1
GULP11	1.66501e-66	0.499036	0.537	0.253	4.99502e-63	Fibroblast	GULP1
IFNAR1	2.23393e-66	1.456	0.478	0.358	6.70179e-63	Fibroblast	IFNAR1
ZNF844	5.28697e-66	0.971636	0.516	0.338	1.58609e-62	Fibroblast	ZNF844
TNFRSF1A	1.06212e-64	0.627823	0.443	0.26	3.18637e-61	Fibroblast	TNFRSF1A
RORB	6.46989e-64	0.611966	0.532	0.31	1.94097e-60	Fibroblast	RORB
JARID2	3.46877e-63	0.323975	0.185	0.287	1.04063e-59	Fibroblast	JARID2
YPEL2	6.25623e-62	1.19014	0.501	0.273	1.87687e-58	Fibroblast	YPEL2
SHISA5	3.93961e-61	1.05652	0.489	0.405	1.18188e-57	Fibroblast	SHISA5
TRERF1	5.90381e-60	2.43655	0.457	0.241	1.77114e-56	Fibroblast	TRERF1
BICC1	5.08432e-59	2.50539	0.323	0.232	1.5253e-55	Fibroblast	BICC1
TRIP11	1.02514e-57	0.38618	0.484	0.39	3.07543e-54	Fibroblast	TRIP11
MOB1B	1.27536e-57	1.32165	0.473	0.281	3.82608e-54	Fibroblast	MOB1B
LRRIQ1	1.54492e-57	2.647	0.123	0.25	4.63477e-54	Fibroblast	LRRIQ1
CEP290	2.06597e-57	2.38584	0.48	0.325	6.19791e-54	Fibroblast	CEP290
SH3GLB1	2.8718e-57	1.94945	0.534	0.401	8.61541e-54	Fibroblast	SH3GLB1
SGMS2	4.22003e-57	1.18453	0.256	0.284	1.26601e-53	Fibroblast	SGMS2
PPFIBP1	5.73691e-55	2.34286	0.481	0.347	1.72107e-51	Fibroblast	PPFIBP1
TNRC6B	1.55317e-54	0.285144	0.477	0.389	4.65952e-51	Fibroblast	TNRC6B
PPM1D	3.95396e-53	0.573606	0.463	0.317	1.18619e-49	Fibroblast	PPM1D
CEP1261	3.36515e-52	0.435245	0.158	0.361	1.00955e-48	Fibroblast	CEP126
CCND1	3.10311e-51	1.15073	0.524	0.394	9.30934e-48	Fibroblast	CCND1
GDF11	4.67547e-51	3.98298	0.471	0.283	1.40264e-47	Fibroblast	GDF11
MEF2D	7.74481e-51	0.996285	0.575	0.43	2.32344e-47	Fibroblast	MEF2D
PFN1	4.66289e-50	1.39225	0.586	0.45	1.39887e-46	Fibroblast	PFN1
BICD2	1.56575e-48	1.85785	0.474	0.312	4.69726e-45	Fibroblast	BICD2
RCN3	2.08971e-48	1.32305	0.28	0.278	6.26913e-45	Fibroblast	RCN3
ARL4D	3.21798e-48	0.57783	0.45	0.348	9.65393e-45	Fibroblast	ARL4D
USP51	3.37025e-47	1.19974	0.27	0.319	1.01108e-43	Fibroblast	USP51
MARF1	1.9195e-46	2.1433	0.439	0.353	5.75849e-43	Fibroblast	MARF1
PHYKPL	1.13017e-45	1.5342	0.44	0.303	3.3905e-42	Fibroblast	PHYKPL
ACSL4	1.96485e-45	0.293323	0.439	0.386	5.89454e-42	Fibroblast	ACSL4
EPHA2	3.94244e-45	0.273326	0.359	0.246	1.18273e-41	Fibroblast	EPHA2
RUNX2	9.46722e-45	2.43158	0.511	0.159	2.84017e-41	Fibroblast	RUNX2
TTL	1.27515e-43	1.29946	0.402	0.254	3.82544e-40	Fibroblast	TTL
CD63	1.46007e-43	0.27486	0.524	0.4	4.38021e-40	Fibroblast	CD63
DZIP1	3.83846e-42	3.67734	0.502	0.257	1.15154e-38	Fibroblast	DZIP1
SETD1B	8.70396e-42	0.914499	0.236	0.331	2.61119e-38	Fibroblast	SETD1B
SYNJ2BP	1.06208e-41	1.97705	0.414	0.351	3.18623e-38	Fibroblast	SYNJ2BP
ENTPD1	1.67888e-41	0.91793	0.556	0.374	5.03663e-38	Fibroblast	ENTPD1
JADE1	2.46795e-41	1.70874	0.516	0.297	7.40384e-38	Fibroblast	JADE1
NUDT3	8.73624e-41	1.8437	0.502	0.382	2.62087e-37	Fibroblast	NUDT3
HLA-C	1.26092e-40	0.661996	0.382	0.506	3.78277e-37	Fibroblast	HLA-C
RASGRP2	2.48424e-40	2.0583	0.5	0.16	7.45273e-37	Fibroblast	RASGRP2
TTC28	2.66797e-40	0.824382	0.453	0.259	8.00392e-37	Fibroblast	TTC28
KLF12	1.41005e-39	3.30834	0.479	0.247	4.23016e-36	Fibroblast	KLF12
TPR	2.72499e-38	0.591063	0.52	0.437	8.17497e-35	Fibroblast	TPR
JMY	3.33085e-38	0.615659	0.447	0.317	9.99254e-35	Fibroblast	JMY
LPL	3.56897e-37	1.77297	0.393	0.243	1.07069e-33	Fibroblast	LPL
SOX5	3.97261e-37	0.730216	0.479	0.19	1.19178e-33	Fibroblast	SOX5
AGO4	1.89067e-36	0.551016	0.306	0.25	5.67202e-33	Fibroblast	AGO4
FOXQ1	1.09985e-35	4.73674	0.387	0.133	3.29954e-32	Fibroblast	FOXQ1
ECE1	2.13729e-35	1.84523	0.47	0.272	6.41186e-32	Fibroblast	ECE1
QSER1	1.43854e-34	1.0696	0.417	0.295	4.31563e-31	Fibroblast	QSER1
DIXDC11	4.06468e-34	1.14001	0.368	0.292	1.21941e-30	Fibroblast	DIXDC1
PBRM1	1.70249e-33	2.71406	0.435	0.38	5.10747e-30	Fibroblast	PBRM1
TULP4	3.82165e-33	0.551523	0.216	0.329	1.1465e-29	Fibroblast	TULP4
ITM2C	7.56654e-33	2.35566	0.411	0.341	2.26996e-29	Fibroblast	ITM2C
CEP63	7.08835e-32	1.25448	0.37	0.335	2.1265e-28	Fibroblast	CEP63
UBR2	1.51655e-31	3.76386	0.416	0.314	4.54964e-28	Fibroblast	UBR2
LTBR	3.52919e-31	2.38848	0.445	0.268	1.05876e-27	Fibroblast	LTBR
APOLD1	8.34168e-31	2.65782	0.524	0.21	2.50251e-27	Fibroblast	APOLD1
PSD31	1.06737e-30	0.684783	0.215	0.335	3.20212e-27	Fibroblast	PSD3
LATS2	1.83044e-30	0.937312	0.532	0.345	5.49131e-27	Fibroblast	LATS2
NT5C2	2.50882e-30	1.53696	0.344	0.348	7.52647e-27	Fibroblast	NT5C2
ATP10A	1.00116e-29	4.92022	0.397	0.161	3.00349e-26	Fibroblast	ATP10A
PROCR	3.59857e-29	2.00392	0.518	0.186	1.07957e-25	Fibroblast	PROCR
GRAMD2B	4.06016e-29	1.30785	0.282	0.257	1.21805e-25	Fibroblast	GRAMD2B
CKAP4	1.1445e-28	2.01759	0.377	0.367	3.4335e-25	Fibroblast	CKAP4
DENND5A	3.67629e-28	3.34022	0.48	0.286	1.10289e-24	Fibroblast	DENND5A
ATP2A2	5.55899e-27	1.0284	0.564	0.471	1.6677e-23	Fibroblast	ATP2A2
TLCD2	7.67177e-27	1.89082	0.345	0.277	2.30153e-23	Fibroblast	TLCD2
CYP1B1	4.01191e-26	2.24533	0.52	0.246	1.20357e-22	Fibroblast	CYP1B1
EMILIN3	1.21399e-25	5.05304	0.384	0.195	3.64198e-22	Fibroblast	EMILIN3
NEK1	1.35406e-25	1.29825	0.398	0.298	4.06219e-22	Fibroblast	NEK1
ARHGAP6	1.43522e-25	2.53147	0.487	0.296	4.30567e-22	Fibroblast	ARHGAP6
SMC2	1.47052e-25	0.85611	0.307	0.273	4.41155e-22	Fibroblast	SMC2
PDE8B	1.71258e-25	2.9427	0.447	0.257	5.13773e-22	Fibroblast	PDE8B
PLCB4	1.85723e-25	3.44762	0.46	0.271	5.5717e-22	Fibroblast	PLCB4
CST3	2.91183e-25	2.5049	0.324	0.402	8.7355e-22	Fibroblast	CST3
NR3C1	9.8216e-25	1.41294	0.468	0.363	2.94648e-21	Fibroblast	NR3C1
SUSD5	4.01509e-24	4.55368	0.473	0.217	1.20453e-20	Fibroblast	SUSD5
SERTAD1	1.43715e-23	0.857844	0.474	0.393	4.31145e-20	Fibroblast	SERTAD1
WASF2	1.79317e-23	2.75255	0.501	0.416	5.3795e-20	Fibroblast	WASF2
GPR161	7.07401e-23	3.05188	0.5	0.211	2.1222e-19	Fibroblast	GPR161
ANGPT1	9.23482e-23	0.663782	0.469	0.197	2.77045e-19	Fibroblast	ANGPT1
CFAP44	1.75365e-22	0.716101	0.276	0.277	5.26094e-19	Fibroblast	CFAP44
DAAM1	1.9918e-22	1.36153	0.41	0.377	5.9754e-19	Fibroblast	DAAM1
KLHL36	2.49159e-22	1.6297	0.425	0.253	7.47476e-19	Fibroblast	KLHL36
TRANK1	2.83542e-22	2	0.377	0.275	8.50627e-19	Fibroblast	TRANK1
BTAF1	3.44118e-22	1.07314	0.222	0.279	1.03236e-18	Fibroblast	BTAF1
SUZ12	3.81187e-21	0.366923	0.346	0.323	1.14356e-17	Fibroblast	SUZ12
TMEM131L	6.74601e-21	2.30807	0.392	0.289	2.0238e-17	Fibroblast	TMEM131L
FAM208B	1.77995e-20	3.72962	0.403	0.267	5.33985e-17	Fibroblast	FAM208B
OSGIN2	1.78761e-20	3.21572	0.306	0.304	5.36283e-17	Fibroblast	OSGIN2
ARF41	3.03879e-20	0.386564	0.473	0.41	9.11636e-17	Fibroblast	ARF4
MIER1	1.51683e-19	0.604682	0.48	0.398	4.55048e-16	Fibroblast	MIER1
MLH3	4.17542e-19	2.98606	0.418	0.3	1.25263e-15	Fibroblast	MLH3
MAOB	4.3735e-19	3.49188	0.202	0.41	1.31205e-15	Fibroblast	MAOB
TAPBP	1.18997e-18	2.79729	0.402	0.358	3.56991e-15	Fibroblast	TAPBP
FKBP5	1.22537e-18	0.331439	0.379	0.418	3.6761e-15	Fibroblast	FKBP5
TENT4B	1.89325e-18	0.943781	0.289	0.329	5.67976e-15	Fibroblast	TENT4B
SLC44A1	2.20068e-18	0.365238	0.413	0.316	6.60204e-15	Fibroblast	SLC44A1
GABPB2	2.64763e-18	2.99202	0.399	0.231	7.9429e-15	Fibroblast	GABPB2
SH3PXD2A	4.12844e-18	3.3957	0.473	0.236	1.23853e-14	Fibroblast	SH3PXD2A
TSPAN5	6.54534e-18	0.625023	0.427	0.301	1.9636e-14	Fibroblast	TSPAN5
HSP90B1	6.80066e-18	2.60002	0.357	0.436	2.0402e-14	Fibroblast	HSP90B1
RNF115	7.67183e-18	0.510976	0.414	0.359	2.30155e-14	Fibroblast	RNF115
EEA1	7.92671e-18	1.38438	0.429	0.388	2.37801e-14	Fibroblast	EEA1
KANSL1L	1.37126e-17	2.909	0.366	0.359	4.11377e-14	Fibroblast	KANSL1L
KIAA1147	1.08871e-16	0.786041	0.103	0.301	3.26612e-13	Fibroblast	KIAA1147
RASSF8	2.75334e-16	0.589995	0.407	0.266	8.26003e-13	Fibroblast	RASSF8
NOL8	4.85165e-16	0.802993	0.339	0.285	1.45549e-12	Fibroblast	NOL8
GOLGB1	2.03078e-15	0.780376	0.49	0.435	6.09235e-12	Fibroblast	GOLGB1
SPSB11	2.8346e-14	0.310057	0.452	0.278	8.50379e-11	Fibroblast	SPSB1
ANKRD26	4.59528e-14	1.08257	0.203	0.341	1.37858e-10	Fibroblast	ANKRD26
FNIP1	6.21061e-14	3.49845	0.358	0.308	1.86318e-10	Fibroblast	FNIP1
ELN	1.23429e-13	0.660425	0.491	0.356	3.70287e-10	Fibroblast	ELN
CCND2	1.39996e-13	1.3234	0.469	0.377	4.19987e-10	Fibroblast	CCND2
TSPAN71	1.69105e-13	0.638233	0.358	0.407	5.07316e-10	Fibroblast	TSPAN7
CSPP1	1.09078e-12	1.35996	0.374	0.269	3.27234e-09	Fibroblast	CSPP1
TNIK	1.53884e-12	0.5091	0.27	0.307	4.61653e-09	Fibroblast	TNIK
ESCO1	1.54031e-12	0.353889	0.193	0.338	4.62092e-09	Fibroblast	ESCO1
TNC	3.41388e-12	2.12701	0.464	0.2	1.02416e-08	Fibroblast	TNC
KALRN	2.07302e-11	2.0916	0.403	0.317	6.21907e-08	Fibroblast	KALRN
NRXN3	2.31438e-11	3.32745	0.341	0.325	6.94314e-08	Fibroblast	NRXN3
ADAM9	6.23417e-11	0.394905	0.364	0.264	1.87025e-07	Fibroblast	ADAM9
CCDC71L	1.15873e-10	0.837159	0.441	0.306	3.4762e-07	Fibroblast	CCDC71L
CREB3L2	2.66719e-10	0.490763	0.371	0.38	8.00157e-07	Fibroblast	CREB3L2
SLK	5.72818e-10	2.86822	0.444	0.349	1.71845e-06	Fibroblast	SLK
RBM5	5.84065e-10	2.99243	0.362	0.387	1.7522e-06	Fibroblast	RBM5
SNX27	8.54475e-10	0.382965	0.26	0.341	2.56342e-06	Fibroblast	SNX27
TMX3	1.66064e-09	0.714231	0.41	0.345	4.98192e-06	Fibroblast	TMX3
PDZD2	1.75547e-09	1.79625	0.431	0.25	5.2664e-06	Fibroblast	PDZD2
WDFY2	1.98031e-09	0.499581	0.273	0.345	5.94092e-06	Fibroblast	WDFY2
MEST	2.31585e-09	0.519961	0.304	0.285	6.94755e-06	Fibroblast	MEST
CHSY1	9.39061e-09	0.34185	0.486	0.267	2.81718e-05	Fibroblast	CHSY1
COLGALT1	9.94874e-09	1.33544	0.401	0.272	2.98462e-05	Fibroblast	COLGALT1
PIP4P2	1.37767e-08	1.15772	0.364	0.325	4.13302e-05	Fibroblast	PIP4P2
PCDH10	1.52196e-08	3.74459	0.308	0.33	4.56587e-05	Fibroblast	PCDH10
GTDC1	1.96976e-08	2.6241	0.374	0.272	5.90928e-05	Fibroblast	GTDC1
LRRCC1	2.43759e-08	1.2256	0.427	0.304	7.31276e-05	Fibroblast	LRRCC1
AMOTL1	1.0581e-07	1.71514	0.355	0.242	0.00031743	Fibroblast	AMOTL1
INO80D	1.1117e-07	0.952864	0.284	0.282	0.00033351	Fibroblast	INO80D
SHPRH	2.17066e-07	1.13323	0.341	0.319	0.000651197	Fibroblast	SHPRH
ESF1	2.53552e-07	0.66794	0.259	0.344	0.000760655	Fibroblast	ESF1
RBM241	3.21678e-07	0.624544	0.259	0.225	0.000965033	Fibroblast	RBM24
SACS	3.86398e-07	3.69669	0.351	0.246	0.00115919	Fibroblast	SACS
FNBP4	4.82276e-07	1.03874	0.389	0.378	0.00144683	Fibroblast	FNBP4
PERP	6.65847e-07	2.02013	0.308	0.301	0.00199754	Fibroblast	PERP
PLIN3	1.10869e-06	1.67976	0.332	0.302	0.00332607	Fibroblast	PLIN3
TGFB3	1.19579e-06	2.63452	0.452	0.298	0.00358737	Fibroblast	TGFB3
C7	1.60233e-06	2.51417	0.519	0.493	0.00480698	Fibroblast	C7
TAF3	1.80544e-06	1.03751	0.28	0.331	0.00541633	Fibroblast	TAF3
MBOAT2	3.27833e-06	1.34111	0.326	0.325	0.00983498	Fibroblast	MBOAT2
RRBP1	5.68514e-06	0.420247	0.38	0.308	0.0170554	Fibroblast	RRBP1
LTN1	7.87074e-06	0.287539	0.268	0.29	0.0236122	Fibroblast	LTN1
CPM	1.38629e-05	2.2286	0.423	0.31	0.0415887	Fibroblast	CPM
NBL1	1.58789e-05	0.650347	0.359	0.178	0.0476366	Fibroblast	NBL1
SPRED2	1.76675e-05	1.96901	0.362	0.281	0.0530026	Fibroblast	SPRED2
PUS7L	2.13321e-05	0.278582	0.153	0.333	0.0639962	Fibroblast	PUS7L
MDN1	2.74408e-05	0.359264	0.282	0.331	0.0823224	Fibroblast	MDN1
SPTY2D1	3.53915e-05	0.337826	0.308	0.381	0.106175	Fibroblast	SPTY2D1
LNPEP	4.76867e-05	0.408255	0.296	0.377	0.14306	Fibroblast	LNPEP
RPAP2	5.86392e-05	3.8878	0.256	0.285	0.175918	Fibroblast	RPAP2
NRIP3	0.000323617	0.597842	0.122	0.262	0.970851	Fibroblast	NRIP3
ELK4	0.000361709	0.407481	0.298	0.343	1	Fibroblast	ELK4
POLR2J3	0.000530865	1.45964	0.317	0.338	1	Fibroblast	POLR2J3
IER5L	0.000948007	0.532729	0.429	0.258	1	Fibroblast	IER5L
PID1	0.00104397	1.97806	0.295	0.288	1	Fibroblast	PID1
GAS7	0.00119798	1.15154	0.284	0.391	1	Fibroblast	GAS7
REV3L	0.00140099	0.826628	0.406	0.372	1	Fibroblast	REV3L
BTN3A2	0.00240806	2.74517	0.345	0.32	1	Fibroblast	BTN3A2
SUN2	0.00787865	0.414727	0.402	0.36	1	Fibroblast	SUN2
HPGDS	0	3.48474	0.866	0.034	0	macrophage	HPGDS
HLA-DPB1	0	11.2612	0.963	0.235	0	macrophage	HLA-DPB1
HLA-DRA	0	7.89515	0.987	0.264	0	macrophage	HLA-DRA
HLA-DPA1	0	9.88654	0.978	0.258	0	macrophage	HLA-DPA1
CCL4	0	9.18914	0.96	0.242	0	macrophage	CCL4
FCGR2A	0	10.7949	0.942	0.226	0	macrophage	FCGR2A
CD83	0	7.57976	0.957	0.245	0	macrophage	CD83
CCL3	0	10.8185	0.957	0.25	0	macrophage	CCL3
HLA-DRB1	0	8.92091	0.982	0.277	0	macrophage	HLA-DRB1
CCL3L1	0	9.53473	0.947	0.245	0	macrophage	CCL3L1
CD74	0	6.11512	0.992	0.291	0	macrophage	CD74
MS4A7	0	15.6527	0.947	0.246	0	macrophage	MS4A7
C1QB	0	12.9892	0.924	0.225	0	macrophage	C1QB
C1QC	0	12.7348	0.938	0.239	0	macrophage	C1QC
ARHGAP30	0	6.00901	0.767	0.072	0	macrophage	ARHGAP30
NFKB1	0	11.6146	0.922	0.228	0	macrophage	NFKB1
CYBB	0	13.7883	0.951	0.258	0	macrophage	CYBB
CX3CR1	0	11.6064	0.936	0.244	0	macrophage	CX3CR1
FYB1	0	6.89938	0.962	0.273	0	macrophage	FYB1
FCGR3A	0	12.7561	0.932	0.244	0	macrophage	FCGR3A
OTUD1	0	10.163	0.918	0.23	0	macrophage	OTUD1
MKNK1	0	8.91527	0.906	0.219	0	macrophage	MKNK1
PLEK	0	8.88277	0.961	0.274	0	macrophage	PLEK
LGMN	0	14.7372	0.933	0.249	0	macrophage	LGMN
CCL4L2	0	10.5387	0.921	0.242	0	macrophage	CCL4L2
C1QA	0	17.2576	0.896	0.217	0	macrophage	C1QA
C3	0	6.84088	0.915	0.236	0	macrophage	C3
TYROBP	0	8.82608	0.944	0.265	0	macrophage	TYROBP
IL1B	0	7.9335	0.934	0.257	0	macrophage	IL1B
HLA-DMB	0	7.5581	0.923	0.246	0	macrophage	HLA-DMB
FTL	0	2.88764	0.943	0.266	0	macrophage	FTL
SYK	0	9.22519	0.899	0.227	0	macrophage	SYK
MS4A6A	0	9.85806	0.927	0.256	0	macrophage	MS4A6A
CSF1R	0	11.6486	0.921	0.251	0	macrophage	CSF1R
IGSF6	0	8.04242	0.928	0.258	0	macrophage	IGSF6
LYN	0	4.50335	0.92	0.25	0	macrophage	LYN
RUBCNL	0	3.01309	0.752	0.083	0	macrophage	RUBCNL
BIN1	0	9.01678	0.895	0.226	0	macrophage	BIN1
KLF6	0	4.71133	0.974	0.306	0	macrophage	KLF6
RGS1	0	7.16553	0.942	0.275	0	macrophage	RGS1
PHACTR1	0	9.49022	0.885	0.223	0	macrophage	PHACTR1
HPSE	0	9.23887	0.853	0.191	0	macrophage	HPSE
SFMBT2	0	9.38964	0.844	0.183	0	macrophage	SFMBT2
HLA-DQA1	0	7.65323	0.875	0.216	0	macrophage	HLA-DQA1
SPI1	0	6.90842	0.894	0.236	0	macrophage	SPI1
OLR1	0	13.3109	0.916	0.259	0	macrophage	OLR1
HLA-DQB1	0	8.93391	0.864	0.208	0	macrophage	HLA-DQB1
LAPTM5	0	8.56417	0.927	0.271	0	macrophage	LAPTM5
SPN	0	4.77006	0.769	0.115	0	macrophage	SPN
APOC1	0	10.1083	0.882	0.229	0	macrophage	APOC1
APOE	0	10.4842	0.912	0.26	0	macrophage	APOE
TLR1	0	6.95457	0.707	0.057	0	macrophage	TLR1
FCER1G	0	7.60532	0.9	0.251	0	macrophage	FCER1G
RASSF5	0	7.50704	0.866	0.217	0	macrophage	RASSF5
C5AR1	0	8.36761	0.907	0.259	0	macrophage	C5AR1
CD53	0	7.57883	0.9	0.254	0	macrophage	CD53
ENPP2	0	6.8063	0.823	0.178	0	macrophage	ENPP2
NPL	0	7.71691	0.869	0.225	0	macrophage	NPL
CD86	0	17.1896	0.885	0.244	0	macrophage	CD86
SAT1	0	2.77288	0.941	0.301	0	macrophage	SAT1
CD4	0	8.97695	0.902	0.263	0	macrophage	CD4
RASGRP4	0	3.45767	0.713	0.076	0	macrophage	RASGRP4
LST1	0	6.75707	0.71	0.074	0	macrophage	LST1
CTSS	0	6.41641	0.898	0.27	0	macrophage	CTSS
BMP2K	0	8.94399	0.855	0.227	0	macrophage	BMP2K
GPR183	0	10.5959	0.865	0.238	0	macrophage	GPR183
C2	0	8.04351	0.744	0.117	0	macrophage	C2
CTSZ	0	9.72173	0.821	0.196	0	macrophage	CTSZ
POU2F2	0	7.42093	0.821	0.196	0	macrophage	POU2F2
AIF1	0	4.65725	0.878	0.254	0	macrophage	AIF1
ELF1	0	8.27129	0.897	0.275	0	macrophage	ELF1
IRAK2	0	9.5682	0.864	0.243	0	macrophage	IRAK2
UCP2	0	8.60587	0.915	0.295	0	macrophage	UCP2
CXCL8	0	6.3131	0.896	0.276	0	macrophage	CXCL8
AC245128.3	0	4.13495	0.771	0.152	0	macrophage	AC245128.3
APBB1IP	0	11.3274	0.908	0.29	0	macrophage	APBB1IP
ADAP2	0	8.15558	0.904	0.286	0	macrophage	ADAP2
SLC37A2	0	9.20392	0.682	0.064	0	macrophage	SLC37A2
LILRB4	0	13.3709	0.888	0.27	0	macrophage	LILRB4
IRF8	0	10.2808	0.876	0.26	0	macrophage	IRF8
SLCO2B1	0	9.99823	0.881	0.266	0	macrophage	SLCO2B1
GAL3ST4	0	7.66614	0.877	0.262	0	macrophage	GAL3ST4
RUNX3	0	5.97758	0.883	0.269	0	macrophage	RUNX3
HMOX1	0	4.18103	0.825	0.212	0	macrophage	HMOX1
SERPINB9	0	4.95397	0.895	0.285	0	macrophage	SERPINB9
HLA-DMA	0	9.78102	0.894	0.285	0	macrophage	HLA-DMA
SRGN	0	6.97366	0.972	0.364	0	macrophage	SRGN
FGD4	0	7.82781	0.847	0.239	0	macrophage	FGD4
PLAU	0	8.5389	0.869	0.263	0	macrophage	PLAU
ST6GAL1	0	7.06066	0.839	0.234	0	macrophage	ST6GAL1
RGS10	0	7.82647	0.841	0.238	0	macrophage	RGS10
IL6R	0	9.39933	0.862	0.26	0	macrophage	IL6R
CD14	0	12.1972	0.854	0.253	0	macrophage	CD14
SLC7A7	0	8.52978	0.65	0.051	0	macrophage	SLC7A7
CD84	0	8.71285	0.85	0.252	0	macrophage	CD84
DOCK8	0	6.18354	0.845	0.248	0	macrophage	DOCK8
KBTBD8	0	8.67281	0.825	0.228	0	macrophage	KBTBD8
PLAUR	0	7.64484	0.882	0.286	0	macrophage	PLAUR
TNFAIP2	0	8.49446	0.873	0.277	0	macrophage	TNFAIP2
PTAFR	0	7.29453	0.844	0.248	0	macrophage	PTAFR
FCGR1A	0	9.64823	0.819	0.224	0	macrophage	FCGR1A
CYFIP1	0	9.55071	0.833	0.239	0	macrophage	CYFIP1
LHFPL2	0	9.91804	0.822	0.228	0	macrophage	LHFPL2
ZNF267	0	8.23582	0.798	0.205	0	macrophage	ZNF267
CXCR4	0	4.82798	0.866	0.273	0	macrophage	CXCR4
MAFB	0	6.99861	0.887	0.295	0	macrophage	MAFB
MAF	0	10.2399	0.86	0.268	0	macrophage	MAF
PTPRC	0	6.66227	0.858	0.266	0	macrophage	PTPRC
CD68	0	10.014	0.826	0.234	0	macrophage	CD68
GNA13	0	9.92683	0.814	0.224	0	macrophage	GNA13
PIK3R5	0	9.34409	0.66	0.071	0	macrophage	PIK3R5
DSE	0	8.52275	0.825	0.236	0	macrophage	DSE
CXCL16	0	7.50631	0.841	0.253	0	macrophage	CXCL16
RNASET2	0	7.65933	0.824	0.237	0	macrophage	RNASET2
CCL5	0	3.30208	0.732	0.147	0	macrophage	CCL5
REL	0	9.54046	0.864	0.281	0	macrophage	REL
ITGA9	0	4.83384	0.757	0.175	0	macrophage	ITGA9
PMAIP1	0	4.85013	0.81	0.229	0	macrophage	PMAIP1
SGK1	0	5.82166	0.868	0.287	0	macrophage	SGK1
STAB1	0	10.3207	0.865	0.284	0	macrophage	STAB1
BCL2A1	0	6.55925	0.842	0.262	0	macrophage	BCL2A1
EBI3	0	8.47009	0.621	0.041	0	macrophage	EBI3
HSPA1A	0	7.54496	0.95	0.371	0	macrophage	HSPA1A
TAGAP	0	8.19697	0.831	0.252	0	macrophage	TAGAP
CCR1	0	12.8569	0.832	0.253	0	macrophage	CCR1
PTGER4	0	10.6771	0.836	0.258	0	macrophage	PTGER4
KCTD12	0	6.22541	0.869	0.292	0	macrophage	KCTD12
HSPA6	0	3.05157	0.883	0.307	0	macrophage	HSPA6
HAVCR2	0	9.86902	0.82	0.244	0	macrophage	HAVCR2
VSIG4	0	10.6482	0.812	0.237	0	macrophage	VSIG4
CD37	0	6.67952	0.835	0.261	0	macrophage	CD37
SLC4A7	0	7.62542	0.766	0.193	0	macrophage	SLC4A7
PILRA	0	5.43405	0.675	0.104	0	macrophage	PILRA
SOD2	0	5.2716	0.879	0.308	0	macrophage	SOD2
TSC22D2	0	7.23968	0.873	0.302	0	macrophage	TSC22D2
NCF4	0	6.84256	0.636	0.065	0	macrophage	NCF4
NCKAP1L	0	7.22899	0.797	0.228	0	macrophage	NCKAP1L
CTSB	0	8.0485	0.876	0.307	0	macrophage	CTSB
GLUL	0	3.28082	0.902	0.334	0	macrophage	GLUL
IL1RN	0	6.66398	0.816	0.248	0	macrophage	IL1RN
DOCK4	0	8.87343	0.859	0.293	0	macrophage	DOCK4
BIN2	0	3.78994	0.644	0.078	0	macrophage	BIN2
AOAH	0	8.60862	0.633	0.067	0	macrophage	AOAH
WAS	0	4.10481	0.846	0.281	0	macrophage	WAS
PIK3AP1	0	8.445	0.796	0.232	0	macrophage	PIK3AP1
COTL1	0	5.23081	0.795	0.234	0	macrophage	COTL1
IFIT2	0	5.43211	0.791	0.232	0	macrophage	IFIT2
PRKCB	0	4.86326	0.663	0.105	0	macrophage	PRKCB
NR4A2	0	5.41826	0.841	0.285	0	macrophage	NR4A2
ITGB2	0	5.02045	0.829	0.273	0	macrophage	ITGB2
HLA-DQA2	0	11.4133	0.79	0.235	0	macrophage	HLA-DQA2
ABCA1	0	6.74092	0.781	0.228	0	macrophage	ABCA1
SIRPA	0	7.40576	0.785	0.233	0	macrophage	SIRPA
B4GALT1	0	7.14605	0.82	0.268	0	macrophage	B4GALT1
IL1A	0	8.49729	0.798	0.247	0	macrophage	IL1A
NFKBID	0	7.38219	0.761	0.211	0	macrophage	NFKBID
KYNU	0	4.97188	0.656	0.106	0	macrophage	KYNU
LCP1	0	4.36216	0.825	0.276	0	macrophage	LCP1
HCLS1	0	7.65152	0.832	0.284	0	macrophage	HCLS1
TWISTNB	0	6.93167	0.839	0.291	0	macrophage	TWISTNB
P2RY13	0	8.22006	0.804	0.257	0	macrophage	P2RY13
SRGAP2	0	8.65625	0.787	0.24	0	macrophage	SRGAP2
LITAF	0	6.87031	0.829	0.283	0	macrophage	LITAF
P2RX7	0	9.06107	0.772	0.226	0	macrophage	P2RX7
SPATA13	0	6.26333	0.782	0.236	0	macrophage	SPATA13
ARRB2	0	5.53922	0.765	0.22	0	macrophage	ARRB2
PLXDC2	0	6.74116	0.817	0.272	0	macrophage	PLXDC2
TLR4	0	7.06646	0.824	0.279	0	macrophage	TLR4
BAG3	0	5.71002	0.842	0.297	0	macrophage	BAG3
IER5	0	6.75633	0.879	0.335	0	macrophage	IER5
CORO1A	0	5.57817	0.74	0.197	0	macrophage	CORO1A
CELF2	0	5.83719	0.79	0.248	0	macrophage	CELF2
BAZ1A	0	7.53344	0.845	0.303	0	macrophage	BAZ1A
NABP1	0	5.85101	0.775	0.234	0	macrophage	NABP1
LCP2	0	7.26059	0.839	0.298	0	macrophage	LCP2
STX11	0	10.6342	0.806	0.266	0	macrophage	STX11
LILRB5	0	11.0805	0.604	0.064	0	macrophage	LILRB5
C3AR1	0	8.20495	0.812	0.272	0	macrophage	C3AR1
ZNF703	0	5.08154	0.831	0.291	0	macrophage	ZNF703
PDE4B	0	6.31578	0.809	0.27	0	macrophage	PDE4B
ARHGAP9	0	5.26346	0.625	0.086	0	macrophage	ARHGAP9
TRIB1	0	6.06438	0.845	0.306	0	macrophage	TRIB1
ITGAX	0	8.64831	0.819	0.28	0	macrophage	ITGAX
RAB20	0	9.74003	0.82	0.281	0	macrophage	RAB20
FTH1	0	5.85091	0.872	0.334	0	macrophage	FTH1
PLA2G7	0	7.02568	0.665	0.128	0	macrophage	PLA2G7
CSF3R	0	4.49	0.821	0.284	0	macrophage	CSF3R
BHLHE41	0	4.28093	0.836	0.3	0	macrophage	BHLHE41
MEF2A	0	7.7563	0.839	0.303	0	macrophage	MEF2A
NRROS	0	9.35761	0.769	0.234	0	macrophage	NRROS
ICAM1	0	5.20917	0.846	0.312	0	macrophage	ICAM1
TNFAIP3	0	4.87563	0.844	0.311	0	macrophage	TNFAIP3
TLE3	0	4.185	0.842	0.309	0	macrophage	TLE3
EFHD2	0	6.6464	0.828	0.297	0	macrophage	EFHD2
NAIP	0	7.20103	0.728	0.197	0	macrophage	NAIP
CSF1	0	5.24194	0.828	0.298	0	macrophage	CSF1
PLEKHO1	0	4.99748	0.756	0.226	0	macrophage	PLEKHO1
MERTK	0	11.2749	0.8	0.271	0	macrophage	MERTK
MPEG1	0	9.07085	0.764	0.238	0	macrophage	MPEG1
SELPLG	0	6.95623	0.75	0.224	0	macrophage	SELPLG
NAMPT	0	7.67514	0.834	0.31	0	macrophage	NAMPT
PPIF	0	3.5417	0.841	0.317	0	macrophage	PPIF
ARHGAP4	0	6.30311	0.651	0.127	0	macrophage	ARHGAP4
QKI	0	7.52265	0.871	0.349	0	macrophage	QKI
ARL5B	0	6.60406	0.829	0.307	0	macrophage	ARL5B
ARL4C	0	6.18136	0.765	0.244	0	macrophage	ARL4C
SPP1	0	9.68113	0.769	0.248	0	macrophage	SPP1
CAPG	0	5.94035	0.756	0.235	0	macrophage	CAPG
FLI1	0	1.7611	0.678	0.157	0	macrophage	FLI1
EPB41L2	0	7.93863	0.816	0.299	0	macrophage	EPB41L2
CD40	0	4.20171	0.808	0.293	0	macrophage	CD40
RASGEF1B	0	9.04702	0.788	0.276	0	macrophage	RASGEF1B
HLA-E	0	1.96213	0.934	0.423	0	macrophage	HLA-E
IER3	0	3.07582	0.856	0.345	0	macrophage	IER3
FGL2	0	7.05726	0.776	0.266	0	macrophage	FGL2
LIPA	0	10.2724	0.734	0.224	0	macrophage	LIPA
SLC15A3	0	8.09857	0.804	0.294	0	macrophage	SLC15A3
CLEC7A	0	6.01622	0.785	0.28	0	macrophage	CLEC7A
MYO9B	0	7.2452	0.736	0.231	0	macrophage	MYO9B
AXL1	0	5.26307	0.815	0.31	0	macrophage	AXL
F13A1	0	9.40372	0.716	0.212	0	macrophage	F13A1
IKZF1	0	6.88323	0.775	0.271	0	macrophage	IKZF1
B3GNT5	0	7.22168	0.761	0.259	0	macrophage	B3GNT5
ZEB21	0	4.30051	0.831	0.329	0	macrophage	ZEB2
LGALS9	0	6.85015	0.841	0.339	0	macrophage	LGALS9
CCRL2	0	9.40191	0.762	0.26	0	macrophage	CCRL2
ITGAM	0	7.36307	0.768	0.266	0	macrophage	ITGAM
ITPR2	0	3.9682	0.824	0.323	0	macrophage	ITPR2
MGAT1	0	8.80454	0.771	0.272	0	macrophage	MGAT1
PLBD1	0	3.24192	0.689	0.19	0	macrophage	PLBD1
GLA	0	5.2054	0.71	0.212	0	macrophage	GLA
KDM6B	0	8.88148	0.804	0.307	0	macrophage	KDM6B
LPCAT2	0	8.47643	0.801	0.305	0	macrophage	LPCAT2
SNN	0	6.96558	0.706	0.21	0	macrophage	SNN
HLA-DOA	0	12.5663	0.723	0.228	0	macrophage	HLA-DOA
ZSWIM6	0	6.59453	0.736	0.242	0	macrophage	ZSWIM6
IPCEF1	0	4.87949	0.729	0.235	0	macrophage	IPCEF1
HSPH1	0	7.91708	0.84	0.347	0	macrophage	HSPH1
SPRED1	0	5.17802	0.785	0.293	0	macrophage	SPRED1
TMEM273	0	4.19275	0.677	0.185	0	macrophage	TMEM273
PLCB2	0	8.13354	0.758	0.266	0	macrophage	PLCB2
MRC1	0	10.9837	0.725	0.234	0	macrophage	MRC1
NFKBIE	0	8.42664	0.714	0.223	0	macrophage	NFKBIE
NEU1	0	4.20916	0.841	0.351	0	macrophage	NEU1
LRRC41	0	1.40464	0.714	0.224	0	macrophage	LRRC4
NR4A3	0	7.39811	0.79	0.301	0	macrophage	NR4A3
TNFSF91	0	3.99621	0.699	0.21	0	macrophage	TNFSF9
MYO7A	0	7.57572	0.72	0.232	0	macrophage	MYO7A
CTSC	0	6.87608	0.735	0.248	0	macrophage	CTSC
EZH2	0	2.58076	0.683	0.197	0	macrophage	EZH2
HSPD1	0	9.6468	0.842	0.357	0	macrophage	HSPD1
TNFRSF1B	0	5.06626	0.764	0.28	0	macrophage	TNFRSF1B
MNDA	0	5.92577	0.746	0.262	0	macrophage	MNDA
A2M	0	2.57818	0.822	0.338	0	macrophage	A2M
PALD1	0	6.56467	0.708	0.225	0	macrophage	PALD1
GADD45G	0	2.7649	0.696	0.214	0	macrophage	GADD45G
HLA-DRB5	0	6.56964	0.731	0.251	0	macrophage	HLA-DRB5
CYTH4	0	9.2138	0.756	0.276	0	macrophage	CYTH4
ADAM28	0	2.87967	0.697	0.218	0	macrophage	ADAM28
LILRB1	0	7.49798	0.726	0.247	0	macrophage	LILRB1
CKS2	0	1.58704	0.816	0.337	0	macrophage	CKS2
PRDM1	0	6.26896	0.795	0.317	0	macrophage	PRDM1
RCC2	0	6.57099	0.699	0.221	0	macrophage	RCC2
ABCC4	0	6.44312	0.672	0.195	0	macrophage	ABCC4
CMTM7	0	4.32262	0.652	0.176	0	macrophage	CMTM7
ABL2	0	8.87093	0.744	0.268	0	macrophage	ABL2
FCGRT	0	7.26038	0.776	0.301	0	macrophage	FCGRT
ARHGAP25	0	5.34607	0.736	0.261	0	macrophage	ARHGAP25
SH2B3	0	5.84666	0.787	0.313	0	macrophage	SH2B3
KCNQ3	0	4.93962	0.798	0.324	0	macrophage	KCNQ3
RAB3IL1	0	6.17941	0.796	0.322	0	macrophage	RAB3IL1
TUT7	0	6.47564	0.711	0.239	0	macrophage	TUT7
ARRDC2	0	4.09106	0.639	0.167	0	macrophage	ARRDC2
LY86	0	10.2969	0.745	0.273	0	macrophage	LY86
CLEC2B	0	4.9442	0.795	0.324	0	macrophage	CLEC2B
RAP2B	0	5.5133	0.705	0.234	0	macrophage	RAP2B
DOCK2	0	5.67991	0.718	0.247	0	macrophage	DOCK2
MAPKAPK2	0	6.77956	0.758	0.288	0	macrophage	MAPKAPK2
G0S2	0	5.45143	0.695	0.225	0	macrophage	G0S2
EVI2B	0	4.65269	0.745	0.276	0	macrophage	EVI2B
EHD1	0	1.57647	0.734	0.265	0	macrophage	EHD1
MYO1F	0	7.45044	0.755	0.287	0	macrophage	MYO1F
INPP5D	0	6.24527	0.752	0.285	0	macrophage	INPP5D
TET3	0	5.09825	0.653	0.187	0	macrophage	TET3
ARID5A	0	4.509	0.798	0.332	0	macrophage	ARID5A
PARP14	0	4.37638	0.777	0.312	0	macrophage	PARP14
NLRP3	0	7.18477	0.723	0.258	0	macrophage	NLRP3
VSIR	0	7.40331	0.724	0.259	0	macrophage	VSIR
PREX1	0	3.9624	0.771	0.307	0	macrophage	PREX1
FGD2	0	6.50547	0.751	0.287	0	macrophage	FGD2
FMNL3	0	4.98556	0.768	0.304	0	macrophage	FMNL3
DOCK101	0	5.21898	0.773	0.309	0	macrophage	DOCK10
PABPC1	0	7.14353	0.885	0.422	0	macrophage	PABPC1
DDX3Y	0	6.02734	0.822	0.359	0	macrophage	DDX3Y
SLC3A2	0	4.52611	0.774	0.312	0	macrophage	SLC3A2
LAT2	0	6.10147	0.672	0.211	0	macrophage	LAT2
THEMIS2	0	7.05803	0.718	0.257	0	macrophage	THEMIS2
PLEKHG5	0	7.0504	0.672	0.212	0	macrophage	PLEKHG5
SAMSN1	0	5.45134	0.707	0.247	0	macrophage	SAMSN1
TLR7	0	11.1933	0.676	0.217	0	macrophage	TLR7
PNRC1	0	7.55283	0.817	0.359	0	macrophage	PNRC1
ALOX5AP	0	5.9625	0.712	0.255	0	macrophage	ALOX5AP
TPM3	0	6.44247	0.836	0.38	0	macrophage	TPM3
CD69	0	2.17303	0.775	0.32	0	macrophage	CD69
MAFF	0	3.57426	0.776	0.321	0	macrophage	MAFF
NPC2	0	2.17192	0.803	0.349	0	macrophage	NPC2
CD163	0	10.2248	0.7	0.246	0	macrophage	CD163
GBP21	0	4.71279	0.758	0.306	0	macrophage	GBP2
FAM53C	0	5.91511	0.771	0.319	0	macrophage	FAM53C
LIMD2	0	4.50463	0.722	0.27	0	macrophage	LIMD2
CIITA	0	8.2362	0.723	0.271	0	macrophage	CIITA
APPL2	0	6.91757	0.718	0.266	0	macrophage	APPL2
DBI	0	2.21917	0.804	0.353	0	macrophage	DBI
LINC00996	0	9.81166	0.722	0.271	0	macrophage	LINC00996
RIPK2	0	5.495	0.702	0.252	0	macrophage	RIPK2
ADRB2	0	5.60365	0.726	0.277	0	macrophage	ADRB2
TPT1	0	4.60822	0.839	0.39	0	macrophage	TPT1
ST3GAL6	0	4.99103	0.701	0.252	0	macrophage	ST3GAL6
CEBPB	0	5.88839	0.784	0.338	0	macrophage	CEBPB
PSAP	0	8.91778	0.827	0.381	0	macrophage	PSAP
GRB2	0	4.19667	0.811	0.366	0	macrophage	GRB2
ZFP36L11	0	0.766554	0.856	0.412	0	macrophage	ZFP36L1
HSP90AA1	0	7.89219	0.852	0.409	0	macrophage	HSP90AA1
AC020916.1	0	4.52056	0.668	0.227	0	macrophage	AC020916.1
OGFRL1	0	8.46126	0.738	0.297	0	macrophage	OGFRL1
LAIR1	0	8.78838	0.714	0.274	0	macrophage	LAIR1
LRMP	0	6.21472	0.7	0.26	0	macrophage	LRMP
GLIPR11	0	4.03594	0.738	0.299	0	macrophage	GLIPR1
TOP2A	0	3.13706	0.659	0.221	0	macrophage	TOP2A
HCK	0	4.97775	0.71	0.272	0	macrophage	HCK
TSC22D3	0	3.81794	0.755	0.318	0	macrophage	TSC22D3
NRIP1	0	5.35589	0.756	0.319	0	macrophage	NRIP1
IL10RA	0	6.67081	0.688	0.251	0	macrophage	IL10RA
SQSTM1	0	3.88831	0.782	0.346	0	macrophage	SQSTM1
STAT5A	0	3.9354	0.682	0.246	0	macrophage	STAT5A
RHBDF2	0	8.07396	0.682	0.247	0	macrophage	RHBDF2
ANKS1A	0	2.17656	0.67	0.235	0	macrophage	ANKS1A
PPP1R15A	0	6.06221	0.832	0.397	0	macrophage	PPP1R15A
EGR31	0	1.53099	0.812	0.378	0	macrophage	EGR3
NEAT11	0	1.08912	0.752	0.319	0	macrophage	NEAT1
RASGRP3	0	4.73349	0.745	0.313	0	macrophage	RASGRP3
CEBPD1	0	1.87411	0.778	0.349	0	macrophage	CEBPD
EZR	0	3.5036	0.685	0.256	0	macrophage	EZR
PICALM	0	6.8441	0.764	0.335	0	macrophage	PICALM
SAMD9L	0	4.49873	0.748	0.319	0	macrophage	SAMD9L
ETV3	0	6.52093	0.718	0.289	0	macrophage	ETV3
SCML1	0	7.42992	0.715	0.286	0	macrophage	SCML1
CFLAR	0	6.56175	0.735	0.307	0	macrophage	CFLAR
RNF213	0	3.81889	0.724	0.298	0	macrophage	RNF213
LAP3	0	3.45569	0.735	0.309	0	macrophage	LAP3
TNFSF13B	0	5.93671	0.694	0.268	0	macrophage	TNFSF13B
LPAR6	0	4.84179	0.729	0.307	0	macrophage	LPAR6
SORL1	0	2.82763	0.696	0.274	0	macrophage	SORL1
RB1	0	6.8408	0.744	0.323	0	macrophage	RB1
ATF7IP2	0	2.48737	0.652	0.233	0	macrophage	ATF7IP2
MMP9	0	4.95299	0.627	0.209	0	macrophage	MMP9
DNAJB6	0	5.98085	0.803	0.386	0	macrophage	DNAJB6
TMEM173	0	3.67917	0.753	0.338	0	macrophage	TMEM173
CREM	0	4.46578	0.692	0.277	0	macrophage	CREM
KLF2	0	3.91087	0.794	0.38	0	macrophage	KLF2
RNASE1	0	2.00914	0.742	0.329	0	macrophage	RNASE1
FPR1	0	5.14544	0.69	0.277	0	macrophage	FPR1
CHD1	0	5.69458	0.738	0.326	0	macrophage	CHD1
PLIN2	0	5.80355	0.723	0.312	0	macrophage	PLIN2
NFKB2	0	4.48439	0.662	0.252	0	macrophage	NFKB2
HMGA1	0	2.62983	0.714	0.304	0	macrophage	HMGA1
FRMD4A	0	7.15136	0.688	0.278	0	macrophage	FRMD4A
HECA	0	6.23889	0.694	0.285	0	macrophage	HECA
CCDC71L1	0	1.03911	0.684	0.277	0	macrophage	CCDC71L
ADGRE2	0	5.85165	0.689	0.284	0	macrophage	ADGRE2
CMTM6	0	6.19881	0.766	0.362	0	macrophage	CMTM6
USP36	0	4.89847	0.674	0.272	0	macrophage	USP36
DAB2	0	6.02379	0.715	0.313	0	macrophage	DAB2
MOB1A	0	3.5087	0.743	0.341	0	macrophage	MOB1A
KLF4	0	4.05006	0.773	0.372	0	macrophage	KLF4
SDCBP	0	4.57326	0.776	0.375	0	macrophage	SDCBP
DNAJA4	0	6.3771	0.737	0.337	0	macrophage	DNAJA4
SNX9	0	8.65693	0.726	0.326	0	macrophage	SNX9
WSB1	0	7.87368	0.773	0.379	0	macrophage	WSB1
CDC42SE1	0	1.74782	0.723	0.329	0	macrophage	CDC42SE1
CCL21	0	4.36165	0.771	0.38	0	macrophage	CCL2
UBC	0	3.94126	0.799	0.411	0	macrophage	UBC
ETF1	0	4.5315	0.734	0.348	0	macrophage	ETF1
RGS21	0	1.32097	0.724	0.34	0	macrophage	RGS2
PXDC1	0	4.8401	0.703	0.321	0	macrophage	PXDC1
TPP1	0	6.34073	0.737	0.356	0	macrophage	TPP1
PIK3R1	0	5.41284	0.715	0.335	0	macrophage	PIK3R1
CASP1	0	6.45198	0.698	0.321	0	macrophage	CASP1
CITED21	0	0.794133	0.687	0.312	0	macrophage	CITED2
C6orf62	0	5.89368	0.746	0.378	0	macrophage	C6orf62
RPS16	0	3.36391	0.795	0.43	0	macrophage	RPS16
GRN	0	5.68555	0.74	0.376	0	macrophage	GRN
DUSP1	0	7.16177	0.768	0.405	0	macrophage	DUSP1
ARAP2	0	1.87132	0.601	0.238	0	macrophage	ARAP2
ZFP36L2	0	3.19398	0.734	0.375	0	macrophage	ZFP36L2
DNAJB1	0	3.84276	0.798	0.448	0	macrophage	DNAJB1
NFE2L2	0	5.36104	0.706	0.356	0	macrophage	NFE2L2
CREG1	0	4.77983	0.696	0.347	0	macrophage	CREG1
EIF4A3	0	5.28782	0.694	0.346	0	macrophage	EIF4A3
CHORDC1	0	4.57381	0.709	0.371	0	macrophage	CHORDC1
HSPA1B	0	5.01212	0.784	0.449	0	macrophage	HSPA1B
SAMHD1	0	4.07947	0.738	0.404	0	macrophage	SAMHD1
MYLIP1	0	3.74952	0.748	0.417	0	macrophage	MYLIP
CKB	0	1.82694	0.089	0.305	0	macrophage	CKB
CDK6	0	1.21868	0.105	0.277	0	macrophage	CDK6
CXCL3	0	0.367845	0.228	0.36	0	macrophage	CXCL3
CD44	0	1.06072	0.215	0.273	0	macrophage	CD44
EVI2A	9.13986e-308	8.27711	0.672	0.245	2.74196e-304	macrophage	EVI2A
WIPF1	2.05639e-307	3.95278	0.708	0.277	6.16918e-304	macrophage	WIPF1
STXBP2	2.17418e-306	3.70082	0.65	0.207	6.52255e-303	macrophage	STXBP2
NSMAF	4.5989e-306	2.18286	0.639	0.247	1.37967e-302	macrophage	NSMAF
FNDC3B1	7.8842e-306	2.27914	0.162	0.368	2.36526e-302	macrophage	FNDC3B
ADAM17	4.70491e-304	5.74191	0.717	0.314	1.41147e-300	macrophage	ADAM17
IVNS1ABP	7.17398e-304	3.16859	0.723	0.327	2.15219e-300	macrophage	IVNS1ABP
HPS3	2.18505e-301	5.43923	0.66	0.186	6.55516e-298	macrophage	HPS3
PABPC4	2.12381e-299	6.84983	0.723	0.41	6.37143e-296	macrophage	PABPC4
STK10	3.34778e-298	4.16363	0.602	0.193	1.00433e-294	macrophage	STK10
CD3021	4.67171e-296	5.02846	0.712	0.314	1.40151e-292	macrophage	CD302
PFKFB3	9.07077e-296	3.85138	0.686	0.26	2.72123e-292	macrophage	PFKFB3
DUSP4	9.23763e-296	2.10402	0.193	0.257	2.77129e-292	macrophage	DUSP4
PPP1R15B	1.04597e-295	5.5557	0.682	0.385	3.13792e-292	macrophage	PPP1R15B
TRA2B	2.76615e-295	6.89587	0.741	0.432	8.29845e-292	macrophage	TRA2B
PTGS1	6.1678e-294	5.68725	0.663	0.205	1.85034e-290	macrophage	PTGS1
NR4A1	9.70929e-287	5.12113	0.685	0.416	2.91279e-283	macrophage	NR4A1
MCL1	3.08258e-286	2.16336	0.75	0.498	9.24775e-283	macrophage	MCL1
NFATC2	1.07806e-285	5.40447	0.665	0.27	3.23418e-282	macrophage	NFATC2
MAP2K3	1.29511e-285	6.95682	0.686	0.312	3.88533e-282	macrophage	MAP2K3
SNAP23	3.94045e-285	7.12497	0.695	0.248	1.18214e-281	macrophage	SNAP23
USP6NL	6.44092e-282	1.07554	0.61	0.229	1.93228e-278	macrophage	USP6NL
CCNL1	3.03729e-281	1.59049	0.713	0.424	9.11187e-278	macrophage	CCNL1
RCAN11	3.91885e-281	2.10332	0.184	0.301	1.17566e-277	macrophage	RCAN1
PARVG	9.91974e-280	6.11304	0.674	0.262	2.97592e-276	macrophage	PARVG
RHOG	1.59131e-279	3.81972	0.671	0.265	4.77392e-276	macrophage	RHOG
FAM49B	2.17154e-277	3.75006	0.668	0.298	6.51462e-274	macrophage	FAM49B
JAK2	2.34139e-277	5.55639	0.658	0.217	7.02417e-274	macrophage	JAK2
MYC1	9.48137e-275	0.738419	0.621	0.178	2.84441e-271	macrophage	MYC
PPP1R18	1.27684e-274	4.39387	0.71	0.364	3.83051e-271	macrophage	PPP1R18
DUSP21	5.10277e-274	1.14863	0.622	0.184	1.53083e-270	macrophage	DUSP2
HSPE1	5.56222e-273	2.09536	0.719	0.42	1.66867e-269	macrophage	HSPE1
2026-03-01	4.07785e-272	6.67452	0.662	0.221	1.22335e-268	macrophage	2026-03-01
ASAH1	8.26213e-271	4.2854	0.684	0.373	2.47864e-267	macrophage	ASAH1
MGAT4A	3.30329e-268	4.42266	0.649	0.249	9.90988e-265	macrophage	MGAT4A
PHLDA2	1.6447e-266	0.315363	0.595	0.149	4.9341e-263	macrophage	PHLDA2
KLF10	8.20869e-265	2.54636	0.732	0.381	2.46261e-261	macrophage	KLF10
HVCN1	9.16764e-265	2.11372	0.608	0.172	2.75029e-261	macrophage	HVCN1
ID2	2.66925e-262	2.64716	0.691	0.317	8.00776e-259	macrophage	ID2
VEGFA	2.49417e-261	6.05697	0.678	0.278	7.4825e-258	macrophage	VEGFA
ZFHX31	8.35259e-261	2.64647	0.697	0.354	2.50578e-257	macrophage	ZFHX3
GPR65	1.56051e-260	1.4646	0.614	0.13	4.68153e-257	macrophage	GPR65
PATL1	1.69207e-259	3.49382	0.672	0.287	5.07622e-256	macrophage	PATL1
SEMA4D	7.58873e-259	3.82676	0.624	0.192	2.27662e-255	macrophage	SEMA4D
OLFML31	1.52619e-258	3.33888	0.678	0.288	4.57857e-255	macrophage	OLFML3
ARHGAP61	6.29229e-258	2.07989	0.194	0.334	1.88769e-254	macrophage	ARHGAP6
SLC20A1	2.17883e-257	2.8474	0.66	0.296	6.5365e-254	macrophage	SLC20A1
SCN1B	2.74037e-257	4.84616	0.636	0.202	8.2211e-254	macrophage	SCN1B
RNF19B	1.22541e-256	2.91796	0.653	0.356	3.67624e-253	macrophage	RNF19B
VASP	2.9129e-256	3.52736	0.683	0.302	8.7387e-253	macrophage	VASP
PNP	3.41163e-256	2.43843	0.677	0.32	1.02349e-252	macrophage	PNP
PLEKHO2	6.76135e-256	5.2255	0.614	0.201	2.0284e-252	macrophage	PLEKHO2
OSBPL11	2.11067e-255	3.41471	0.652	0.283	6.33202e-252	macrophage	OSBPL11
PTPRJ	5.32553e-255	4.60455	0.612	0.276	1.59766e-251	macrophage	PTPRJ
C4orf46	1.36121e-254	2.95344	0.651	0.302	4.08362e-251	macrophage	C4orf46
CSRNP1	1.44634e-254	5.37683	0.684	0.385	4.33902e-251	macrophage	CSRNP1
IGF1	1.51915e-254	5.81762	0.647	0.173	4.55745e-251	macrophage	IGF1
VASH1	1.77343e-254	3.5324	0.678	0.257	5.32028e-251	macrophage	VASH1
OSM	2.11656e-253	4.48021	0.558	0.079	6.34969e-250	macrophage	OSM
CTSL	6.90085e-253	8.8927	0.665	0.365	2.07025e-249	macrophage	CTSL
INHBA	9.95404e-253	5.6904	0.648	0.279	2.98621e-249	macrophage	INHBA
ZC3H12A	2.01668e-252	3.88092	0.641	0.256	6.05004e-249	macrophage	ZC3H12A
CDKN1A	3.73906e-252	2.18227	0.695	0.387	1.12172e-248	macrophage	CDKN1A
GPRC5C1	5.60093e-252	0.630664	0.242	0.3	1.68028e-248	macrophage	GPRC5C
ALOX5	1.01517e-251	5.64093	0.611	0.181	3.0455e-248	macrophage	ALOX5
SIGLEC10	3.81471e-251	10.5441	0.66	0.262	1.14441e-247	macrophage	SIGLEC10
FKBP15	1.85109e-250	4.90348	0.62	0.278	5.55327e-247	macrophage	FKBP15
SLC22A23	5.44793e-249	4.55809	0.585	0.174	1.63438e-245	macrophage	SLC22A23
ISG20L2	9.56933e-249	3.83947	0.652	0.357	2.8708e-245	macrophage	ISG20L2
ATAD2B	1.09678e-247	3.6521	0.587	0.243	3.29033e-244	macrophage	ATAD2B
DOK3	6.49917e-246	1.81777	0.629	0.215	1.94975e-242	macrophage	DOK3
RBBP6	2.97847e-245	5.51497	0.704	0.43	8.93541e-242	macrophage	RBBP6
RELT	5.66702e-245	5.71861	0.575	0.186	1.70011e-241	macrophage	RELT
SH3KBP11	7.23632e-245	3.5968	0.72	0.384	2.1709e-241	macrophage	SH3KBP1
STAT61	2.13959e-243	3.60102	0.697	0.349	6.41878e-240	macrophage	STAT6
CGAS	2.95616e-243	4.21514	0.675	0.356	8.86849e-240	macrophage	CGAS
TBXAS1	3.90848e-243	7.3406	0.66	0.21	1.17254e-239	macrophage	TBXAS1
TBC1D12	3.43318e-242	4.75925	0.652	0.21	1.02995e-238	macrophage	TBC1D12
VCAN1	1.46927e-241	1.06156	0.197	0.334	4.40782e-238	macrophage	VCAN
NINJ1	7.74721e-241	5.345	0.635	0.21	2.32416e-237	macrophage	NINJ1
TM6SF1	9.96783e-238	7.32775	0.652	0.189	2.99035e-234	macrophage	TM6SF1
CENPE	9.89862e-237	1.79558	0.574	0.181	2.96959e-233	macrophage	CENPE
TYMP	3.21313e-236	6.66344	0.646	0.264	9.6394e-233	macrophage	TYMP
GADD45B1	1.04042e-235	2.90817	0.742	0.413	3.12125e-232	macrophage	GADD45B
UNC5B1	9.54631e-235	1.33658	0.724	0.407	2.86389e-231	macrophage	UNC5B
GCH1	1.31151e-234	3.48656	0.647	0.234	3.93453e-231	macrophage	GCH1
MLKL	2.81523e-234	3.61714	0.6	0.186	8.44568e-231	macrophage	MLKL
TLR2	7.54052e-234	6.47312	0.66	0.246	2.26216e-230	macrophage	TLR2
ACTR2	4.2052e-233	3.14828	0.717	0.448	1.26156e-229	macrophage	ACTR2
DUSP6	4.49395e-233	1.27411	0.685	0.326	1.34819e-229	macrophage	DUSP6
TNF	1.31284e-231	7.15015	0.638	0.254	3.93851e-228	macrophage	TNF
GPSM3	7.75689e-230	4.64234	0.666	0.282	2.32707e-226	macrophage	GPSM3
PAG1	1.06502e-228	5.25398	0.642	0.254	3.19506e-225	macrophage	PAG1
RDX	2.3598e-228	1.70151	0.213	0.466	7.0794e-225	macrophage	RDX
TMSB4X	1.09202e-227	2.94336	0.75	0.495	3.27607e-224	macrophage	TMSB4X
TRIM38	2.72773e-227	4.13053	0.667	0.255	8.18318e-224	macrophage	TRIM38
GK	5.08907e-227	4.88028	0.63	0.231	1.52672e-223	macrophage	GK
ANKRD44	9.00065e-226	4.12408	0.643	0.225	2.70019e-222	macrophage	ANKRD44
RPS12	1.067e-225	1.32173	0.692	0.416	3.201e-222	macrophage	RPS12
ENTPD11	1.28204e-225	2.49389	0.685	0.36	3.84611e-222	macrophage	ENTPD1
CLEC2D	2.27331e-225	1.53771	0.589	0.235	6.81994e-222	macrophage	CLEC2D
SNAI1	3.05669e-224	0.412238	0.245	0.317	9.17006e-221	macrophage	SNAI1
DDX58	4.3903e-222	0.392081	0.608	0.276	1.31709e-218	macrophage	DDX58
FKBP4	2.94036e-221	3.12533	0.685	0.376	8.82107e-218	macrophage	FKBP4
IL4R	1.90826e-220	4.17309	0.676	0.365	5.72479e-217	macrophage	IL4R
ITM2B1	2.16324e-218	2.33185	0.72	0.466	6.48971e-215	macrophage	ITM2B
CAPZA1	9.10961e-218	0.657076	0.66	0.383	2.73288e-214	macrophage	CAPZA1
PRKCD	7.56696e-217	6.58495	0.627	0.208	2.27009e-213	macrophage	PRKCD
GPR34	7.73054e-217	9.22251	0.638	0.247	2.31916e-213	macrophage	GPR34
CSF2RA	2.46617e-216	5.87653	0.644	0.239	7.39852e-213	macrophage	CSF2RA
IL6	9.2706e-216	1.98935	0.239	0.316	2.78118e-212	macrophage	IL6
GM2A	1.75368e-214	5.59498	0.642	0.273	5.26103e-211	macrophage	GM2A
PCF11	6.42048e-214	3.43983	0.673	0.381	1.92614e-210	macrophage	PCF11
MIR29B2CHG1	1.27929e-213	0.961022	0.497	0.198	3.83788e-210	macrophage	MIR29B2CHG
HELLS	1.22608e-212	1.26316	0.376	0.221	3.67824e-209	macrophage	HELLS
RCOR1	1.45126e-209	5.46211	0.629	0.285	4.35377e-206	macrophage	RCOR1
GNB4	2.47723e-209	5.30827	0.616	0.227	7.43168e-206	macrophage	GNB4
PIEZO21	1.96079e-208	0.558882	0.462	0.172	5.88238e-205	macrophage	PIEZO2
PRMT9	3.16128e-208	5.91999	0.543	0.23	9.48385e-205	macrophage	PRMT9
TYK2	3.44874e-207	3.94572	0.578	0.27	1.03462e-203	macrophage	TYK2
MFSD1	5.18589e-207	6.00424	0.658	0.324	1.55577e-203	macrophage	MFSD1
CYTH1	5.49212e-207	4.04371	0.565	0.208	1.64763e-203	macrophage	CYTH1
GATM	9.67592e-207	2.89551	0.622	0.178	2.90278e-203	macrophage	GATM
ADM	7.30947e-206	1.18149	0.61	0.255	2.19284e-202	macrophage	ADM
ACTB	4.43066e-205	2.69717	0.728	0.501	1.3292e-201	macrophage	ACTB
LRRK1	7.78946e-204	7.41208	0.615	0.21	2.33684e-200	macrophage	LRRK1
PTPRE	1.27164e-203	3.56177	0.635	0.24	3.81491e-200	macrophage	PTPRE
ADORA3	1.78515e-203	7.12679	0.634	0.28	5.35546e-200	macrophage	ADORA3
PTPN6	2.26573e-203	6.1383	0.642	0.217	6.79719e-200	macrophage	PTPN6
ATF31	1.03045e-202	1.24815	0.659	0.333	3.09136e-199	macrophage	ATF3
EP300	2.5558e-202	3.97416	0.683	0.419	7.6674e-199	macrophage	EP300
CXCL12	5.66153e-202	3.54858	0.65	0.331	1.69846e-198	macrophage	CXCL12
MARCKS	1.19669e-201	2.90882	0.667	0.407	3.59007e-198	macrophage	MARCKS
AC132872.11	6.36174e-200	2.34597	0.16	0.252	1.90852e-196	macrophage	AC132872.1
CCDC88A	1.7183e-199	3.26434	0.656	0.372	5.15489e-196	macrophage	CCDC88A
C1orf162	6.38613e-199	6.10344	0.646	0.221	1.91584e-195	macrophage	C1orf162
CDV3	1.31206e-197	2.69838	0.645	0.384	3.93617e-194	macrophage	CDV3
COLGALT11	1.66789e-197	4.4446	0.646	0.243	5.00368e-194	macrophage	COLGALT1
WDFY21	2.06036e-196	1.19256	0.588	0.306	6.18108e-193	macrophage	WDFY2
LILRB2	2.94307e-196	5.63801	0.64	0.263	8.8292e-193	macrophage	LILRB2
NFKBIA	4.41136e-196	2.73999	0.7	0.446	1.32341e-192	macrophage	NFKBIA
RILPL2	5.28378e-196	6.25968	0.646	0.264	1.58513e-192	macrophage	RILPL2
STX4	1.946e-195	7.80043	0.59	0.192	5.838e-192	macrophage	STX4
CMKLR1	4.72983e-194	4.76016	0.639	0.29	1.41895e-190	macrophage	CMKLR1
ARPC21	4.65944e-193	1.00988	0.708	0.463	1.39783e-189	macrophage	ARPC2
ARHGAP31	8.21485e-193	0.656187	0.249	0.353	2.46446e-189	macrophage	ARHGAP31
IL17RA	1.26347e-192	5.44527	0.622	0.225	3.79042e-189	macrophage	IL17RA
RPLP11	2.53973e-192	2.72748	0.674	0.422	7.61919e-189	macrophage	RPLP1
STK38	4.27829e-192	3.33521	0.225	0.305	1.28349e-188	macrophage	STK38
REST1	1.40276e-191	1.10397	0.277	0.362	4.20827e-188	macrophage	REST
SSH1	3.09435e-191	4.0194	0.664	0.285	9.28305e-188	macrophage	SSH1
TP53INP1	5.11035e-190	2.05847	0.492	0.215	1.5331e-186	macrophage	TP53INP1
AP1B1	8.78926e-190	7.38373	0.62	0.277	2.63678e-186	macrophage	AP1B1
LILRB3	1.04235e-189	1.76471	0.567	0.149	3.12704e-186	macrophage	LILRB3
MID1IP1	2.24634e-189	3.51684	0.649	0.3	6.73901e-186	macrophage	MID1IP1
RNF1251	4.18502e-189	1.20789	0.64	0.242	1.25551e-185	macrophage	RNF125
RNASE6	7.11725e-189	7.13384	0.639	0.231	2.13518e-185	macrophage	RNASE6
RUNX1	2.67101e-188	3.78589	0.641	0.265	8.01304e-185	macrophage	RUNX1
SLC1A3	2.61851e-185	5.62525	0.626	0.229	7.85553e-182	macrophage	SLC1A3
BHLHE40	6.00792e-185	1.43312	0.687	0.367	1.80238e-181	macrophage	BHLHE40
ARHGAP151	7.70886e-185	2.58388	0.58	0.159	2.31266e-181	macrophage	ARHGAP15
EMP3	1.40503e-183	5.69207	0.639	0.285	4.21509e-180	macrophage	EMP3
HSPA1L	3.45825e-183	3.88602	0.589	0.235	1.03748e-179	macrophage	HSPA1L
SH3TC1	1.15154e-182	5.4185	0.582	0.119	3.45463e-179	macrophage	SH3TC1
ADGRG1	2.75301e-182	2.61816	0.184	0.3	8.25903e-179	macrophage	ADGRG1
RAC2	4.03075e-182	1.9937	0.626	0.212	1.20923e-178	macrophage	RAC2
TAF1D	1.26726e-181	3.02077	0.612	0.368	3.80177e-178	macrophage	TAF1D
ZNF331	1.58436e-181	2.06314	0.584	0.329	4.75308e-178	macrophage	ZNF331
C9orf72	3.25261e-181	4.11143	0.574	0.264	9.75784e-178	macrophage	C9orf72
TIAM1	9.30493e-181	4.74648	0.582	0.212	2.79148e-177	macrophage	TIAM1
C3orf58	1.11373e-180	2.14051	0.654	0.383	3.34118e-177	macrophage	C3orf58
NUAK1	9.14434e-180	2.06931	0.613	0.233	2.7433e-176	macrophage	NUAK1
SCO2	1.47776e-179	8.66482	0.574	0.169	4.43329e-176	macrophage	SCO2
KMT2E	5.38027e-179	5.6031	0.678	0.412	1.61408e-175	macrophage	KMT2E
BCL3	1.2529e-178	3.6975	0.642	0.264	3.75871e-175	macrophage	BCL3
PPP3R1	1.7532e-178	3.95907	0.557	0.285	5.2596e-175	macrophage	PPP3R1
FMNL1	2.19694e-178	3.52126	0.613	0.215	6.59081e-175	macrophage	FMNL1
RHOB	1.04555e-177	1.48696	0.679	0.416	3.13666e-174	macrophage	RHOB
ADCY7	6.30846e-177	7.30607	0.611	0.243	1.89254e-173	macrophage	ADCY7
FSTL31	8.99348e-177	0.456135	0.528	0.277	2.69804e-173	macrophage	FSTL3
VPS37B	2.17377e-176	3.74773	0.599	0.284	6.52131e-173	macrophage	VPS37B
PLIN31	3.9822e-176	2.66324	0.572	0.272	1.19466e-172	macrophage	PLIN3
HSPB1	1.6312e-174	1.94933	0.708	0.415	4.89359e-171	macrophage	HSPB1
CHST7	4.27437e-174	4.03175	0.542	0.257	1.28231e-170	macrophage	CHST7
OAS2	6.21528e-174	1.16652	0.58	0.217	1.86459e-170	macrophage	OAS2
UNC93B1	2.39591e-173	7.37821	0.571	0.143	7.18773e-170	macrophage	UNC93B1
PLSCR1	3.76827e-173	4.58559	0.655	0.321	1.13048e-169	macrophage	PLSCR1
ATP1B3	6.51139e-173	2.19708	0.641	0.349	1.95342e-169	macrophage	ATP1B3
FCGR2B	1.50805e-172	5.12316	0.544	0.196	4.52414e-169	macrophage	FCGR2B
LDLR	2.25858e-172	1.40947	0.655	0.344	6.77574e-169	macrophage	LDLR
TREM1	4.76364e-172	4.03374	0.554	0.128	1.42909e-168	macrophage	TREM1
DUSP101	2.16546e-171	0.580513	0.55	0.319	6.49639e-168	macrophage	DUSP10
GLS	9.33294e-171	5.66224	0.616	0.373	2.79988e-167	macrophage	GLS
USPL1	4.48561e-170	5.4586	0.582	0.287	1.34568e-166	macrophage	USPL1
IER5L1	5.06928e-170	1.19728	0.281	0.277	1.52078e-166	macrophage	IER5L
RNF130	8.87689e-170	3.63297	0.639	0.308	2.66307e-166	macrophage	RNF130
C3orf62	2.49684e-169	2.15408	0.525	0.192	7.49052e-166	macrophage	C3orf62
GRK2	3.64283e-169	4.40805	0.615	0.263	1.09285e-165	macrophage	GRK2
PLK2	6.42795e-169	0.307526	0.178	0.343	1.92838e-165	macrophage	PLK2
CHD2	2.24894e-167	1.60884	0.626	0.396	6.74682e-164	macrophage	CHD2
CACNB4	2.35934e-167	5.56308	0.566	0.215	7.07802e-164	macrophage	CACNB4
CD300A	5.21962e-167	7.89976	0.622	0.235	1.56589e-163	macrophage	CD300A
NFKBIZ1	3.9482e-166	0.616276	0.66	0.373	1.18446e-162	macrophage	NFKBIZ
EDEM1	1.15123e-165	7.80105	0.59	0.211	3.4537e-162	macrophage	EDEM1
IL18	2.48582e-165	8.99496	0.612	0.224	7.45745e-162	macrophage	IL18
CH25H	2.19877e-164	6.40225	0.624	0.282	6.59631e-161	macrophage	CH25H
SIPA11	3.51787e-164	3.70821	0.597	0.211	1.05536e-160	macrophage	SIPA1
INTS6	7.24028e-164	5.39008	0.61	0.355	2.17208e-160	macrophage	INTS6
CTSH	1.99912e-163	4.43576	0.607	0.244	5.99735e-160	macrophage	CTSH
CASP8	2.04557e-162	3.32687	0.553	0.191	6.13671e-159	macrophage	CASP8
ZFP361	8.69516e-162	1.82077	0.677	0.491	2.60855e-158	macrophage	ZFP36
GMFG	1.18709e-161	2.01395	0.565	0.17	3.56126e-158	macrophage	GMFG
PIKFYVE	2.53371e-161	1.4793	0.55	0.288	7.60112e-158	macrophage	PIKFYVE
ARHGAP21	4.69621e-160	3.26895	0.589	0.309	1.40886e-156	macrophage	ARHGAP21
ABI3	5.61965e-160	1.87739	0.563	0.093	1.68589e-156	macrophage	ABI3
SMC4	1.23276e-159	0.512079	0.218	0.319	3.69827e-156	macrophage	SMC4
TLN11	4.41966e-159	1.97529	0.675	0.465	1.3259e-155	macrophage	TLN1
SPRY2	9.584e-159	2.79163	0.602	0.244	2.8752e-155	macrophage	SPRY2
AGO2	1.87402e-158	1.01694	0.182	0.344	5.62205e-155	macrophage	AGO2
GAS2L3	3.45359e-158	1.48704	0.63	0.309	1.03608e-154	macrophage	GAS2L3
PTTG1	8.21561e-158	1.51768	0.5	0.219	2.46468e-154	macrophage	PTTG1
BASP1	2.28555e-157	7.94478	0.629	0.399	6.85664e-154	macrophage	BASP1
HIF1A	6.78132e-157	4.13143	0.652	0.404	2.0344e-153	macrophage	HIF1A
SIGLEC12	9.07374e-157	7.55872	0.552	0.056	2.72212e-153	macrophage	SIGLEC12
FERMT3	3.88458e-156	6.85446	0.61	0.229	1.16537e-152	macrophage	FERMT3
DDX3X1	1.10454e-155	0.859274	0.642	0.399	3.31362e-152	macrophage	DDX3X
ATP11B	1.65588e-155	2.34479	0.507	0.311	4.96765e-152	macrophage	ATP11B
MMP19	3.79289e-154	10.2535	0.522	0.093	1.13787e-150	macrophage	MMP19
CASS4	8.65186e-153	4.4045	0.547	0.099	2.59556e-149	macrophage	CASS4
SWAP70	1.16515e-152	2.01374	0.645	0.274	3.49546e-149	macrophage	SWAP70
GRASP	4.99146e-152	6.05463	0.628	0.301	1.49744e-148	macrophage	GRASP
NBPF141	1.36959e-151	2.78364	0.582	0.244	4.10878e-148	macrophage	NBPF14
SELL	2.18397e-151	1.8475	0.251	0.221	6.55191e-148	macrophage	SELL
VIPR11	1.14315e-150	0.438336	0.494	0.255	3.42946e-147	macrophage	VIPR1
ZBTB10	8.49718e-149	2.5308	0.633	0.374	2.54915e-145	macrophage	ZBTB10
SATB1	9.64745e-149	1.47148	0.251	0.256	2.89424e-145	macrophage	SATB1
CPEB2	3.48404e-147	3.39531	0.574	0.302	1.04521e-143	macrophage	CPEB2
TAB2	1.41153e-146	2.83227	0.562	0.33	4.23458e-143	macrophage	TAB2
ICAM4	2.26717e-146	4.56055	0.6	0.318	6.80151e-143	macrophage	ICAM4
LPIN2	1.60926e-145	6.18327	0.588	0.275	4.82779e-142	macrophage	LPIN2
PLTP	2.09364e-145	4.74816	0.596	0.243	6.28092e-142	macrophage	PLTP
NCOA4	4.32619e-145	2.13246	0.635	0.388	1.29786e-141	macrophage	NCOA4
SUSD6	4.54368e-145	4.91324	0.634	0.334	1.3631e-141	macrophage	SUSD6
DSC2	4.68184e-145	3.77933	0.538	0.12	1.40455e-141	macrophage	DSC2
NAF1	5.279e-144	5.1519	0.599	0.333	1.5837e-140	macrophage	NAF1
ADAMTS9	5.98929e-144	0.746935	0.318	0.297	1.79679e-140	macrophage	ADAMTS9
NCF1	3.51966e-143	3.23148	0.548	0.108	1.0559e-139	macrophage	NCF1
DIP2A	6.41202e-143	1.90552	0.553	0.273	1.92361e-139	macrophage	DIP2A
TGIF1	1.20905e-142	4.48606	0.608	0.301	3.62715e-139	macrophage	TGIF1
NAB11	1.96063e-142	0.642122	0.169	0.331	5.8819e-139	macrophage	NAB1
CTSD	1.58132e-141	7.39213	0.593	0.356	4.74396e-138	macrophage	CTSD
IRS2	5.15071e-141	4.31787	0.6	0.366	1.54521e-137	macrophage	IRS2
TNFRSF10B	1.6778e-140	4.5788	0.59	0.261	5.03341e-137	macrophage	TNFRSF10B
SLC1A5	2.85048e-140	5.39907	0.611	0.239	8.55144e-137	macrophage	SLC1A5
HERPUD1	8.71777e-140	6.32238	0.608	0.358	2.61533e-136	macrophage	HERPUD1
TFEC	1.81387e-139	17.98	0.603	0.224	5.44162e-136	macrophage	TFEC
IFNGR2	4.39028e-139	5.84682	0.609	0.224	1.31708e-135	macrophage	IFNGR2
LYVE1	8.25029e-139	7.43817	0.599	0.215	2.47509e-135	macrophage	LYVE1
LIMS1	1.46534e-138	3.88209	0.632	0.325	4.39603e-135	macrophage	LIMS1
STK31	2.08121e-138	2.03581	0.443	0.22	6.24364e-135	macrophage	STK3
MPP1	2.25758e-138	5.79288	0.594	0.213	6.77273e-135	macrophage	MPP1
PTGS2	3.09059e-138	2.85134	0.612	0.3	9.27178e-135	macrophage	PTGS2
WHAMM	3.14616e-138	2.16191	0.527	0.313	9.43848e-135	macrophage	WHAMM
SLC7A8	4.47702e-138	6.6837	0.542	0.283	1.34311e-134	macrophage	SLC7A8
CSK	4.76743e-138	4.45214	0.542	0.234	1.43023e-134	macrophage	CSK
PRKD31	4.88841e-136	2.14807	0.5	0.204	1.46652e-132	macrophage	PRKD3
PID11	6.56449e-136	2.01269	0.183	0.301	1.96935e-132	macrophage	PID1
HSPA8	9.48012e-136	2.30753	0.69	0.471	2.84404e-132	macrophage	HSPA8
ELL2	2.66711e-135	5.14843	0.572	0.311	8.00134e-132	macrophage	ELL2
CXCL1	3.52819e-135	0.304925	0.303	0.315	1.05846e-131	macrophage	CXCL1
CBL	6.84465e-135	3.93501	0.61	0.289	2.0534e-131	macrophage	CBL
MTSS1	1.4823e-134	6.42656	0.616	0.255	4.44689e-131	macrophage	MTSS1
TTYH3	1.76825e-134	8.61325	0.603	0.185	5.30475e-131	macrophage	TTYH3
GNG2	2.31415e-133	1.01548	0.205	0.413	6.94245e-130	macrophage	GNG2
BRD2	4.03688e-133	3.30408	0.647	0.448	1.21106e-129	macrophage	BRD2
GAS6	6.54946e-133	1.6064	0.616	0.287	1.96484e-129	macrophage	GAS6
IFRD1	6.66105e-133	1.5534	0.605	0.383	1.99831e-129	macrophage	IFRD1
CEP68	1.74545e-132	1.39804	0.146	0.317	5.23636e-129	macrophage	CEP68
ACER3	2.9921e-132	5.47829	0.566	0.344	8.97629e-129	macrophage	ACER3
FSCN1	5.6493e-132	2.21607	0.585	0.328	1.69479e-128	macrophage	FSCN1
DAPK1	6.68983e-132	1.91279	0.264	0.334	2.00695e-128	macrophage	DAPK1
CLEC12A	7.19326e-132	6.8356	0.531	0.113	2.15798e-128	macrophage	CLEC12A
THAP2	8.68302e-132	5.07455	0.479	0.226	2.60491e-128	macrophage	THAP2
PRR11	1.63379e-129	2.93218	0.566	0.203	4.90136e-126	macrophage	PRR11
CENPF	3.20256e-129	1.7926	0.539	0.274	9.60769e-126	macrophage	CENPF
CASP4	4.28242e-129	1.39451	0.611	0.262	1.28473e-125	macrophage	CASP4
TBC1D16	5.99486e-129	0.577537	0.204	0.262	1.79846e-125	macrophage	TBC1D16
ARHGEF21	7.52012e-129	1.71558	0.601	0.327	2.25604e-125	macrophage	ARHGEF2
MSL3	7.60676e-129	2.08296	0.55	0.31	2.28203e-125	macrophage	MSL3
MALAT11	9.07377e-128	1.25825	0.572	0.379	2.72213e-124	macrophage	MALAT1
CLDN1	1.42658e-127	1.05256	0.447	0.273	4.27975e-124	macrophage	CLDN1
BTBD7	2.32617e-127	4.53076	0.533	0.306	6.97852e-124	macrophage	BTBD7
WASF21	7.00365e-127	2.69176	0.651	0.398	2.10109e-123	macrophage	WASF2
HCST	2.27127e-126	3.97726	0.576	0.184	6.8138e-123	macrophage	HCST
AHR	8.74401e-126	5.16302	0.628	0.335	2.6232e-122	macrophage	AHR
RIN2	1.67046e-125	7.01922	0.582	0.24	5.01137e-122	macrophage	RIN2
SMAD7	2.09964e-125	3.15081	0.607	0.289	6.29892e-122	macrophage	SMAD7
MALT1	2.70348e-125	5.58311	0.544	0.291	8.11045e-122	macrophage	MALT1
RPL37	1.19344e-124	2.69909	0.625	0.413	3.58032e-121	macrophage	RPL37
GPR82	1.26253e-123	8.79716	0.52	0.047	3.7876e-120	macrophage	GPR82
IKBKB	3.42773e-123	3.05846	0.545	0.271	1.02832e-119	macrophage	IKBKB
CNPY3	4.55318e-123	6.32889	0.533	0.252	1.36595e-119	macrophage	CNPY3
CDK1	1.47919e-121	3.75464	0.476	0.186	4.43758e-118	macrophage	CDK1
SRGAP2B	2.00324e-121	6.69287	0.571	0.23	6.00971e-118	macrophage	SRGAP2B
ERF	2.26919e-121	4.10088	0.538	0.353	6.80757e-118	macrophage	ERF
RHOH	3.71527e-121	1.26658	0.535	0.093	1.11458e-117	macrophage	RHOH
SLA	1.00058e-120	4.32669	0.613	0.257	3.00174e-117	macrophage	SLA
MEF2D1	1.18932e-120	4.23071	0.609	0.427	3.56796e-117	macrophage	MEF2D
ADA2	1.38598e-120	6.23473	0.592	0.247	4.15793e-117	macrophage	ADA2
CDK19	5.48922e-120	4.55732	0.561	0.254	1.64677e-116	macrophage	CDK19
DBF4	6.99622e-120	2.50416	0.538	0.224	2.09887e-116	macrophage	DBF4
LYZ	7.84049e-120	1.6881	0.597	0.224	2.35215e-116	macrophage	LYZ
ZC3HAV1	1.34014e-119	3.07297	0.618	0.375	4.02043e-116	macrophage	ZC3HAV1
IRF2BP2	1.18512e-118	2.06051	0.596	0.405	3.55535e-115	macrophage	IRF2BP2
PARP8	1.32471e-118	0.757267	0.454	0.232	3.97413e-115	macrophage	PARP8
PTK2B	2.5286e-118	5.57648	0.56	0.241	7.58579e-115	macrophage	PTK2B
IFI16	5.65376e-118	3.35531	0.641	0.39	1.69613e-114	macrophage	IFI16
TRIM22	1.40037e-117	4.65937	0.622	0.315	4.20112e-114	macrophage	TRIM22
IL18BP	3.08836e-117	3.77886	0.598	0.272	9.26508e-114	macrophage	IL18BP
PDGFB	4.13323e-117	4.01856	0.603	0.297	1.23997e-113	macrophage	PDGFB
SMIM31	4.1995e-117	1.59324	0.307	0.287	1.25985e-113	macrophage	SMIM3
CIDEB	3.009e-116	0.327533	0.169	0.313	9.027e-113	macrophage	CIDEB
PAK1	3.45432e-116	5.36932	0.52	0.342	1.0363e-112	macrophage	PAK1
ZNF503	3.86676e-115	3.87516	0.561	0.31	1.16003e-111	macrophage	ZNF503
BACH1	5.22094e-115	5.42384	0.599	0.27	1.56628e-111	macrophage	BACH1
TGFB1	5.70313e-115	4.65631	0.611	0.275	1.71094e-111	macrophage	TGFB1
RAB8B1	1.15489e-114	3.49565	0.562	0.29	3.46468e-111	macrophage	RAB8B
TCF12	1.78188e-114	2.45398	0.605	0.301	5.34563e-111	macrophage	TCF12
NOTCH21	2.08062e-114	1.78781	0.516	0.175	6.24187e-111	macrophage	NOTCH2
MITF	3.25046e-114	4.00036	0.553	0.185	9.75138e-111	macrophage	MITF
DOCK5	6.37972e-114	0.496108	0.229	0.315	1.91391e-110	macrophage	DOCK5
UGGT1	1.03089e-112	3.06681	0.517	0.312	3.09268e-109	macrophage	UGGT1
RIOK1	5.13536e-112	3.11701	0.437	0.252	1.54061e-108	macrophage	RIOK1
ADGRG6	3.78321e-111	4.28787	0.513	0.089	1.13496e-107	macrophage	ADGRG6
EML4	4.22347e-111	2.15992	0.558	0.275	1.26704e-107	macrophage	EML4
JDP2	3.9626e-110	3.87672	0.562	0.278	1.18878e-106	macrophage	JDP2
SLC16A3	9.53958e-110	5.96485	0.578	0.222	2.86187e-106	macrophage	SLC16A3
CAMKK21	9.61077e-110	1.39328	0.522	0.272	2.88323e-106	macrophage	CAMKK2
DDX27	1.39406e-108	1.98335	0.559	0.339	4.18218e-105	macrophage	DDX27
BIRC3	1.74772e-108	3.9044	0.564	0.227	5.24317e-105	macrophage	BIRC3
FCN1	2.08415e-108	6.38781	0.25	0.285	6.25246e-105	macrophage	FCN1
MYO1E1	2.39226e-108	2.1817	0.28	0.326	7.17677e-105	macrophage	MYO1E
FPR3	8.36724e-108	8.53972	0.591	0.258	2.51017e-104	macrophage	FPR3
S100A9	1.16446e-107	2.36451	0.544	0.246	3.49337e-104	macrophage	S100A9
RUNX21	1.28631e-107	2.36033	0.513	0.161	3.85893e-104	macrophage	RUNX2
GZF1	4.43165e-107	4.91648	0.53	0.228	1.32949e-103	macrophage	GZF1
RASSF2	2.0337e-106	4.75208	0.59	0.273	6.10109e-103	macrophage	RASSF2
NRP1	4.11007e-106	0.715107	0.652	0.411	1.23302e-102	macrophage	NRP1
PER1	5.94063e-106	1.94823	0.563	0.384	1.78219e-102	macrophage	PER1
VCPIP1	6.83318e-106	5.14146	0.51	0.28	2.04995e-102	macrophage	VCPIP1
RC3H1	7.77756e-106	2.82926	0.537	0.354	2.33327e-102	macrophage	RC3H1
MAT2A	2.88432e-105	1.97866	0.584	0.378	8.65295e-102	macrophage	MAT2A
SP11	3.39193e-105	4.39495	0.226	0.349	1.01758e-101	macrophage	SP1
KPNA4	3.41487e-105	2.92253	0.564	0.39	1.02446e-101	macrophage	KPNA4
STK4	3.62182e-105	4.28723	0.55	0.275	1.08655e-101	macrophage	STK4
RPL39	9.84874e-105	1.90146	0.632	0.438	2.95462e-101	macrophage	RPL39
CCDC18	9.90064e-105	2.47073	0.487	0.23	2.97019e-101	macrophage	CCDC18
VPS13C	1.28822e-104	4.51857	0.562	0.355	3.86465e-101	macrophage	VPS13C
CORO1C1	2.67381e-104	3.25685	0.556	0.334	8.02143e-101	macrophage	CORO1C
MAN1A1	2.83665e-104	5.84643	0.584	0.282	8.50995e-101	macrophage	MAN1A1
SKIL	3.19405e-104	3.01037	0.579	0.366	9.58215e-101	macrophage	SKIL
1961-09-01	3.35363e-104	1.82226	0.299	0.275	1.00609e-100	macrophage	2026-09-06
LRCH1	3.77112e-104	2.63126	0.502	0.27	1.13134e-100	macrophage	LRCH1
RBMS21	7.9561e-104	0.370751	0.269	0.281	2.38683e-100	macrophage	RBMS2
HCG18	3.79878e-103	0.558614	0.099	0.39	1.13964e-99	macrophage	HCG18
RCSD11	7.07005e-103	2.05545	0.614	0.331	2.12101e-99	macrophage	RCSD1
JMJD6	7.59025e-103	3.69692	0.522	0.357	2.27708e-99	macrophage	JMJD6
GBP1	2.49458e-102	1.34205	0.603	0.32	7.48374e-99	macrophage	GBP1
SCAF11	9.43408e-102	1.76699	0.601	0.421	2.83022e-98	macrophage	SCAF11
ADPGK	2.49906e-101	5.74379	0.565	0.201	7.49719e-98	macrophage	ADPGK
CD2AP	4.70322e-101	1.14677	0.559	0.375	1.41097e-97	macrophage	CD2AP
CDC14B1	2.7995e-100	0.665652	0.502	0.312	8.39849e-97	macrophage	CDC14B
SLC40A1	4.19257e-100	7.44314	0.571	0.343	1.25777e-96	macrophage	SLC40A1
IFNAR11	5.85584e-100	2.70838	0.521	0.353	1.75675e-96	macrophage	IFNAR1
PDGFA1	5.9223e-100	1.63522	0.526	0.312	1.77669e-96	macrophage	PDGFA
MASTL	1.77329e-99	4.28328	0.533	0.232	5.31988e-96	macrophage	MASTL
FOXN3	2.314e-99	3.21098	0.587	0.3	6.94201e-96	macrophage	FOXN3
GPR137B	4.94441e-99	4.37413	0.531	0.229	1.48332e-95	macrophage	GPR137B
IL2RA	1.26378e-98	6.18868	0.277	0.177	3.79135e-95	macrophage	IL2RA
MYADM	1.45296e-98	4.37693	0.612	0.429	4.35889e-95	macrophage	MYADM
DDX18	1.50226e-98	5.41777	0.588	0.336	4.50679e-95	macrophage	DDX18
GNAI2	4.86305e-98	0.789206	0.613	0.437	1.45892e-94	macrophage	GNAI2
VPS26A	6.34938e-98	2.81438	0.545	0.313	1.90481e-94	macrophage	VPS26A
ARID4A1	1.0051e-97	0.98953	0.556	0.389	3.0153e-94	macrophage	ARID4A
ARL4D1	1.9015e-97	0.985706	0.483	0.345	5.70449e-94	macrophage	ARL4D
TUBA1B	3.17667e-97	1.93211	0.612	0.43	9.53e-94	macrophage	TUBA1B
ARPC3	5.24534e-97	2.77841	0.575	0.378	1.5736e-93	macrophage	ARPC3
CAP1	5.73321e-97	1.94663	0.644	0.471	1.71996e-93	macrophage	CAP1
ST8SIA4	6.29432e-97	3.37255	0.575	0.261	1.8883e-93	macrophage	ST8SIA4
WARS	7.75239e-97	2.62587	0.203	0.3	2.32572e-93	macrophage	WARS
CHD7	1.15668e-96	2.38242	0.538	0.263	3.47003e-93	macrophage	CHD7
ARID5B1	1.22687e-96	1.44837	0.178	0.343	3.68061e-93	macrophage	ARID5B
FMNL2	1.52499e-96	6.71592	0.536	0.26	4.57498e-93	macrophage	FMNL2
NCKAP5	3.00885e-95	2.77355	0.495	0.235	9.02654e-92	macrophage	NCKAP5
ETS2	5.4293e-95	2.14176	0.581	0.291	1.62879e-91	macrophage	ETS2
MEF2C1	8.31697e-95	2.36727	0.616	0.364	2.49509e-91	macrophage	MEF2C
CDKN1C	9.62323e-95	2.64289	0.553	0.278	2.88697e-91	macrophage	CDKN1C
INSIG1	1.22761e-94	2.45924	0.543	0.379	3.68282e-91	macrophage	INSIG1
LPCAT1	2.97862e-94	4.28069	0.529	0.216	8.93586e-91	macrophage	LPCAT1
NRARP	3.06948e-94	2.98653	0.57	0.291	9.20843e-91	macrophage	NRARP
RPS27	2.01614e-93	1.34776	0.607	0.43	6.04843e-90	macrophage	RPS27
GAPT	1.00523e-92	4.41628	0.491	0.217	3.0157e-89	macrophage	GAPT
RAB311	3.74307e-92	2.69845	0.61	0.321	1.12292e-88	macrophage	RAB31
BRI3	3.93356e-92	3.03103	0.583	0.438	1.18007e-88	macrophage	BRI3
ETV6	1.68616e-91	2.8555	0.584	0.274	5.05848e-88	macrophage	ETV6
ZC3H12C	2.25386e-90	6.09496	0.514	0.232	6.76159e-87	macrophage	ZC3H12C
[truncated: 3,687 more rows]

## Sheet: Tumor markers in Fig.2C
Tumor markers in Fig.2C
	p_val	avg_log2FC	pct.1	pct.2	p_val_adj	cluster	gene
PSMB9	1.58025e-247	2.44097	0.307	0.129	4.74074e-244	G1	PSMB9
HSPH1	7.32685e-210	1.13835	0.438	0.262	2.19806e-206	G1	HSPH1
HSP90AA1	5.89264e-203	2.78588	0.507	0.327	1.76779e-199	G1	HSP90AA1
ADAM28	2.91852e-202	0.314363	0.296	0.141	8.75555e-199	G1	ADAM28
EGR1	3.31987e-198	4.83883	0.514	0.293	9.95962e-195	G1	EGR1
RNF122	5.26559e-193	7.75193	0.345	0.179	1.57968e-189	G1	RNF122
S100A10	4.55821e-190	3.92778	0.26	0.122	1.36746e-186	G1	S100A10
ZFP36	1.74674e-186	3.27202	0.441	0.276	5.24023e-183	G1	ZFP36
PPP1R15A	5.91833e-183	3.16127	0.386	0.227	1.7755e-179	G1	PPP1R15A
ARHGAP29	1.33542e-181	1.29661	0.304	0.193	4.00626e-178	G1	ARHGAP29
C15orf48	4.48762e-179	0.663522	0.339	0.207	1.34629e-175	G1	C15orf48
TMEM154	9.10345e-179	2.46139	0.268	0.139	2.73104e-175	G1	TMEM154
VSIR	1.28148e-178	2.63423	0.292	0.158	3.84443e-175	G1	VSIR
HLA-E	9.50393e-177	2.46663	0.359	0.221	2.85118e-173	G1	HLA-E
CD83	1.05197e-175	4.65164	0.32	0.182	3.1559e-172	G1	CD83
FOSB	5.35131e-175	1.6952	0.548	0.333	1.60539e-171	G1	FOSB
DDX3Y	1.37536e-174	1.53317	0.439	0.294	4.12608e-171	G1	DDX3Y
CGAS	7.91974e-174	5.51386	0.38	0.229	2.37592e-170	G1	CGAS
MCL1	1.93374e-173	2.94649	0.501	0.292	5.80123e-170	G1	MCL1
ADORA3	2.85314e-173	0.60805	0.377	0.235	8.55942e-170	G1	ADORA3
NCF2	2.3554e-172	1.73875	0.262	0.185	7.06621e-169	G1	NCF2
DNAJB1	4.11704e-171	1.82138	0.521	0.334	1.23511e-167	G1	DNAJB1
EFHD2	1.21281e-170	1.63027	0.318	0.2	3.63842e-167	G1	EFHD2
PARVG	4.74362e-170	0.433441	0.314	0.189	1.42309e-166	G1	PARVG
FRMD4B	7.33297e-170	3.43392	0.365	0.208	2.19989e-166	G1	FRMD4B
ADRB2	2.24104e-165	0.779437	0.327	0.203	6.72311e-162	G1	ADRB2
LYN	6.04664e-164	5.44968	0.288	0.179	1.81399e-160	G1	LYN
CPM	6.06527e-164	2.67867	0.274	0.193	1.81958e-160	G1	CPM
LAT2	1.65276e-163	3.31431	0.274	0.166	4.95828e-160	G1	LAT2
JUN	2.96187e-163	2.59466	0.514	0.332	8.88562e-160	G1	JUN
CCL20	1.03521e-160	3.90792	0.306	0.2	3.10562e-157	G1	CCL20
PODXL	7.63884e-159	0.45236	0.372	0.226	2.29165e-155	G1	PODXL
GLUL	1.41184e-158	2.27344	0.398	0.252	4.23552e-155	G1	GLUL
PDLIM1	9.71531e-158	1.3108	0.446	0.251	2.91459e-154	G1	PDLIM1
MMRN2	1.30235e-157	3.74957	0.393	0.257	3.90705e-154	G1	MMRN2
ITPR2	1.483e-157	3.23152	0.403	0.251	4.449e-154	G1	ITPR2
HSPA6	1.76678e-157	2.36383	0.367	0.197	5.30035e-154	G1	HSPA6
IER5	9.39344e-157	3.10181	0.331	0.198	2.81803e-153	G1	IER5
TMEM88	9.99309e-157	0.579151	0.288	0.152	2.99793e-153	G1	TMEM88
S100A11	1.01691e-156	1.14441	0.33	0.214	3.05074e-153	G1	S100A11
EFNB2	1.63572e-156	0.883236	0.271	0.174	4.90717e-153	G1	EFNB2
FCGR2A	1.83846e-156	3.27506	0.298	0.186	5.51538e-153	G1	FCGR2A
SPARCL1	2.61028e-156	4.0066	0.308	0.18	7.83085e-153	G1	SPARCL1
PXDC1	2.51727e-155	6.09484	0.313	0.199	7.5518e-152	G1	PXDC1
RGS1	3.26976e-155	1.4098	0.337	0.222	9.80929e-152	G1	RGS1
TNC	1.03267e-154	10.4271	0.252	0.153	3.098e-151	G1	TNC
ZNF703	5.54091e-154	5.07405	0.314	0.171	1.66227e-150	G1	ZNF703
VEGFC	8.96203e-154	5.75405	0.43	0.239	2.68861e-150	G1	VEGFC
ICAM1	9.71059e-153	2.33207	0.344	0.226	2.91318e-149	G1	ICAM1
EGFL7	1.0418e-152	1.55711	0.276	0.191	3.12541e-149	G1	EGFL7
RUNX3	1.77083e-152	8.93657	0.292	0.183	5.3125e-149	G1	RUNX3
PIK3AP1	1.25413e-151	0.305397	0.313	0.208	3.7624e-148	G1	PIK3AP1
LGMN	4.94919e-151	5.03788	0.325	0.225	1.48476e-147	G1	LGMN
MARCKSL1	3.58364e-150	2.68241	0.381	0.208	1.07509e-146	G1	MARCKSL1
SAMSN1	3.87913e-150	2.9316	0.288	0.187	1.16374e-146	G1	SAMSN1
RHBDF2	7.46524e-150	1.50471	0.331	0.196	2.23957e-146	G1	RHBDF2
ITGA2	8.72238e-149	7.38441	0.288	0.174	2.61671e-145	G1	ITGA2
DNAJA1	4.06691e-148	1.03706	0.476	0.293	1.22007e-144	G1	DNAJA1
FOS	5.87885e-148	1.56924	0.492	0.327	1.76365e-144	G1	FOS
CX3CL1	1.52675e-147	0.508692	0.278	0.108	4.58024e-144	G1	CX3CL1
PLAUR	1.52897e-147	3.74089	0.344	0.236	4.58692e-144	G1	PLAUR
C3	1.63685e-146	3.2357	0.324	0.219	4.91054e-143	G1	C3
SPI1	4.05199e-146	0.404747	0.303	0.198	1.2156e-142	G1	SPI1
CYYR1	7.12512e-146	2.81261	0.381	0.249	2.13754e-142	G1	CYYR1
RAMP2	9.12771e-146	6.65558	0.326	0.213	2.73831e-142	G1	RAMP2
KLF2	1.22756e-145	0.614384	0.337	0.249	3.68269e-142	G1	KLF2
PTPRC	1.30531e-145	1.28681	0.322	0.203	3.91592e-142	G1	PTPRC
HLA-C	2.19043e-145	1.09818	0.504	0.333	6.5713e-142	G1	HLA-C
SLA	5.68494e-145	3.21519	0.284	0.181	1.70548e-141	G1	SLA
EHD4	2.32772e-143	1.00692	0.296	0.195	6.98316e-140	G1	EHD4
CD74	3.42838e-143	1.34202	0.311	0.209	1.02851e-139	G1	CD74
RASGRP3	3.61512e-143	4.12809	0.343	0.228	1.08454e-139	G1	RASGRP3
KCTD12	4.20912e-143	5.71014	0.363	0.247	1.26274e-139	G1	KCTD12
LPP	1.86109e-142	0.727928	0.306	0.164	5.58327e-139	G1	LPP
HLA-B	6.36177e-142	0.557723	0.477	0.303	1.90853e-138	G1	HLA-B
TAGAP	9.23502e-142	1.93853	0.32	0.227	2.77051e-138	G1	TAGAP
BST2	4.47865e-141	1.59019	0.297	0.194	1.3436e-137	G1	BST2
CXCL12	5.15751e-141	1.17245	0.32	0.212	1.54725e-137	G1	CXCL12
LILRB1	6.06873e-141	1.50336	0.334	0.242	1.82062e-137	G1	LILRB1
CTSS	2.01993e-140	7.58144	0.33	0.221	6.05978e-137	G1	CTSS
NPL	1.56747e-139	1.21511	0.29	0.178	4.70241e-136	G1	NPL
EPHA2	2.0851e-139	2.81783	0.255	0.154	6.2553e-136	G1	EPHA2
TM4SF18	2.67361e-139	2.75894	0.394	0.266	8.02083e-136	G1	TM4SF18
SPATS2L	1.04296e-138	1.33399	0.288	0.204	3.12889e-135	G1	SPATS2L
IL6	6.18336e-138	4.68216	0.314	0.204	1.85501e-134	G1	IL6
SOCS3	8.91282e-138	5.31837	0.312	0.214	2.67384e-134	G1	SOCS3
TIMP3	2.55652e-137	0.757235	0.328	0.214	7.66956e-134	G1	TIMP3
MAFF	2.9112e-137	2.3422	0.314	0.197	8.73359e-134	G1	MAFF
PREX1	5.79857e-137	1.84576	0.319	0.207	1.73957e-133	G1	PREX1
REST	1.38139e-136	1.71188	0.293	0.192	4.14416e-133	G1	REST
HLA-DRB5	2.42365e-136	2.30548	0.265	0.131	7.27096e-133	G1	HLA-DRB5
ALOX5AP	6.51249e-136	0.528131	0.296	0.214	1.95375e-132	G1	ALOX5AP
MYLIP	9.80907e-136	0.360137	0.384	0.247	2.94272e-132	G1	MYLIP
ARID5A	2.43839e-135	2.30436	0.273	0.167	7.31517e-132	G1	ARID5A
KLF6	4.94053e-135	2.00429	0.302	0.212	1.48216e-131	G1	KLF6
PARVA	5.0935e-134	2.29251	0.251	0.143	1.52805e-130	G1	PARVA
THEMIS2	9.06408e-134	5.43957	0.337	0.229	2.71922e-130	G1	THEMIS2
PLIN2	6.97982e-132	14.3933	0.304	0.208	2.09395e-128	G1	PLIN2
CA2	1.14359e-130	5.56158	0.267	0.174	3.43078e-127	G1	CA2
KCNJ2	2.11645e-129	1.0288	0.378	0.241	6.34936e-126	G1	KCNJ2
TBC1D1	5.87405e-129	1.10074	0.271	0.167	1.76222e-125	G1	TBC1D1
ELN	9.16565e-129	2.32515	0.415	0.283	2.74969e-125	G1	ELN
APOE	9.45084e-128	5.12817	0.322	0.238	2.83525e-124	G1	APOE
NFKBIA	1.73747e-127	2.06158	0.326	0.217	5.21242e-124	G1	NFKBIA
PHLDA1	1.40574e-126	2.17058	0.257	0.156	4.21722e-123	G1	PHLDA1
CRIM1	1.41203e-126	1.3156	0.266	0.185	4.23609e-123	G1	CRIM1
VEGFA	1.93303e-126	1.97791	0.297	0.201	5.7991e-123	G1	VEGFA
APOC1	2.29393e-126	3.71089	0.311	0.239	6.8818e-123	G1	APOC1
DYSF	1.60435e-125	1.79004	0.38	0.252	4.81306e-122	G1	DYSF
EDN1	2.80241e-125	4.67308	0.328	0.235	8.40722e-122	G1	EDN1
CSRP2	3.24063e-125	0.458342	0.474	0.283	9.7219e-122	G1	CSRP2
LMO2	9.34411e-125	1.68889	0.372	0.27	2.80323e-121	G1	LMO2
SRGAP1	1.68516e-124	4.27772	0.315	0.195	5.05547e-121	G1	SRGAP1
JUND	2.84535e-124	1.49521	0.593	0.395	8.53605e-121	G1	JUND
SAMD9L	3.00831e-124	2.69988	0.317	0.201	9.02494e-121	G1	SAMD9L
FCGRT	5.42918e-123	3.41868	0.34	0.242	1.62875e-119	G1	FCGRT
PPP1R18	1.09534e-122	1.11411	0.298	0.184	3.28603e-119	G1	PPP1R18
ITGA5	1.1962e-122	0.506146	0.368	0.263	3.58859e-119	G1	ITGA5
DIAPH2	1.56742e-122	1.14527	0.267	0.177	4.70226e-119	G1	DIAPH2
GPSM3	3.07699e-122	2.90587	0.26	0.184	9.23098e-119	G1	GPSM3
ST6GAL1	4.59689e-122	1.04718	0.3	0.205	1.37907e-118	G1	ST6GAL1
MT-CO2	7.64662e-122	1.26686	0.803	0.551	2.29399e-118	G1	MT-CO2
ARHGEF2	1.13536e-121	1.44029	0.263	0.179	3.40609e-118	G1	ARHGEF2
ARL4C	1.51554e-121	3.16811	0.283	0.188	4.54662e-118	G1	ARL4C
CDC42EP3	2.05902e-121	1.70853	0.398	0.223	6.17705e-118	G1	CDC42EP3
ARHGAP23	2.98026e-121	1.53598	0.342	0.175	8.94077e-118	G1	ARHGAP23
NCKAP1L	6.89042e-121	4.51915	0.298	0.223	2.06713e-117	G1	NCKAP1L
TNFSF13B	9.9895e-121	1.02447	0.314	0.208	2.99685e-117	G1	TNFSF13B
GJA1	1.28892e-120	1.43088	0.389	0.277	3.86677e-117	G1	GJA1
MAP3K8	2.11017e-120	1.09353	0.275	0.244	6.33052e-117	G1	MAP3K8
BRD2	3.86138e-120	2.31675	0.452	0.29	1.15842e-116	G1	BRD2
HLA-DPA1	2.69098e-119	0.869496	0.306	0.222	8.07293e-116	G1	HLA-DPA1
CEBPB	2.0438e-117	2.47941	0.319	0.227	6.13139e-114	G1	CEBPB
CHST11	1.99033e-116	0.807471	0.261	0.165	5.97099e-113	G1	CHST11
FAM107A	2.26901e-116	7.84225	0.354	0.217	6.80703e-113	G1	FAM107A
PALD1	2.64254e-116	2.69193	0.267	0.193	7.92761e-113	G1	PALD1
SLC31A2	2.86992e-116	2.47501	0.267	0.165	8.60977e-113	G1	SLC31A2
OTUD1	2.98104e-116	1.23706	0.303	0.193	8.94312e-113	G1	OTUD1
F13A1	7.93609e-116	1.33451	0.255	0.195	2.38083e-112	G1	F13A1
DLL4	9.58278e-116	3.56271	0.284	0.133	2.87483e-112	G1	DLL4
BASP1	1.19376e-115	1.53053	0.511	0.321	3.58127e-112	G1	BASP1
SIRPA	3.70933e-115	0.526961	0.275	0.177	1.1128e-111	G1	SIRPA
TRA2B	4.95812e-115	2.09635	0.458	0.307	1.48744e-111	G1	TRA2B
RAPGEF5	8.79534e-114	4.87398	0.306	0.187	2.6386e-110	G1	RAPGEF5
PTGS2	3.50747e-112	1.42882	0.314	0.25	1.05224e-108	G1	PTGS2
IGFBP3	9.28039e-112	3.99674	0.27	0.207	2.78412e-108	G1	IGFBP3
IRF1	1.00222e-111	4.29129	0.347	0.241	3.00666e-108	G1	IRF1
DBI	1.03487e-111	2.96864	0.43	0.266	3.10462e-108	G1	DBI
HSPA8	6.3816e-111	1.37284	0.516	0.336	1.91448e-107	G1	HSPA8
CCNYL1	3.54489e-110	1.69133	0.251	0.183	1.06347e-106	G1	CCNYL1
SAMHD1	5.61387e-110	1.45186	0.413	0.279	1.68416e-106	G1	SAMHD1
WFDC2	2.17985e-109	1.30895	0.464	0.299	6.53956e-106	G1	WFDC2
HSPD1	3.20027e-109	1.52672	0.435	0.291	9.60081e-106	G1	HSPD1
JCAD	1.14099e-108	5.91046	0.337	0.22	3.42296e-105	G1	JCAD
RND1	1.49114e-108	0.846225	0.289	0.214	4.47342e-105	G1	RND1
EPHX1	2.70766e-107	3.25189	0.313	0.2	8.12298e-104	G1	EPHX1
ARHGEF6	2.85255e-107	0.606703	0.286	0.213	8.55764e-104	G1	ARHGEF6
CEMIP2	4.89472e-107	0.882307	0.268	0.188	1.46842e-103	G1	CEMIP2
LY6H	7.41823e-107	3.89423	0.478	0.287	2.22547e-103	G1	LY6H
STOM	5.43812e-106	1.9506	0.374	0.267	1.63144e-102	G1	STOM
SIPA1L2	1.29617e-105	1.97678	0.287	0.199	3.88852e-102	G1	SIPA1L2
MOB1A	1.77864e-105	1.51717	0.329	0.242	5.33592e-102	G1	MOB1A
ATP1B2	2.91886e-105	1.39713	0.508	0.337	8.75659e-102	G1	ATP1B2
LMO4	5.30671e-105	2.94792	0.312	0.22	1.59201e-101	G1	LMO4
UBC	1.13802e-104	1.16298	0.464	0.297	3.41407e-101	G1	UBC
TNFSF12	1.52007e-104	0.951356	0.261	0.169	4.5602e-101	G1	TNFSF12
RASSF5	1.37314e-103	2.48644	0.259	0.199	4.11941e-100	G1	RASSF5
RAI14	5.68124e-103	0.849177	0.283	0.184	1.70437e-99	G1	RAI14
ELF1	1.05669e-102	2.60887	0.307	0.225	3.17008e-99	G1	ELF1
RIPK2	1.16467e-102	1.36132	0.274	0.21	3.49401e-99	G1	RIPK2
TBXAS1	3.24155e-102	1.09495	0.259	0.201	9.72464e-99	G1	TBXAS1
C1orf162	1.06594e-100	0.60335	0.255	0.218	3.19781e-97	G1	C1orf162
PEA15	2.00233e-100	1.09573	0.45	0.298	6.007e-97	G1	PEA15
IRF7	2.13009e-100	1.6276	0.277	0.171	6.39028e-97	G1	IRF7
NOTCH4	1.25072e-99	1.98465	0.255	0.201	3.75216e-96	G1	NOTCH4
VAMP5	1.25625e-99	3.08723	0.275	0.193	3.76876e-96	G1	VAMP5
SORBS3	1.72014e-99	1.92899	0.365	0.234	5.16043e-96	G1	SORBS3
RFX1	1.77848e-99	1.05284	0.495	0.313	5.33545e-96	G1	RFX1
NEDD9	5.53899e-99	2.96052	0.408	0.232	1.6617e-95	G1	NEDD9
TTYH2	7.20892e-99	2.53407	0.31	0.235	2.16268e-95	G1	TTYH2
FAM198B	9.18792e-99	1.39129	0.384	0.286	2.75638e-95	G1	FAM198B
LDLR	1.63012e-98	2.03528	0.366	0.213	4.89037e-95	G1	LDLR
DSP	1.8962e-98	3.35831	0.429	0.253	5.6886e-95	G1	DSP
KLF4	4.11671e-98	4.77608	0.3	0.231	1.23501e-94	G1	KLF4
IFI44L	4.79274e-97	1.42006	0.282	0.197	1.43782e-93	G1	IFI44L
SDC4	5.79271e-96	2.03407	0.409	0.225	1.73781e-92	G1	SDC4
INSIG1	1.96976e-95	3.73586	0.414	0.228	5.90927e-92	G1	INSIG1
BTG1	2.41614e-95	1.7763	0.49	0.342	7.24842e-92	G1	BTG1
TWISTNB	2.62427e-95	4.07298	0.303	0.224	7.8728e-92	G1	TWISTNB
SDCBP	2.71083e-95	5.34545	0.389	0.281	8.1325e-92	G1	SDCBP
VASP	3.64177e-95	4.05485	0.255	0.199	1.09253e-91	G1	VASP
EPS8	4.84771e-95	3.03657	0.37	0.217	1.45431e-91	G1	EPS8
TMSB10	5.18952e-95	1.30412	0.309	0.232	1.55686e-91	G1	TMSB10
ADAM9	6.79939e-95	0.953927	0.255	0.192	2.03982e-91	G1	ADAM9
FBLN5	5.41732e-94	2.55433	0.276	0.19	1.6252e-90	G1	FBLN5
SRGAP2B	7.56295e-94	1.25719	0.256	0.185	2.26889e-90	G1	SRGAP2B
PLCG2	1.24987e-93	1.26553	0.259	0.253	3.7496e-90	G1	PLCG2
PRRG4	1.38052e-93	1.20069	0.273	0.183	4.14155e-90	G1	PRRG4
EPB41L1	1.97923e-93	2.11379	0.406	0.262	5.93769e-90	G1	EPB41L1
RB1	3.13739e-93	1.08939	0.338	0.253	9.41218e-90	G1	RB1
ACTB	3.32698e-93	2.67712	0.501	0.337	9.98094e-90	G1	ACTB
SVIL	1.3529e-92	1.612	0.256	0.178	4.0587e-89	G1	SVIL
HHEX	1.01517e-91	1.11424	0.325	0.249	3.0455e-88	G1	HHEX
TSC22D3	3.87675e-91	2.17929	0.292	0.214	1.16302e-87	G1	TSC22D3
CCNL1	8.06455e-91	1.64029	0.426	0.285	2.41937e-87	G1	CCNL1
AHNAK	9.79897e-91	5.21902	0.258	0.203	2.93969e-87	G1	AHNAK
SCD	1.10835e-90	1.64825	0.436	0.247	3.32505e-87	G1	SCD
SEC14L1	4.35885e-90	0.669735	0.365	0.255	1.30766e-86	G1	SEC14L1
CREG1	1.1095e-89	0.945576	0.397	0.29	3.32851e-86	G1	CREG1
FGD4	1.6122e-89	1.67233	0.257	0.189	4.83661e-86	G1	FGD4
CNN2	3.59262e-89	3.61556	0.338	0.263	1.07779e-85	G1	CNN2
CITED4	4.51971e-89	4.06701	0.277	0.198	1.35591e-85	G1	CITED4
ATP1A2	2.38149e-88	0.91975	0.305	0.178	7.14447e-85	G1	ATP1A2
WFDC1	8.64309e-88	2.75923	0.407	0.268	2.59293e-84	G1	WFDC1
ZFP36L2	2.40509e-87	3.06594	0.327	0.227	7.21526e-84	G1	ZFP36L2
RGS2	1.29819e-86	0.720248	0.379	0.268	3.89457e-83	G1	RGS2
WASF2	9.92413e-86	1.99938	0.385	0.286	2.97724e-82	G1	WASF2
MEF2A	5.66022e-85	0.883249	0.335	0.254	1.69806e-81	G1	MEF2A
JUNB	7.37475e-85	1.52196	0.491	0.349	2.21242e-81	G1	JUNB
DNAJB6	4.46725e-84	1.42869	0.418	0.293	1.34017e-80	G1	DNAJB6
CDKN1A	4.88668e-84	1.53134	0.324	0.237	1.466e-80	G1	CDKN1A
PDE5A	1.09598e-83	2.20492	0.458	0.324	3.28795e-80	G1	PDE5A
LUZP1	1.25614e-83	1.89722	0.282	0.219	3.76841e-80	G1	LUZP1
NSG2	3.57545e-83	1.04447	0.539	0.374	1.07264e-79	G1	NSG2
RLF	3.64572e-83	1.79637	0.295	0.211	1.09372e-79	G1	RLF
SPATA13	8.69674e-83	1.60034	0.266	0.169	2.60902e-79	G1	SPATA13
DNAJB4	1.21468e-82	0.501898	0.451	0.305	3.64404e-79	G1	DNAJB4
TPSB2	1.58692e-82	4.15779	0.332	0.146	4.76075e-79	G1	TPSB2
ARHGEF7	4.06723e-82	0.8198	0.262	0.167	1.22017e-78	G1	ARHGEF7
KCNK3	4.78126e-82	1.02017	0.465	0.306	1.43438e-78	G1	KCNK3
S100A8	7.70547e-82	0.88459	0.325	0.2	2.31164e-78	G1	S100A8
CTSC	6.74326e-81	1.92201	0.256	0.202	2.02298e-77	G1	CTSC
ITIH5	1.20291e-80	3.20268	0.27	0.172	3.60874e-77	G1	ITIH5
RRAD	3.80422e-80	0.804741	0.255	0.135	1.14127e-76	G1	RRAD
CBL	3.39866e-79	0.519949	0.251	0.183	1.0196e-75	G1	CBL
PLEKHG2	5.50991e-79	1.60813	0.256	0.197	1.65297e-75	G1	PLEKHG2
FOXO3	2.50523e-78	4.08908	0.427	0.315	7.5157e-75	G1	FOXO3
PCSK1N	1.30178e-77	0.990792	0.57	0.413	3.90535e-74	G1	PCSK1N
ST8SIA4	5.89919e-77	3.49854	0.266	0.184	1.76976e-73	G1	ST8SIA4
IQGAP2	2.54093e-76	3.64208	0.294	0.158	7.62278e-73	G1	IQGAP2
EGR3	2.59787e-76	1.05658	0.46	0.307	7.7936e-73	G1	EGR3
C2orf40	3.69414e-76	3.31309	0.402	0.259	1.10824e-72	G1	C2orf40
CREB5	5.29075e-75	1.78406	0.356	0.226	1.58722e-71	G1	CREB5
CRABP2	6.42793e-75	1.1041	0.465	0.296	1.92838e-71	G1	CRABP2
NREP	6.80622e-75	1.91655	0.351	0.225	2.04187e-71	G1	NREP
STK17B	8.13818e-75	1.07283	0.25	0.175	2.44145e-71	G1	STK17B
NFKBID	8.58943e-75	2.82578	0.253	0.22	2.57683e-71	G1	NFKBID
EPB41L2	1.04203e-74	2.6022	0.299	0.242	3.12609e-71	G1	EPB41L2
ATP1A3	2.51883e-74	1.16791	0.526	0.365	7.5565e-71	G1	ATP1A3
CIDEB	2.88e-73	1.6939	0.355	0.232	8.64001e-70	G1	CIDEB
SP140L	4.01597e-73	0.472269	0.298	0.245	1.20479e-69	G1	SP140L
SMAD7	4.62368e-73	3.5958	0.258	0.203	1.3871e-69	G1	SMAD7
BCAM	6.50274e-73	2.51119	0.283	0.157	1.95082e-69	G1	BCAM
SPOCK1	9.73747e-73	2.64079	0.482	0.316	2.92124e-69	G1	SPOCK1
PDGFD	1.11856e-71	1.37034	0.372	0.259	3.35567e-68	G1	PDGFD
GATA3	1.65838e-71	2.41943	0.451	0.303	4.97515e-68	G1	GATA3
DUSP1	1.74941e-71	0.455356	0.46	0.356	5.24823e-68	G1	DUSP1
UCP2	1.90481e-71	1.10064	0.354	0.273	5.71442e-68	G1	UCP2
VCL	2.93451e-71	1.1665	0.378	0.271	8.80352e-68	G1	VCL
ITGA11	4.60867e-71	2.28104	0.315	0.226	1.3826e-67	G1	ITGA11
SFRP1	2.10956e-70	0.713408	0.576	0.385	6.32867e-67	G1	SFRP1
RNF19B	7.50131e-70	2.02696	0.39	0.281	2.25039e-66	G1	RNF19B
GM2A	9.4427e-70	0.519274	0.327	0.239	2.83281e-66	G1	GM2A
ZBTB2	3.98753e-69	2.66859	0.257	0.156	1.19626e-65	G1	ZBTB2
SAV1	8.77113e-69	2.42654	0.372	0.267	2.63134e-65	G1	SAV1
GNB3	3.62604e-68	1.75277	0.505	0.342	1.08781e-64	G1	GNB3
RASSF3	3.90325e-68	1.93987	0.403	0.235	1.17097e-64	G1	RASSF3
TCF12	4.6028e-68	1.19436	0.296	0.232	1.38084e-64	G1	TCF12
EGR2	5.45112e-68	1.11981	0.527	0.368	1.63534e-64	G1	EGR2
PPP1R15B	6.6757e-68	1.94046	0.413	0.302	2.00271e-64	G1	PPP1R15B
LTBP4	2.29076e-67	2.22796	0.262	0.197	6.87228e-64	G1	LTBP4
JDP2	5.55446e-67	2.86995	0.296	0.199	1.66634e-63	G1	JDP2
PDLIM7	1.07776e-66	0.946686	0.454	0.333	3.23328e-63	G1	PDLIM7
HLA-A	3.72616e-66	0.978345	0.513	0.373	1.11785e-62	G1	HLA-A
STX3	4.02016e-66	1.27893	0.474	0.343	1.20605e-62	G1	STX3
C7	6.02024e-66	1.22916	0.526	0.367	1.80607e-62	G1	C7
SMCHD1	8.34946e-66	0.287674	0.377	0.261	2.50484e-62	G1	SMCHD1
NECAB1	1.01811e-65	2.6737	0.479	0.313	3.05432e-62	G1	NECAB1
HMGA1	1.85123e-65	1.01482	0.333	0.255	5.5537e-62	G1	HMGA1
MARCKS	1.85722e-64	1.05092	0.443	0.317	5.57167e-61	G1	MARCKS
DMD	2.34533e-64	1.1793	0.278	0.217	7.03599e-61	G1	DMD
BAG3	4.16004e-64	1.75726	0.294	0.238	1.24801e-60	G1	BAG3
TUT7	4.70252e-64	0.609543	0.263	0.242	1.41076e-60	G1	TUT7
PPIF	2.93763e-63	1.40571	0.36	0.26	8.81289e-60	G1	PPIF
PHF11	4.48012e-63	1.36614	0.339	0.242	1.34403e-59	G1	PHF11
NPNT	1.61228e-62	2.16897	0.479	0.348	4.83683e-59	G1	NPNT
SH2B3	2.1119e-62	0.740789	0.284	0.26	6.3357e-59	G1	SH2B3
KDM6B	3.87319e-62	0.251312	0.363	0.287	1.16196e-58	G1	KDM6B
SLC38A2	7.83141e-62	1.14012	0.36	0.267	2.34942e-58	G1	SLC38A2
ZEB1	8.79152e-62	1.5712	0.255	0.228	2.63746e-58	G1	ZEB1
JMJD1C	5.60378e-61	1.1713	0.42	0.321	1.68113e-57	G1	JMJD1C
SHISA2	6.08335e-61	2.51789	0.286	0.136	1.825e-57	G1	SHISA2
HMGCS1	1.30049e-60	2.51675	0.43	0.278	3.90146e-57	G1	HMGCS1
LMCD1	2.76936e-60	5.68913	0.366	0.259	8.30808e-57	G1	LMCD1
GNA13	3.41109e-60	1.02286	0.253	0.224	1.02333e-56	G1	GNA13
FAIM2	3.50629e-60	1.48934	0.482	0.361	1.05189e-56	G1	FAIM2
GPM6A	4.44913e-60	1.78692	0.452	0.3	1.33474e-56	G1	GPM6A
TP53I11	6.62823e-60	1.54643	0.306	0.227	1.98847e-56	G1	TP53I11
RBBP6	8.13384e-60	1.15269	0.408	0.302	2.44015e-56	G1	RBBP6
SNX9	8.6605e-60	0.443732	0.336	0.28	2.59815e-56	G1	SNX9
COL5A2	3.38402e-59	1.65369	0.289	0.194	1.01521e-55	G1	COL5A2
TMEM131L	1.02781e-58	0.54534	0.255	0.169	3.08343e-55	G1	TMEM131L
CHKA	1.19235e-58	1.78983	0.385	0.285	3.57704e-55	G1	CHKA
CTBP2	5.10171e-58	0.32947	0.322	0.242	1.53051e-54	G1	CTBP2
ABL2	8.08768e-58	0.308726	0.28	0.235	2.4263e-54	G1	ABL2
TRIB1	4.17171e-57	0.402168	0.36	0.3	1.25151e-53	G1	TRIB1
GLS	2.47651e-56	0.924519	0.399	0.29	7.42952e-53	G1	GLS
FSCN1	3.94034e-56	3.19143	0.381	0.263	1.1821e-52	G1	FSCN1
TSPAN18	7.83442e-56	2.32711	0.364	0.292	2.35033e-52	G1	TSPAN18
ZC3H13	3.80255e-55	1.32167	0.471	0.344	1.14076e-51	G1	ZC3H13
VGLL4	3.00494e-54	1.352	0.262	0.193	9.01483e-51	G1	VGLL4
SERPINE2	3.61845e-54	1.24065	0.369	0.237	1.08554e-50	G1	SERPINE2
HSPE1	7.13604e-54	2.42281	0.445	0.318	2.14081e-50	G1	HSPE1
RAPGEF2	1.04332e-53	0.602975	0.41	0.313	3.12997e-50	G1	RAPGEF2
CRK	2.64125e-53	0.479913	0.292	0.223	7.92374e-50	G1	CRK
CKS2	5.62529e-53	2.55171	0.378	0.233	1.68759e-49	G1	CKS2
COL6A1	2.50864e-52	0.342039	0.366	0.292	7.52592e-49	G1	COL6A1
CYGB	3.52391e-52	1.45255	0.307	0.191	1.05717e-48	G1	CYGB
KMT2E	5.77944e-52	1.73627	0.427	0.322	1.73383e-48	G1	KMT2E
TSPAN5	1.99335e-51	1.41081	0.323	0.188	5.98005e-48	G1	TSPAN5
ARL5B	2.271e-51	1.36128	0.331	0.273	6.813e-48	G1	ARL5B
USP3	2.41427e-51	0.746617	0.293	0.208	7.2428e-48	G1	USP3
FAM76B	2.85163e-51	1.43228	0.329	0.244	8.55488e-48	G1	FAM76B
CFL1	4.87634e-51	1.57172	0.477	0.339	1.4629e-47	G1	CFL1
OSBPL11	5.43698e-51	3.02245	0.311	0.243	1.63109e-47	G1	OSBPL11
TGFBR3L	2.62394e-50	1.15824	0.416	0.291	7.87183e-47	G1	TGFBR3L
ATP2A2	2.73553e-50	2.47924	0.494	0.373	8.20659e-47	G1	ATP2A2
NAF1	4.28143e-50	1.45595	0.344	0.266	1.28443e-46	G1	NAF1
JPH4	5.23548e-50	1.95843	0.499	0.36	1.57064e-46	G1	JPH4
ENO2	1.08849e-49	0.800308	0.513	0.375	3.26547e-46	G1	ENO2
TCF4	1.30759e-49	0.594384	0.417	0.319	3.92277e-46	G1	TCF4
ANTXR1	1.4082e-49	1.26272	0.279	0.236	4.2246e-46	G1	ANTXR1
LIMS1	1.45746e-49	1.38132	0.258	0.223	4.37237e-46	G1	LIMS1
DAZAP2	2.0035e-49	0.971422	0.402	0.323	6.01049e-46	G1	DAZAP2
SLC3A2	2.02603e-49	0.484269	0.327	0.277	6.0781e-46	G1	SLC3A2
UBALD2	2.26408e-49	0.919721	0.271	0.202	6.79225e-46	G1	UBALD2
CMTM6	4.41611e-49	2.39212	0.391	0.322	1.32483e-45	G1	CMTM6
PPM1D	5.91085e-49	1.02898	0.303	0.233	1.77325e-45	G1	PPM1D
ZCCHC12	1.37541e-48	2.49628	0.435	0.299	4.12623e-45	G1	ZCCHC12
LY6E	1.37673e-48	1.82886	0.366	0.266	4.13018e-45	G1	LY6E
HSPB8	2.20496e-48	1.38238	0.291	0.232	6.61489e-45	G1	HSPB8
ETV3	2.37177e-48	0.399994	0.288	0.254	7.1153e-45	G1	ETV3
ABLIM1	4.9162e-48	1.01422	0.466	0.348	1.47486e-44	G1	ABLIM1
CD81	6.93808e-48	1.12086	0.409	0.334	2.08142e-44	G1	CD81
TLCD2	7.95192e-48	0.542888	0.348	0.23	2.38558e-44	G1	TLCD2
RP2	1.0679e-47	3.72957	0.258	0.202	3.2037e-44	G1	RP2
PSAP	1.86295e-47	1.48369	0.451	0.364	5.58884e-44	G1	PSAP
SUSD6	1.95043e-47	0.441138	0.339	0.294	5.8513e-44	G1	SUSD6
TMEM130	4.22834e-47	0.858221	0.562	0.428	1.2685e-43	G1	TMEM130
ABTB1	7.73946e-47	2.45066	0.295	0.214	2.32184e-43	G1	ABTB1
KANSL1L	8.15478e-47	1.5895	0.356	0.271	2.44644e-43	G1	KANSL1L
OXSR1	1.62398e-46	0.657432	0.349	0.263	4.87195e-43	G1	OXSR1
DPYD	2.61059e-46	2.43568	0.311	0.208	7.83176e-43	G1	DPYD
AKNA	3.79622e-46	1.3116	0.29	0.208	1.13887e-42	G1	AKNA
KIAA1551	6.43923e-45	1.23174	0.278	0.216	1.93177e-41	G1	KIAA1551
SLC32A1	7.85744e-45	0.825316	0.465	0.313	2.35723e-41	G1	SLC32A1
RNF44	9.06497e-45	1.06764	0.331	0.219	2.71949e-41	G1	RNF44
CCDC80	1.35576e-44	1.38529	0.352	0.247	4.06729e-41	G1	CCDC80
ABHD5	4.43439e-44	2.11795	0.27	0.214	1.33032e-40	G1	ABHD5
ACER3	6.91721e-44	1.28615	0.393	0.293	2.07516e-40	G1	ACER3
CLDN9	7.1248e-44	1.01717	0.439	0.316	2.13744e-40	G1	CLDN9
FNBP1	7.67987e-44	0.465813	0.355	0.298	2.30396e-40	G1	FNBP1
KLF10	8.40191e-44	2.84147	0.418	0.32	2.52057e-40	G1	KLF10
NAGA	1.92915e-43	3.61432	0.275	0.246	5.78746e-40	G1	NAGA
AMD1	4.72372e-43	1.76384	0.406	0.32	1.41712e-39	G1	AMD1
YPEL2	5.80839e-43	0.999786	0.255	0.232	1.74252e-39	G1	YPEL2
HOPX	1.85024e-42	2.63005	0.313	0.184	5.55071e-39	G1	HOPX
TACC1	2.77594e-42	1.08428	0.375	0.324	8.32781e-39	G1	TACC1
TAPBP	1.50915e-41	1.33529	0.312	0.28	4.52744e-38	G1	TAPBP
ZBTB10	1.73417e-41	2.04066	0.33	0.294	5.2025e-38	G1	ZBTB10
IVNS1ABP	1.91119e-41	0.682514	0.32	0.274	5.73356e-38	G1	IVNS1ABP
KIF1B	2.63984e-41	0.912844	0.466	0.335	7.91952e-38	G1	KIF1B
GFOD1	4.23827e-41	0.500054	0.367	0.249	1.27148e-37	G1	GFOD1
KCNA5	1.5042e-40	0.920246	0.48	0.328	4.51261e-37	G1	KCNA5
RCAN2	1.94218e-40	2.94994	0.475	0.362	5.82655e-37	G1	RCAN2
TMEM97	2.08256e-40	1.98418	0.37	0.213	6.24768e-37	G1	TMEM97
TOB1	2.53936e-40	1.43582	0.464	0.353	7.61807e-37	G1	TOB1
TUBA1A	3.00814e-40	0.765096	0.462	0.341	9.02441e-37	G1	TUBA1A
SNHG12	3.42601e-40	2.59993	0.324	0.27	1.0278e-36	G1	SNHG12
GRK2	3.65504e-40	1.11654	0.274	0.269	1.09651e-36	G1	GRK2
SLC9A3R2	4.07234e-40	0.27029	0.261	0.277	1.2217e-36	G1	SLC9A3R2
TANK	4.13751e-40	0.30858	0.278	0.228	1.24125e-36	G1	TANK
FMNL2	6.9631e-40	0.44152	0.291	0.225	2.08893e-36	G1	FMNL2
IPMK	1.40178e-39	3.61292	0.279	0.201	4.20534e-36	G1	IPMK
RNASET2	1.92971e-39	1.15869	0.281	0.262	5.78914e-36	G1	RNASET2
ZFHX4	3.02221e-39	1.87391	0.474	0.345	9.06663e-36	G1	ZFHX4
SNX18	5.53756e-39	0.759391	0.261	0.22	1.66127e-35	G1	SNX18
NPC2	5.84633e-39	0.784779	0.403	0.336	1.7539e-35	G1	NPC2
FZD3	6.60487e-39	0.930411	0.453	0.334	1.98146e-35	G1	FZD3
PRPF38B	8.1152e-39	0.67095	0.438	0.342	2.43456e-35	G1	PRPF38B
SLC44A1	9.54316e-39	1.26945	0.329	0.262	2.86295e-35	G1	SLC44A1
DNAJA4	1.06477e-38	0.912075	0.392	0.317	3.19432e-35	G1	DNAJA4
KDELC2	2.10885e-38	2.6747	0.265	0.216	6.32655e-35	G1	KDELC2
SPOCK2	5.04531e-38	1.10448	0.519	0.41	1.51359e-34	G1	SPOCK2
KLHL23	6.50262e-38	4.96218	0.356	0.275	1.95078e-34	G1	KLHL23
CHORDC1	7.45726e-38	0.640416	0.413	0.337	2.23718e-34	G1	CHORDC1
FAM53C	2.46552e-37	1.07985	0.367	0.315	7.39655e-34	G1	FAM53C
CITED2	4.13932e-37	0.719893	0.307	0.207	1.2418e-33	G1	CITED2
RUNX1T1	6.8056e-37	0.605686	0.464	0.37	2.04168e-33	G1	RUNX1T1
NEU1	7.86801e-37	4.11939	0.399	0.313	2.3604e-33	G1	NEU1
NPAS4	1.64019e-36	1.17167	0.461	0.336	4.92056e-33	G1	NPAS4
PHC2	2.10813e-36	0.628151	0.316	0.276	6.32439e-33	G1	PHC2
JPT1	2.30252e-36	2.15021	0.345	0.254	6.90757e-33	G1	JPT1
SLC40A1	3.2724e-36	1.43838	0.39	0.317	9.81719e-33	G1	SLC40A1
BAMBI	3.53246e-36	1.55886	0.281	0.164	1.05974e-32	G1	BAMBI
CEP68	4.73333e-36	0.546647	0.282	0.212	1.42e-32	G1	CEP68
USPL1	7.29894e-36	0.984312	0.268	0.189	2.18968e-32	G1	USPL1
TGFBR3	9.14266e-36	2.11806	0.268	0.199	2.7428e-32	G1	TGFBR3
SINHCAF	1.29722e-35	3.02055	0.493	0.395	3.89166e-32	G1	SINHCAF
SERTAD1	1.39439e-35	0.843284	0.399	0.328	4.18317e-32	G1	SERTAD1
HIST1H2AC	2.4656e-35	3.19169	0.45	0.323	7.39679e-32	G1	HIST1H2AC
TSPAN1	3.20543e-35	1.99188	0.431	0.287	9.61628e-32	G1	TSPAN1
ISG20L2	5.0925e-35	1.58894	0.391	0.315	1.52775e-31	G1	ISG20L2
HERPUD1	5.09607e-35	0.944991	0.41	0.325	1.52882e-31	G1	HERPUD1
MSMO1	5.58799e-35	1.92142	0.405	0.292	1.6764e-31	G1	MSMO1
LMNA	6.65349e-35	1.25517	0.438	0.348	1.99605e-31	G1	LMNA
CACNB4	6.79251e-35	0.781107	0.257	0.231	2.03775e-31	G1	CACNB4
MSX1	9.79172e-35	1.16824	0.414	0.303	2.93752e-31	G1	MSX1
ING1	1.00215e-34	3.68933	0.375	0.246	3.00646e-31	G1	ING1
GLRA3	1.62986e-34	1.17004	0.468	0.298	4.88959e-31	G1	GLRA3
GUCY1A2	2.74787e-34	1.5042	0.298	0.222	8.24362e-31	G1	GUCY1A2
FEM1C	3.42016e-34	2.62478	0.377	0.291	1.02605e-30	G1	FEM1C
MBP	5.14623e-34	1.21342	0.382	0.289	1.54387e-30	G1	MBP
LRRC4	5.91815e-34	2.03241	0.268	0.18	1.77545e-30	G1	LRRC4
MID1IP1	1.02879e-33	2.7337	0.3	0.262	3.08636e-30	G1	MID1IP1
LRRC8A	1.49015e-33	3.81683	0.283	0.232	4.47045e-30	G1	LRRC8A
EDIL3	1.53262e-33	0.520041	0.457	0.312	4.59786e-30	G1	EDIL3
TDRD10	4.2628e-33	0.761095	0.415	0.299	1.27884e-29	G1	TDRD10
ATP1B1	5.56212e-33	1.03604	0.481	0.372	1.66864e-29	G1	ATP1B1
SSH2	6.24241e-33	2.74049	0.28	0.225	1.87272e-29	G1	SSH2
GTF2B	1.04836e-32	3.01923	0.329	0.283	3.14508e-29	G1	GTF2B
PPP4R1	2.80582e-32	3.51332	0.276	0.187	8.41745e-29	G1	PPP4R1
MLH3	3.1568e-32	0.35583	0.329	0.257	9.47039e-29	G1	MLH3
MAP2K3	3.56783e-32	0.410443	0.322	0.325	1.07035e-28	G1	MAP2K3
KLHL15	4.22757e-32	0.693501	0.351	0.282	1.26827e-28	G1	KLHL15
ALAS1	5.46884e-32	1.8442	0.306	0.266	1.64065e-28	G1	ALAS1
TUBA1B	6.09333e-32	1.11458	0.441	0.367	1.828e-28	G1	TUBA1B
ATP2B1	8.56966e-32	0.370765	0.469	0.377	2.5709e-28	G1	ATP2B1
MBOAT7	9.79437e-32	0.89436	0.461	0.375	2.93831e-28	G1	MBOAT7
MAPRE1	1.79995e-31	1.13577	0.441	0.346	5.39985e-28	G1	MAPRE1
SH3BP4	4.03675e-31	2.19043	0.271	0.171	1.21103e-27	G1	SH3BP4
SIRT1	4.63803e-31	1.49891	0.37	0.301	1.39141e-27	G1	SIRT1
ACTN1	9.03199e-31	0.951391	0.424	0.356	2.7096e-27	G1	ACTN1
MAP4K4	1.04358e-30	1.35291	0.313	0.291	3.13073e-27	G1	MAP4K4
FAM84A	1.44793e-30	1.27258	0.4	0.254	4.3438e-27	G1	FAM84A
SLC7A8	1.45419e-30	0.268179	0.373	0.284	4.36257e-27	G1	SLC7A8
GCLC	2.12842e-30	0.837644	0.38	0.312	6.38527e-27	G1	GCLC
CREBBP	2.71414e-30	1.55437	0.335	0.296	8.14242e-27	G1	CREBBP
FKBP4	3.89183e-30	1.48743	0.425	0.342	1.16755e-26	G1	FKBP4
FURIN	4.40622e-30	1.04659	0.338	0.265	1.32186e-26	G1	FURIN
NCAPG	4.44351e-30	3.32978	0.335	0.242	1.33305e-26	G1	NCAPG
CAPZA1	4.62205e-30	0.608746	0.385	0.331	1.38662e-26	G1	CAPZA1
C21orf91	7.17535e-30	3.62128	0.299	0.202	2.1526e-26	G1	C21orf91
CTTNBP2NL	7.48907e-30	2.70953	0.265	0.223	2.24672e-26	G1	CTTNBP2NL
NFATC3	8.07858e-30	0.436627	0.38	0.31	2.42357e-26	G1	NFATC3
CHGA	8.36644e-30	4.33868	0.527	0.417	2.50993e-26	G1	CHGA
IPCEF1	1.0193e-29	1.37683	0.295	0.215	3.05791e-26	G1	IPCEF1
HIST1H2BC	1.29613e-29	1.37048	0.36	0.226	3.88839e-26	G1	HIST1H2BC
ARID4A	1.53942e-29	3.47633	0.44	0.348	4.61825e-26	G1	ARID4A
SNX5	2.82739e-29	0.411298	0.304	0.27	8.48218e-26	G1	SNX5
RNF38	5.96186e-29	2.2592	0.306	0.234	1.78856e-25	G1	RNF38
ZNF117	6.39439e-29	0.480676	0.31	0.247	1.91832e-25	G1	ZNF117
VIPR1	7.14774e-29	2.5765	0.262	0.169	2.14432e-25	G1	VIPR1
MT1F	7.40332e-29	1.91636	0.378	0.271	2.221e-25	G1	MT1F
IDH1	8.38194e-29	1.38833	0.399	0.278	2.51458e-25	G1	IDH1
BHLHE40	3.08461e-28	1.94295	0.336	0.285	9.25383e-25	G1	BHLHE40
DDIT3	3.81178e-28	1.44732	0.426	0.325	1.14354e-24	G1	DDIT3
NFE2L2	5.26943e-28	0.836295	0.359	0.314	1.58083e-24	G1	NFE2L2
DPYSL3	7.55963e-28	0.931748	0.446	0.316	2.26789e-24	G1	DPYSL3
AL365361.1	8.11544e-28	4.44252	0.391	0.253	2.43463e-24	G1	AL365361.1
CALR	1.03703e-27	3.16912	0.481	0.39	3.11109e-24	G1	CALR
CHAC1	1.4302e-27	1.27938	0.266	0.178	4.29061e-24	G1	CHAC1
GLCCI1	1.65455e-27	0.483382	0.311	0.219	4.96366e-24	G1	GLCCI1
MYL12A	2.16638e-27	0.706386	0.357	0.319	6.49914e-24	G1	MYL12A
NUFIP2	2.39455e-27	1.25146	0.426	0.355	7.18366e-24	G1	NUFIP2
CRIP2	3.00162e-27	0.511878	0.463	0.372	9.00485e-24	G1	CRIP2
SLC20A1	3.17341e-27	2.63008	0.332	0.279	9.52023e-24	G1	SLC20A1
RAPH1	8.9552e-27	1.11552	0.249	0.262	2.68656e-23	G1	RAPH1
SEMA6D	1.82749e-26	3.4715	0.369	0.242	5.48246e-23	G1	SEMA6D
FERMT2	2.69475e-26	0.468839	0.273	0.306	8.08425e-23	G1	FERMT2
PRICKLE2	3.28707e-26	1.63225	0.369	0.259	9.86121e-23	G1	PRICKLE2
MIER1	8.44608e-26	2.72553	0.422	0.349	2.53382e-22	G1	MIER1
ZNF281	1.63221e-25	0.545808	0.283	0.23	4.89662e-22	G1	ZNF281
SIX4	3.5117e-25	1.08161	0.32	0.201	1.05351e-21	G1	SIX4
BCL2L11	3.69176e-25	0.530795	0.387	0.344	1.10753e-21	G1	BCL2L11
EIF4A3	5.35777e-25	0.978033	0.374	0.326	1.60733e-21	G1	EIF4A3
CEP85L	6.05245e-25	3.54283	0.463	0.362	1.81574e-21	G1	CEP85L
RCBTB2	7.72507e-25	2.96958	0.288	0.238	2.31752e-21	G1	RCBTB2
ADAM17	1.16508e-24	0.850305	0.316	0.3	3.49524e-21	G1	ADAM17
PFKFB3	1.46647e-24	1.85599	0.234	0.26	4.3994e-21	G1	PFKFB3
SIX1	2.57046e-24	0.473287	0.442	0.362	7.71139e-21	G1	SIX1
WHAMM	3.72347e-24	0.386854	0.338	0.275	1.11704e-20	G1	WHAMM
PKD2	4.65644e-24	0.70784	0.285	0.248	1.39693e-20	G1	PKD2
PTK2	1.04872e-23	0.348845	0.385	0.337	3.14616e-20	G1	PTK2
DHTKD1	2.8442e-23	1.52842	0.273	0.232	8.5326e-20	G1	DHTKD1
PIP4P2	3.01668e-23	0.568285	0.391	0.346	9.05004e-20	G1	PIP4P2
SPINT2	4.46509e-23	0.455384	0.634	0.533	1.33953e-19	G1	SPINT2
MCF2L	5.51685e-23	0.677432	0.374	0.302	1.65506e-19	G1	MCF2L
HIST2H2BE	5.51864e-23	1.17909	0.46	0.362	1.65559e-19	G1	HIST2H2BE
EPCAM	7.67715e-23	0.707644	0.552	0.452	2.30314e-19	G1	EPCAM
SMARCA1	1.23095e-22	0.803369	0.526	0.443	3.69286e-19	G1	SMARCA1
TGFB3	1.37838e-22	0.637014	0.3	0.223	4.13514e-19	G1	TGFB3
SLC5A3	2.01892e-22	3.51757	0.312	0.219	6.05676e-19	G1	SLC5A3
BMPR2	3.1951e-22	1.44576	0.441	0.381	9.5853e-19	G1	BMPR2
FAM49B	5.72802e-22	0.799767	0.351	0.329	1.71841e-18	G1	FAM49B
GJD2	9.75399e-22	3.54553	0.403	0.315	2.9262e-18	G1	GJD2
STIM2	1.80985e-21	0.572548	0.366	0.312	5.42955e-18	G1	STIM2
CYSLTR2	2.77572e-21	6.01266	0.316	0.188	8.32717e-18	G1	CYSLTR2
ZFYVE16	2.84068e-21	0.66612	0.283	0.243	8.52204e-18	G1	ZFYVE16
GCH1	3.26544e-21	1.0695	0.26	0.237	9.79633e-18	G1	GCH1
KLF3	3.27661e-21	2.88457	0.276	0.266	9.82984e-18	G1	KLF3
GAL3ST3	4.21526e-21	1.21312	0.336	0.243	1.26458e-17	G1	GAL3ST3
ZRANB1	5.2737e-21	0.483089	0.397	0.342	1.58211e-17	G1	ZRANB1
PRCP	6.05412e-21	0.409748	0.36	0.341	1.81624e-17	G1	PRCP
TAF9	1.22933e-20	0.336894	0.25	0.334	3.68799e-17	G1	TAF9
LGALS3BP	2.82457e-20	1.01188	0.508	0.43	8.4737e-17	G1	LGALS3BP
SLC16A10	4.12686e-20	3.11113	0.281	0.172	1.23806e-16	G1	SLC16A10
MLLT1	4.90597e-20	3.09408	0.375	0.314	1.47179e-16	G1	MLLT1
GPX3	4.94255e-20	0.876086	0.462	0.393	1.48276e-16	G1	GPX3
MT1E	5.6608e-20	1.16199	0.362	0.23	1.69824e-16	G1	MT1E
ZNF618	6.57139e-20	0.924872	0.325	0.262	1.97142e-16	G1	ZNF618
YPEL5	8.02042e-20	2.09473	0.445	0.37	2.40613e-16	G1	YPEL5
ACSL4	8.02362e-20	1.10178	0.392	0.356	2.40709e-16	G1	ACSL4
RNF168	8.27557e-20	0.810315	0.272	0.209	2.48267e-16	G1	RNF168
SHPRH	1.73298e-19	0.300755	0.286	0.204	5.19894e-16	G1	SHPRH
PAPOLG	1.90408e-19	1.86099	0.278	0.229	5.71225e-16	G1	PAPOLG
TIPARP	2.78597e-19	1.75024	0.44	0.359	8.3579e-16	G1	TIPARP
FYN	7.67689e-19	0.527919	0.335	0.301	2.30307e-15	G1	FYN
NFAT5	9.54213e-19	0.371379	0.394	0.351	2.86264e-15	G1	NFAT5
PPP1R10	1.11658e-18	1.13664	0.409	0.344	3.34973e-15	G1	PPP1R10
SEMA7A	1.55115e-18	2.83424	0.347	0.169	4.65346e-15	G1	SEMA7A
ATP2B1-AS1	2.00854e-18	2.37693	0.392	0.323	6.02561e-15	G1	ATP2B1-AS1
BTBD8	3.38238e-18	1.29528	0.453	0.368	1.01471e-14	G1	BTBD8
RND3	3.65864e-18	0.565675	0.294	0.273	1.09759e-14	G1	RND3
CCND1	5.46817e-18	1.06953	0.429	0.368	1.64045e-14	G1	CCND1
UGCG	5.91777e-18	0.608768	0.399	0.356	1.77533e-14	G1	UGCG
CALY	5.93303e-18	0.624235	0.465	0.395	1.77991e-14	G1	CALY
HEXIM1	7.51416e-18	0.994047	0.377	0.329	2.25425e-14	G1	HEXIM1
PRSS22	1.09098e-17	1.52396	0.312	0.248	3.27294e-14	G1	PRSS22
MAST4	1.84557e-17	1.17355	0.32	0.315	5.5367e-14	G1	MAST4
PLIN3	3.07329e-17	0.580524	0.25	0.194	9.21986e-14	G1	PLIN3
KLF9	4.60337e-17	3.67746	0.351	0.314	1.38101e-13	G1	KLF9
MAN2A1	4.60728e-17	3.22219	0.291	0.257	1.38218e-13	G1	MAN2A1
CD59	7.12233e-17	0.300477	0.437	0.389	2.1367e-13	G1	CD59
PID1	8.58311e-17	0.812862	0.345	0.316	2.57493e-13	G1	PID1
ZNF844	1.60335e-16	0.756801	0.324	0.271	4.81006e-13	G1	ZNF844
TUFT1	1.95049e-16	1.10072	0.33	0.304	5.85148e-13	G1	TUFT1
LRRN3	2.56158e-16	1.50818	0.389	0.299	7.68473e-13	G1	LRRN3
CASP8AP2	5.54467e-16	1.21924	0.321	0.262	1.6634e-12	G1	CASP8AP2
ZBTB38	6.55874e-16	1.47027	0.358	0.333	1.96762e-12	G1	ZBTB38
TRANK1	6.84278e-16	0.350285	0.28	0.242	2.05283e-12	G1	TRANK1
ELOVL2	1.62923e-15	0.698256	0.258	0.154	4.88768e-12	G1	ELOVL2
ZFAND5	1.72775e-15	0.681905	0.416	0.363	5.18325e-12	G1	ZFAND5
UBB	3.10611e-15	1.91773	0.459	0.388	9.31832e-12	G1	UBB
AR	3.60895e-15	4.21934	0.381	0.258	1.08268e-11	G1	AR
GNAI3	3.75171e-15	0.622988	0.394	0.357	1.12551e-11	G1	GNAI3
NIPBL	4.97609e-15	0.420432	0.414	0.375	1.49283e-11	G1	NIPBL
ZNF652	6.59958e-15	0.257489	0.392	0.346	1.97987e-11	G1	ZNF652
KRAS	6.93828e-15	0.588523	0.383	0.354	2.08148e-11	G1	KRAS
NR5A1	8.43863e-15	2.52248	0.432	0.296	2.53159e-11	G1	NR5A1
HMGCR	9.47748e-15	2.15138	0.419	0.329	2.84325e-11	G1	HMGCR
CDC42EP4	1.0703e-14	1.14214	0.428	0.377	3.21089e-11	G1	CDC42EP4
TENT5A	1.18323e-14	0.748208	0.373	0.437	3.54968e-11	G1	TENT5A
MAOB	1.66756e-14	0.374123	0.488	0.419	5.00268e-11	G1	MAOB
FOLR1	1.69253e-14	3.01489	0.412	0.265	5.07758e-11	G1	FOLR1
FRY	2.01441e-14	0.904732	0.333	0.254	6.04324e-11	G1	FRY
RCAN3	3.20212e-14	1.75766	0.437	0.39	9.60635e-11	G1	RCAN3
IRF2BP2	3.87354e-14	0.990842	0.413	0.371	1.16206e-10	G1	IRF2BP2
C2orf80	4.22157e-14	3.45194	0.253	0.194	1.26647e-10	G1	C2orf80
IKZF2	8.31745e-14	0.252934	0.267	0.217	2.49524e-10	G1	IKZF2
TAC4	8.82487e-14	4.55091	0.274	0.166	2.64746e-10	G1	TAC4
PTPN13	1.28034e-13	0.920545	0.419	0.325	3.84103e-10	G1	PTPN13
TPPP3	1.71427e-13	2.46402	0.333	0.311	5.1428e-10	G1	TPPP3
SLC16A1	2.04065e-13	2.46582	0.381	0.333	6.12194e-10	G1	SLC16A1
LETM2	2.81545e-13	1.66656	0.343	0.262	8.44636e-10	G1	LETM2
NPTX2	2.85066e-13	1.26499	0.355	0.193	8.55198e-10	G1	NPTX2
CEP63	1.45656e-12	2.08486	0.361	0.32	4.36967e-09	G1	CEP63
PIM2	4.95143e-12	0.920678	0.42	0.366	1.48543e-08	G1	PIM2
SLC38A11	5.5728e-12	4.66864	0.275	0.178	1.67184e-08	G1	SLC38A11
CLEC11A	1.06113e-11	0.68008	0.389	0.353	3.18338e-08	G1	CLEC11A
SETD2	1.08869e-11	0.371536	0.39	0.346	3.26606e-08	G1	SETD2
SLC22A17	1.36897e-11	0.463522	0.514	0.445	4.10692e-08	G1	SLC22A17
CEP162	1.87898e-11	0.577075	0.298	0.247	5.63695e-08	G1	CEP162
SCN3B	2.10125e-11	0.466165	0.492	0.441	6.30375e-08	G1	SCN3B
AC023157.3	2.18224e-11	0.316829	0.21	0.251	6.54673e-08	G1	AC023157.3
FNBP4	2.63805e-11	0.356257	0.373	0.334	7.91416e-08	G1	FNBP4
TFRC	3.19124e-11	1.18661	0.397	0.352	9.57372e-08	G1	TFRC
NUP50	4.58038e-11	0.301338	0.373	0.353	1.37411e-07	G1	NUP50
ID2	6.09316e-11	0.570864	0.303	0.292	1.82795e-07	G1	ID2
SETD1B	6.17397e-11	0.672288	0.291	0.254	1.85219e-07	G1	SETD1B
LEPR	8.69623e-11	3.66492	0.324	0.229	2.60887e-07	G1	LEPR
DNTTIP2	1.00358e-10	0.710343	0.394	0.357	3.01075e-07	G1	DNTTIP2
PDE2A	1.4665e-10	3.43831	0.255	0.229	4.39949e-07	G1	PDE2A
AUTS2	1.91955e-10	1.00481	0.387	0.349	5.75865e-07	G1	AUTS2
PDE7B	1.95679e-10	0.558879	0.373	0.265	5.87038e-07	G1	PDE7B
KATNA1	3.64312e-10	0.83887	0.263	0.234	1.09294e-06	G1	KATNA1
F11R	3.93431e-10	0.74528	0.348	0.323	1.18029e-06	G1	F11R
PCDH9	2.77625e-09	1.99526	0.283	0.183	8.32875e-06	G1	PCDH9
DDX3X	2.89972e-09	1.3319	0.41	0.368	8.69915e-06	G1	DDX3X
PHYKPL	3.02489e-09	1.45401	0.261	0.228	9.07466e-06	G1	PHYKPL
CPD	3.08298e-09	0.522743	0.355	0.323	9.24895e-06	G1	CPD
SNTB2	3.08851e-09	0.455017	0.255	0.218	9.26554e-06	G1	SNTB2
COBLL1	3.32336e-09	0.964743	0.336	0.317	9.97009e-06	G1	COBLL1
PWWP2A	3.51038e-09	1.91058	0.31	0.281	1.05311e-05	G1	PWWP2A
MGAT4A	3.98648e-09	0.345537	0.292	0.323	1.19594e-05	G1	MGAT4A
ZNF275	4.54798e-09	1.02554	0.448	0.405	1.3644e-05	G1	ZNF275
SLC15A4	5.8771e-09	3.58593	0.351	0.296	1.76313e-05	G1	SLC15A4
PACSIN2	5.92219e-09	2.54737	0.238	0.296	1.77666e-05	G1	PACSIN2
CRYGD	7.2077e-09	0.410757	0.347	0.284	2.16231e-05	G1	CRYGD
ARG2	7.38776e-09	2.23858	0.395	0.372	2.21633e-05	G1	ARG2
LRRIQ1	8.01602e-09	0.287747	0.269	0.252	2.40481e-05	G1	LRRIQ1
ESCO1	9.6128e-09	0.96393	0.395	0.362	2.88384e-05	G1	ESCO1
MT-CO1	1.06296e-08	0.90625	0.538	0.482	3.18889e-05	G1	MT-CO1
DYRK2	1.08721e-08	0.731877	0.33	0.279	3.26162e-05	G1	DYRK2
MTRNR2L12	2.02733e-08	1.70479	0.446	0.385	6.08198e-05	G1	MTRNR2L12
USP51	2.81731e-08	1.28946	0.338	0.265	8.45192e-05	G1	USP51
CTXN1	3.13471e-08	0.304687	0.486	0.433	9.40414e-05	G1	CTXN1
SOCS4	3.48472e-08	2.00881	0.299	0.305	0.000104542	G1	SOCS4
FRAT2	5.08725e-08	2.82149	0.33	0.24	0.000152618	G1	FRAT2
GPATCH11	5.84763e-08	3.7975	0.271	0.281	0.000175429	G1	GPATCH11
DOCK9	5.88673e-08	0.365128	0.257	0.22	0.000176602	G1	DOCK9
PCSK5	6.26477e-08	0.556702	0.291	0.299	0.000187943	G1	PCSK5
RPS6KA5	6.38604e-08	0.496593	0.417	0.314	0.000191581	G1	RPS6KA5
CYP4F3	6.84962e-08	3.15982	0.25	0.163	0.000205489	G1	CYP4F3
RBMXL1	7.17393e-08	0.651582	0.303	0.273	0.000215218	G1	RBMXL1
HLF	8.04693e-08	0.671654	0.414	0.365	0.000241408	G1	HLF
TMCC3	8.22353e-08	2.98041	0.309	0.258	0.000246706	G1	TMCC3
MTHFR	9.88299e-08	2.5689	0.274	0.283	0.00029649	G1	MTHFR
HIST1H1C	1.51495e-07	3.12748	0.318	0.207	0.000454484	G1	HIST1H1C
DUSP14	1.72235e-07	1.42733	0.409	0.368	0.000516706	G1	DUSP14
HSPA5	1.86482e-07	0.285248	0.443	0.489	0.000559445	G1	HSPA5
BMP5	1.87852e-07	8.30061	0.293	0.13	0.000563555	G1	BMP5
SMC6	1.9118e-07	1.97933	0.358	0.327	0.000573539	G1	SMC6
ABCG1	2.008e-07	0.367224	0.34	0.333	0.000602399	G1	ABCG1
JAG2	4.16699e-07	1.30103	0.341	0.337	0.0012501	G1	JAG2
LONRF2	4.37755e-07	1.22003	0.456	0.491	0.00131326	G1	LONRF2
GJB7	4.83699e-07	2.99471	0.3	0.238	0.0014511	G1	GJB7
DZIP1	5.64377e-07	1.2077	0.32	0.273	0.00169313	G1	DZIP1
RTN1	6.93758e-07	0.465973	0.518	0.472	0.00208127	G1	RTN1
SLC30A1	7.33133e-07	1.9914	0.328	0.32	0.0021994	G1	SLC30A1
CPEB2	7.82405e-07	0.912796	0.272	0.255	0.00234721	G1	CPEB2
PHIP	1.08785e-06	1.7986	0.469	0.439	0.00326355	G1	PHIP
PRPF38A	1.35621e-06	0.524368	0.321	0.303	0.00406864	G1	PRPF38A
HOOK3	1.36333e-06	2.07045	0.349	0.363	0.00408998	G1	HOOK3
CDK12	1.39755e-06	0.372275	0.322	0.303	0.00419265	G1	CDK12
LRRC58	1.55316e-06	0.74021	0.337	0.418	0.00465949	G1	LRRC58
POU2F1	2.07762e-06	0.312719	0.369	0.306	0.00623285	G1	POU2F1
NR0B1	2.90064e-06	1.33023	0.3	0.204	0.00870192	G1	NR0B1
TOPORS	3.26646e-06	0.695625	0.356	0.336	0.00979937	G1	TOPORS
ZFX	3.92377e-06	1.48945	0.328	0.25	0.0117713	G1	ZFX
ALKBH5	4.70615e-06	1.31179	0.414	0.463	0.0141184	G1	ALKBH5
MID1	4.96676e-06	0.54488	0.282	0.279	0.0149003	G1	MID1
GADD45A	5.79367e-06	0.90318	0.408	0.37	0.017381	G1	GADD45A
P4HA1	6.56725e-06	0.751128	0.383	0.369	0.0197018	G1	P4HA1
ATF7IP	7.00602e-06	1.42013	0.406	0.37	0.0210181	G1	ATF7IP
CDKL5	7.0634e-06	1.25115	0.31	0.287	0.0211902	G1	CDKL5
CNTRL	8.3343e-06	1.59479	0.316	0.3	0.0250029	G1	CNTRL
OSBPL8	9.42234e-06	2.84211	0.403	0.398	0.028267	G1	OSBPL8
USF3	1.1102e-05	0.581839	0.272	0.223	0.0333061	G1	USF3
TMEM255A	1.83604e-05	2.52358	0.367	0.259	0.0550813	G1	TMEM255A
FLRT3	2.12617e-05	0.751627	0.3	0.242	0.063785	G1	FLRT3
EGR4	2.6172e-05	0.856434	0.47	0.397	0.078516	G1	EGR4
UBR5	2.63784e-05	0.642401	0.356	0.319	0.0791353	G1	UBR5
TRIM24	2.64049e-05	0.371567	0.331	0.297	0.0792148	G1	TRIM24
MEGF9	2.82824e-05	0.484418	0.405	0.373	0.0848471	G1	MEGF9
IQCA1	4.86482e-05	1.13227	0.341	0.353	0.145944	G1	IQCA1
GCA	5.18356e-05	0.945489	0.258	0.243	0.155507	G1	GCA
KLHL8	5.45066e-05	1.06849	0.417	0.393	0.16352	G1	KLHL8
AC093323.1	7.16739e-05	0.678322	0.25	0.299	0.215022	G1	AC093323.1
ERN1	7.30172e-05	0.349205	0.282	0.332	0.219052	G1	ERN1
ASXL3	9.31755e-05	0.401876	0.277	0.189	0.279527	G1	ASXL3
PLP2	0.00012755	0.270659	0.485	0.447	0.382651	G1	PLP2
DDIT4L	0.000134184	0.994932	0.339	0.21	0.402552	G1	DDIT4L
RASEF	0.000237782	0.934674	0.294	0.193	0.713347	G1	RASEF
SMAP2	0.000246403	0.794058	0.406	0.45	0.73921	G1	SMAP2
CEP78	0.000258814	2.99267	0.314	0.282	0.776442	G1	CEP78
ZNF641	0.00028485	0.784554	0.283	0.267	0.854549	G1	ZNF641
FADS1	0.000337	1.62132	0.398	0.321	1	G1	FADS1
HIST1H4H	0.000442423	2.86384	0.293	0.233	1	G1	HIST1H4H
DHCR24	0.000443	1.62383	0.379	0.229	1	G1	DHCR24
FKBP15	0.000526719	0.877704	0.246	0.252	1	G1	FKBP15
CIART	0.000527334	1.34286	0.342	0.257	1	G1	CIART
CYB5D1	0.000555509	1.49967	0.275	0.328	1	G1	CYB5D1
ACAP2	0.000771032	2.62108	0.405	0.402	1	G1	ACAP2
HPGD	0.000840204	3.66984	0.276	0.19	1	G1	HPGD
CDC37L1	0.000848428	1.33207	0.331	0.351	1	G1	CDC37L1
EGLN3	0.000861339	0.77418	0.306	0.188	1	G1	EGLN3
TRIP11	0.000961016	0.730055	0.391	0.387	1	G1	TRIP11
MKNK2	0.000961906	1.06394	0.395	0.377	1	G1	MKNK2
MON1B	0.00140202	1.80442	0.32	0.37	1	G1	MON1B
SPARC	0.00167901	0.780474	0.224	0.273	1	G1	SPARC
DCUN1D3	0.00181509	2.81584	0.32	0.302	1	G1	DCUN1D3
FTX	0.00221243	0.501132	0.336	0.292	1	G1	FTX
FOSL2	0.00274957	0.297637	0.355	0.383	1	G1	FOSL2
TNIK	0.00337398	1.91351	0.372	0.343	1	G1	TNIK
PTPN1	0.00499476	0.473688	0.348	0.38	1	G1	PTPN1
PDE3B	0.00792904	0.418452	0.364	0.334	1	G1	PDE3B
CCK	0.00873463	0.82582	0.253	0.192	1	G1	CCK
MEG3	0	8.13612	0.882	0.265	0	G2	MEG3
IGSF1	0	6.52594	0.938	0.343	0	G2	IGSF1
MIR7-3HG	0	8.70343	0.918	0.339	0	G2	MIR7-3HG
GNAS	0	7.9662	0.968	0.423	0	G2	GNAS
ITM2C	0	7.22391	0.877	0.369	0	G2	ITM2C
CLU	0	1.57803	0.116	0.585	0	G2	CLU
HSPA1B	0	0.745513	0.084	0.526	0	G2	HSPA1B
CPE	0	7.27824	0.857	0.425	0	G2	CPE
H3F3B	0	5.97791	0.08	0.495	0	G2	H3F3B
IGFBP5	0	1.45072	0.072	0.456	0	G2	IGFBP5
CD34	0	5.93357	0.072	0.441	0	G2	CD34
VWF	0	8.28564	0.078	0.437	0	G2	VWF
ADGRL4	0	6.70767	0.071	0.43	0	G2	ADGRL4
PLVAP	0	3.38293	0.073	0.406	0	G2	PLVAP
GIMAP7	0	3.86775	0.079	0.412	0	G2	GIMAP7
GIMAP4	0	1.44774	0.078	0.403	0	G2	GIMAP4
EMCN	0	1.41982	0.067	0.384	0	G2	EMCN
CD69	0	4.92065	0.058	0.373	0	G2	CD69
PODXL1	0	0.595976	0.06	0.374	0	G2	PODXL
CD9	0	2.91958	0.053	0.365	0	G2	CD9
MMP2	0	5.5303	0.069	0.38	0	G2	MMP2
SAT1	0	1.82685	0.053	0.361	0	G2	SAT1
RNASE1	0	9.06784	0.072	0.377	0	G2	RNASE1
HSPA1A	0	1.27068	0.07	0.37	0	G2	HSPA1A
MECOM	0	6.11592	0.062	0.362	0	G2	MECOM
P2RY13	0	6.90733	0.06	0.357	0	G2	P2RY13
DOCK4	0	6.14776	0.09	0.386	0	G2	DOCK4
SLCO2B1	0	3.85366	0.07	0.365	0	G2	SLCO2B1
HSPG2	0	7.92692	0.073	0.367	0	G2	HSPG2
OLR1	0	2.76161	0.071	0.362	0	G2	OLR1
RBM47	0	2.38532	0.027	0.317	0	G2	RBM47
MYO1F	0	6.03737	0.065	0.355	0	G2	MYO1F
LY86	0	4.21743	0.062	0.35	0	G2	LY86
PECAM1	0	2.88554	0.086	0.373	0	G2	PECAM1
PLEK	0	8.1727	0.065	0.35	0	G2	PLEK
IL1A	0	3.53924	0.065	0.35	0	G2	IL1A
VWA1	0	1.56708	0.053	0.337	0	G2	VWA1
SPP1	0	4.7155	0.065	0.349	0	G2	SPP1
PTAFR	0	1.49834	0.055	0.337	0	G2	PTAFR
CSF3R	0	0.836711	0.075	0.357	0	G2	CSF3R
KCNQ3	0	10.1952	0.068	0.35	0	G2	KCNQ3
NRP1	0	3.83962	0.065	0.346	0	G2	NRP1
HCK	0	8.25705	0.068	0.349	0	G2	HCK
ENTPD1	0	2.42821	0.051	0.331	0	G2	ENTPD1
HAVCR2	0	5.3198	0.058	0.337	0	G2	HAVCR2
ITGB2	0	1.34937	0.058	0.336	0	G2	ITGB2
CCL3	0	5.20507	0.069	0.346	0	G2	CCL3
CX3CR1	0	0.857914	0.065	0.341	0	G2	CX3CR1
CH25H	0	0.382186	0.073	0.349	0	G2	CH25H
TNF	0	12.17	0.066	0.339	0	G2	TNF
COL15A1	0	5.62689	0.111	0.384	0	G2	COL15A1
MSR1	0	5.61029	0.057	0.33	0	G2	MSR1
ADCY7	0	3.0098	0.054	0.326	0	G2	ADCY7
CCL4L2	0	2.25201	0.066	0.336	0	G2	CCL4L2
CCL3L1	0	9.30688	0.07	0.337	0	G2	CCL3L1
MAFB	0	2.0758	0.053	0.32	0	G2	MAFB
HLA-DRB1	0	2.18659	0.063	0.329	0	G2	HLA-DRB1
IL1B	0	9.55859	0.069	0.334	0	G2	IL1B
TYROBP	0	1.97027	0.068	0.333	0	G2	TYROBP
CD37	0	8.3531	0.063	0.328	0	G2	CD37
COL8A1	0	4.88955	0.079	0.343	0	G2	COL8A1
CCL2	0	3.10484	0.069	0.33	0	G2	CCL2
CD53	0	13.2013	0.063	0.324	0	G2	CD53
HLA-DRA	0	1.06813	0.058	0.318	0	G2	HLA-DRA
ZFP36L1	0	4.66473	0.046	0.306	0	G2	ZFP36L1
ARHGAP25	0	1.64171	0.076	0.335	0	G2	ARHGAP25
FXYD5	0	2.33218	0.017	0.276	0	G2	FXYD5
FCN1	0	1.57695	0.04	0.297	0	G2	FCN1
IRAK2	0	2.33687	0.057	0.314	0	G2	IRAK2
CCL4	0	3.99577	0.069	0.324	0	G2	CCL4
IL6R	0	4.03496	0.079	0.334	0	G2	IL6R
TNFAIP3	0	1.10547	0.054	0.307	0	G2	TNFAIP3
HK2	0	1.0514	0.107	0.358	0	G2	HK2
CD4	0	4.84747	0.065	0.315	0	G2	CD4
CSF2RA	0	7.14176	0.064	0.314	0	G2	CSF2RA
XAF1	0	2.93989	0.108	0.357	0	G2	XAF1
GRASP	0	3.15355	0.083	0.332	0	G2	GRASP
SLC1A3	0	1.31963	0.061	0.309	0	G2	SLC1A3
PIK3AP11	0	0.752097	0.069	0.316	0	G2	PIK3AP1
GAS2L3	0	3.12121	0.07	0.317	0	G2	GAS2L3
TSPO	0	6.98414	0.031	0.277	0	G2	TSPO
C1QA	0	2.51227	0.065	0.308	0	G2	C1QA
GBP4	0	5.34183	0.052	0.294	0	G2	GBP4
CXCL8	0	5.58823	0.08	0.321	0	G2	CXCL8
SELPLG	0	5.25402	0.058	0.298	0	G2	SELPLG
S100A16	0	7.87784	0.103	0.342	0	G2	S100A16
FCER1G	0	2.94034	0.069	0.307	0	G2	FCER1G
NFKBIZ	0	1.29992	0.058	0.295	0	G2	NFKBIZ
RASGEF1B	0	1.51087	0.116	0.35	0	G2	RASGEF1B
SLFN5	0	1.77926	0.077	0.311	0	G2	SLFN5
NFATC2	0	3.23171	0.055	0.289	0	G2	NFATC2
CFH	0	5.08008	0.106	0.339	0	G2	CFH
RCN3	0	0.72049	0.022	0.255	0	G2	RCN3
DOCK2	0	3.11676	0.06	0.292	0	G2	DOCK2
IL1RAP	0	0.489619	0.086	0.317	0	G2	IL1RAP
ADAM281	0	0.781508	0.06	0.291	0	G2	ADAM28
IFI27	0	3.16129	0.081	0.311	0	G2	IFI27
ZEB2	0	3.41697	0.057	0.286	0	G2	ZEB2
ALOX5AP1	0	0.339242	0.076	0.3	0	G2	ALOX5AP
SYNPO	0	4.0342	0.044	0.262	0	G2	SYNPO
DAB2	0	7.87348	0.127	0.342	0	G2	DAB2
NFIB	0	5.40097	0.06	0.275	0	G2	NFIB
WWTR1	0	2.15382	0.065	0.277	0	G2	WWTR1
TMEM881	0	0.331198	0.072	0.284	0	G2	TMEM88
OLFML3	0	1.35665	0.062	0.273	0	G2	OLFML3
PXDN	0	4.39566	0.098	0.308	0	G2	PXDN
COL4A1	0	10.2761	0.085	0.294	0	G2	COL4A1
ANXA1	0	2.52358	0.058	0.265	0	G2	ANXA1
IL18BP	0	1.88633	0.092	0.299	0	G2	IL18BP
TGFBI	0	7.74019	0.072	0.278	0	G2	TGFBI
S100A9	0	2.84016	0.072	0.274	0	G2	S100A9
ID3	0	1.12229	0.079	0.279	0	G2	ID3
GBP2	0	5.5548	0.054	0.254	0	G2	GBP2
HLA-DPB1	0	4.01261	0.104	0.302	0	G2	HLA-DPB1
DENND3	0	3.21073	0.065	0.263	0	G2	DENND3
SLC44A2	0	2.11326	0.09	0.288	0	G2	SLC44A2
PLAT	0	5.44154	0.061	0.256	0	G2	PLAT
NFKB2	0	1.69805	0.081	0.274	0	G2	NFKB2
ARHGDIB	0	1.53362	0.068	0.26	0	G2	ARHGDIB
TLE3	0	3.06122	0.12	0.307	0	G2	TLE3
LHFPL2	0	0.303834	0.102	0.283	0	G2	LHFPL2
HES1	0	8.61606	0.1	0.28	0	G2	HES1
NNMT	0	8.17513	0.104	0.283	0	G2	NNMT
TNFSF10	0	1.64003	0.091	0.261	0	G2	TNFSF10
ITGA1	0	2.09588	0.082	0.252	0	G2	ITGA1
SLC16A3	0	1.38699	0.097	0.264	0	G2	SLC16A3
IGFBP7	0	2.51865	0.104	0.269	0	G2	IGFBP7
MKNK1	0	1.13657	0.1	0.265	0	G2	MKNK1
IFITM3	0	3.4177	0.114	0.269	0	G2	IFITM3
TUBA1C	0	5.74863	0.1	0.25	0	G2	TUBA1C
HMOX1	0	5.89123	0.125	0.264	0	G2	HMOX1
CNN3	1.24115e-305	1.7648	0.095	0.349	3.72344e-302	G2	CNN3
NAMPT	1.57271e-302	1.72821	0.107	0.344	4.71812e-299	G2	NAMPT
DLC1	5.01558e-301	2.27029	0.107	0.256	1.50468e-297	G2	DLC1
TTC3	1.13395e-297	5.09792	0.833	0.438	3.40185e-294	G2	TTC3
ANGPTL2	1.1926e-290	1.11367	0.085	0.285	3.57779e-287	G2	ANGPTL2
PNP	1.90122e-283	1.72813	0.087	0.343	5.70367e-280	G2	PNP
ARHGAP18	1.23991e-282	3.45649	0.116	0.28	3.71974e-279	G2	ARHGAP18
LAMB1	1.92016e-279	0.73649	0.1	0.316	5.76047e-276	G2	LAMB1
PTGS1	3.40966e-277	3.17165	0.152	0.268	1.0229e-273	G2	PTGS1
CPVL	1.27847e-276	5.40697	0.065	0.317	3.83541e-273	G2	CPVL
FTH1	1.63409e-276	8.36695	0.129	0.39	4.90226e-273	G2	FTH1
CD302	1.24202e-275	1.4858	0.132	0.277	3.72605e-272	G2	CD302
B3GNT5	1.10409e-274	5.93391	0.153	0.331	3.31227e-271	G2	B3GNT5
TNS1	4.4605e-273	2.40747	0.089	0.279	1.33815e-269	G2	TNS1
SRGAP2	2.90954e-272	0.654773	0.113	0.288	8.72861e-269	G2	SRGAP2
LINC00632	2.23131e-271	7.24038	0.815	0.301	6.69392e-268	G2	LINC00632
JAM2	5.13348e-269	4.00198	0.15	0.342	1.54004e-265	G2	JAM2
SEMA5A	4.75213e-268	6.04352	0.776	0.205	1.42564e-264	G2	SEMA5A
SYK	3.99071e-266	1.25879	0.085	0.292	1.19721e-262	G2	SYK
DNAJB41	7.48271e-266	0.278372	0.093	0.457	2.24481e-262	G2	DNAJB4
PTPRB	4.40205e-263	5.49547	0.173	0.392	1.32062e-259	G2	PTPRB
TAP1	1.25123e-251	3.54513	0.168	0.262	3.75369e-248	G2	TAP1
ITPRIP	1.41563e-251	1.44985	0.114	0.278	4.24688e-248	G2	ITPRIP
COL1A2	1.68559e-251	7.9458	0.738	0.175	5.05677e-248	G2	COL1A2
ALDH1A1	2.60508e-251	5.58934	0.774	0.328	7.81525e-248	G2	ALDH1A1
SPRY2	2.78652e-251	1.084	0.121	0.27	8.35956e-248	G2	SPRY2
RPL37	1.7395e-250	6.28665	0.748	0.309	5.21849e-247	G2	RPL37
GLIPR1	1.22318e-249	3.81768	0.111	0.259	3.66954e-246	G2	GLIPR1
KIF5C	4.35354e-249	5.89124	0.812	0.405	1.30606e-245	G2	KIF5C
COL1A1	5.68199e-249	1.9899	0.129	0.268	1.7046e-245	G2	COL1A1
UNC5B	2.27178e-247	2.71171	0.114	0.347	6.81535e-244	G2	UNC5B
THBS1	4.55136e-247	2.56558	0.149	0.279	1.36541e-243	G2	THBS1
PLS3	9.77387e-247	0.359601	0.113	0.297	2.93216e-243	G2	PLS3
TMEM176B	3.51706e-246	1.0611	0.077	0.277	1.05512e-242	G2	TMEM176B
BAZ1A	5.73112e-246	0.699673	0.171	0.322	1.71934e-242	G2	BAZ1A
ST3GAL6	2.70299e-245	0.835912	0.15	0.301	8.10897e-242	G2	ST3GAL6
IFIT3	6.82017e-245	3.16613	0.15	0.299	2.04605e-241	G2	IFIT3
MDK	6.89253e-245	3.09099	0.138	0.491	2.06776e-241	G2	MDK
ABCA1	1.03424e-243	2.86323	0.156	0.271	3.10273e-240	G2	ABCA1
SPON2	8.60934e-241	2.05216	0.138	0.252	2.5828e-237	G2	SPON2
TCEAL5	2.80427e-239	6.96605	0.783	0.349	8.41281e-236	G2	TCEAL5
APOL3	1.30436e-238	6.29111	0.088	0.266	3.91309e-235	G2	APOL3
GPRC5B	4.20689e-238	6.64822	0.168	0.253	1.26207e-234	G2	GPRC5B
CLIC2	6.30915e-235	7.96316	0.159	0.298	1.89274e-231	G2	CLIC2
DIRAS3	1.60275e-233	3.36023	0.799	0.403	4.80826e-230	G2	DIRAS3
MIAT	3.16119e-228	9.07852	0.763	0.31	9.48356e-225	G2	MIAT
FRMD4A	9.71399e-228	1.5711	0.156	0.31	2.9142e-224	G2	FRMD4A
FZD7	1.72422e-225	5.05509	0.136	0.252	5.17266e-222	G2	FZD7
HLA-DQB1	6.64304e-225	3.75973	0.181	0.257	1.99291e-221	G2	HLA-DQB1
ANGPT2	2.23134e-224	7.79596	0.174	0.322	6.69403e-221	G2	ANGPT2
IFI6	4.71909e-224	6.71939	0.766	0.378	1.41573e-220	G2	IFI6
BCAT1	1.08323e-222	7.21611	0.763	0.228	3.24969e-219	G2	BCAT1
DOCK8	1.38938e-222	4.49909	0.096	0.298	4.16814e-219	G2	DOCK8
SEZ6L	1.40326e-221	3.34803	0.118	0.454	4.20979e-218	G2	SEZ6L
CMIP	1.07285e-219	5.62533	0.789	0.399	3.21855e-216	G2	CMIP
RIN2	9.14392e-218	0.773382	0.126	0.261	2.74318e-214	G2	RIN2
GAB2	2.23828e-217	1.65451	0.086	0.25	6.71484e-214	G2	GAB2
RPS28	3.85964e-216	4.34126	0.761	0.379	1.15789e-212	G2	RPS28
SCN1B	7.10029e-216	5.99108	0.141	0.253	2.13009e-212	G2	SCN1B
SLC9A3R21	2.25743e-213	0.386633	0.163	0.272	6.7723e-210	G2	SLC9A3R2
SNAI1	1.21018e-211	5.89597	0.175	0.264	3.63055e-208	G2	SNAI1
P2RX7	1.11008e-210	4.02725	0.171	0.264	3.33023e-207	G2	P2RX7
MAN1A1	1.09057e-206	1.63592	0.121	0.271	3.27172e-203	G2	MAN1A1
GNG4	7.47923e-206	5.32284	0.767	0.372	2.24377e-202	G2	GNG4
PARP14	1.83705e-205	6.02009	0.183	0.27	5.51115e-202	G2	PARP14
SPRED1	4.21524e-205	0.500876	0.172	0.266	1.26457e-201	G2	SPRED1
REL	1.36403e-203	1.00841	0.168	0.328	4.09208e-200	G2	REL
SPCS3	2.25163e-203	4.42155	0.748	0.362	6.75489e-200	G2	SPCS3
HMMR	1.63245e-202	4.22137	0.1	0.299	4.89734e-199	G2	HMMR
MYOF	2.39528e-201	5.73808	0.164	0.272	7.18584e-198	G2	MYOF
PTPN6	3.09758e-201	1.16481	0.123	0.255	9.29275e-198	G2	PTPN6
DEPP1	1.38095e-200	1.04404	0.061	0.293	4.14284e-197	G2	DEPP1
FSHB	2.99212e-200	2.77367	0.114	0.414	8.97636e-197	G2	FSHB
MAP3K20	1.72476e-198	3.41743	0.083	0.319	5.17427e-195	G2	MAP3K20
UACA	1.10289e-194	3.78356	0.183	0.272	3.30868e-191	G2	UACA
HPCAL1	7.66473e-194	7.71565	0.759	0.336	2.29942e-190	G2	HPCAL1
ZNFX1	2.28668e-193	5.53418	0.142	0.262	6.86003e-190	G2	ZNFX1
PLXNA2	2.59142e-193	2.94781	0.111	0.327	7.77427e-190	G2	PLXNA2
TNFRSF10B	2.65514e-193	3.12672	0.187	0.25	7.96542e-190	G2	TNFRSF10B
SEZ6L2	8.36877e-193	4.33612	0.802	0.466	2.51063e-189	G2	SEZ6L2
ZFAND2A	8.67586e-191	3.7137	0.128	0.392	2.60276e-187	G2	ZFAND2A
IFI16	7.93824e-190	4.74113	0.202	0.338	2.38147e-186	G2	IFI16
CD14	9.21569e-190	2.54001	0.206	0.299	2.76471e-186	G2	CD14
TRIM22	1.80583e-189	5.57387	0.199	0.262	5.41748e-186	G2	TRIM22
RNF213	4.81152e-188	3.60213	0.196	0.258	1.44346e-184	G2	RNF213
GPM6B	3.48091e-186	7.07121	0.207	0.298	1.04427e-182	G2	GPM6B
PICALM	9.64468e-185	2.85888	0.171	0.33	2.8934e-181	G2	PICALM
INPP4B	3.09802e-184	1.60897	0.092	0.286	9.29405e-181	G2	INPP4B
CENPF	2.11663e-182	3.47969	0.102	0.308	6.34988e-179	G2	CENPF
RAB31	2.38951e-179	3.25421	0.188	0.256	7.16854e-176	G2	RAB31
SCG2	4.61927e-179	5.61916	0.766	0.433	1.38578e-175	G2	SCG2
PTMA	3.32555e-177	6.02191	0.156	0.424	9.97664e-174	G2	PTMA
AKAP12	3.38348e-177	4.67456	0.743	0.397	1.01504e-173	G2	AKAP12
CHGB	1.16142e-176	3.45209	0.774	0.446	3.48427e-173	G2	CHGB
ZCCHC24	3.53501e-175	5.10543	0.16	0.266	1.0605e-171	G2	ZCCHC24
MYH9	3.91663e-175	1.01006	0.179	0.271	1.17499e-171	G2	MYH9
KMT5A	1.54577e-173	0.919644	0.184	0.292	4.63731e-170	G2	KMT5A
VPS37B	3.32445e-171	0.652648	0.169	0.3	9.97336e-168	G2	VPS37B
CELF2	5.86507e-171	5.36282	0.201	0.283	1.75952e-167	G2	CELF2
RPS18	2.80899e-170	5.07473	0.714	0.378	8.42697e-167	G2	RPS18
CDKN2A	3.38816e-170	2.36403	0.746	0.336	1.01645e-166	G2	CDKN2A
BHLHE41	7.501e-170	2.19209	0.167	0.399	2.2503e-166	G2	BHLHE41
MAGED1	1.07788e-169	3.09973	0.774	0.469	3.23364e-166	G2	MAGED1
NEAT1	1.31743e-168	0.717456	0.118	0.362	3.95229e-165	G2	NEAT1
RAB27A	1.27946e-167	5.65904	0.748	0.375	3.83837e-164	G2	RAB27A
ELK3	1.18459e-166	0.4465	0.187	0.259	3.55376e-163	G2	ELK3
RRBP1	6.01657e-164	6.15942	0.693	0.296	1.80497e-160	G2	RRBP1
HTRA1	1.1863e-163	2.43914	0.192	0.383	3.55889e-160	G2	HTRA1
PTMS	1.23574e-163	0.839774	0.182	0.46	3.70722e-160	G2	PTMS
REEP4	6.81866e-163	3.55388	0.146	0.275	2.0456e-159	G2	REEP4
TRIB11	1.65971e-162	0.313511	0.186	0.365	4.97912e-159	G2	TRIB1
TMEM176A	1.02273e-161	1.33213	0.098	0.275	3.0682e-158	G2	TMEM176A
B4GALT1	1.67014e-158	3.21592	0.205	0.288	5.01041e-155	G2	B4GALT1
B2M	9.6267e-158	2.44386	0.206	0.443	2.88801e-154	G2	B2M
FILIP1	1.12073e-157	2.75212	0.078	0.275	3.3622e-154	G2	FILIP1
SP140L1	7.48987e-157	0.600878	0.207	0.297	2.24696e-153	G2	SP140L
ABL21	6.94733e-156	0.434737	0.197	0.279	2.0842e-152	G2	ABL2
HYAL2	7.40973e-156	0.260922	0.09	0.261	2.22292e-152	G2	HYAL2
YBX3	9.11918e-156	2.59776	0.212	0.302	2.73575e-152	G2	YBX3
MTSS1	1.92067e-155	1.43423	0.173	0.265	5.76202e-152	G2	MTSS1
RHOG	3.046e-155	0.268384	0.228	0.267	9.13801e-152	G2	RHOG
SMURF2	1.33208e-151	3.35057	0.159	0.282	3.99624e-148	G2	SMURF2
PTN	2.23871e-151	5.01672	0.174	0.449	6.71613e-148	G2	PTN
ITM2A	9.32021e-151	8.51113	0.691	0.193	2.79606e-147	G2	ITM2A
APOL6	6.36964e-150	1.60705	0.157	0.273	1.91089e-146	G2	APOL6
KLF11	1.50737e-149	2.63212	0.153	0.251	4.5221e-146	G2	KLF11
ATF5	3.06754e-149	1.62276	0.122	0.264	9.20263e-146	G2	ATF5
PRLR	3.59929e-148	9.1038	0.707	0.247	1.07979e-144	G2	PRLR
CELF4	1.95541e-147	3.00752	0.729	0.416	5.86623e-144	G2	CELF4
THY1	5.68406e-147	7.50722	0.695	0.251	1.70522e-143	G2	THY1
KDM6B1	9.71046e-147	0.453525	0.207	0.363	2.91314e-143	G2	KDM6B
RPS29	1.87947e-146	4.20347	0.668	0.361	5.63842e-143	G2	RPS29
NRIP1	2.72201e-146	1.97255	0.218	0.342	8.16602e-143	G2	NRIP1
BCL2	1.7446e-145	5.05919	0.208	0.252	5.23381e-142	G2	BCL2
TPX2	2.37547e-145	4.37602	0.092	0.289	7.12642e-142	G2	TPX2
SKAP2	8.27283e-145	6.73256	0.705	0.25	2.48185e-141	G2	SKAP2
TGFB2	5.37762e-143	8.24777	0.243	0.25	1.61329e-139	G2	TGFB2
GOLGA4	2.37511e-142	5.61237	0.707	0.416	7.12533e-139	G2	GOLGA4
PLSCR1	2.65366e-142	1.94495	0.227	0.285	7.96098e-139	G2	PLSCR1
CTSH	3.08666e-142	7.90977	0.206	0.265	9.25997e-139	G2	CTSH
MXRA7	3.75163e-141	2.07686	0.143	0.358	1.12549e-137	G2	MXRA7
TUBB4A	3.15906e-139	5.20107	0.07	0.459	9.47717e-136	G2	TUBB4A
CABLES1	7.3113e-139	2.88829	0.083	0.256	2.19339e-135	G2	CABLES1
PBXIP1	8.93263e-138	3.20855	0.733	0.424	2.67979e-134	G2	PBXIP1
ERAP2	2.09612e-137	7.3187	0.199	0.283	6.28837e-134	G2	ERAP2
TUBB2B	1.59768e-136	0.915099	0.172	0.423	4.79305e-133	G2	TUBB2B
RPS27	1.55741e-133	5.79688	0.639	0.323	4.67222e-130	G2	RPS27
ALDH2	1.55741e-133	8.01763	0.697	0.292	4.67222e-130	G2	ALDH2
NR4A1	1.8835e-133	1.82689	0.217	0.464	5.65049e-130	G2	NR4A1
VMP1	2.62213e-133	8.28231	0.666	0.308	7.8664e-130	G2	VMP1
OAS1	4.01581e-133	5.11349	0.202	0.281	1.20474e-129	G2	OAS1
TPM4	8.20882e-133	7.34131	0.695	0.319	2.46265e-129	G2	TPM4
RAB3B	2.13889e-132	5.87467	0.167	0.489	6.41667e-129	G2	RAB3B
NLRP1	1.97606e-131	2.47791	0.761	0.484	5.92818e-128	G2	NLRP1
KRT8	1.99107e-131	4.23486	0.663	0.246	5.97321e-128	G2	KRT8
NRN1	9.7391e-131	11.6485	0.704	0.251	2.92173e-127	G2	NRN1
DPP6	1.53956e-130	4.38578	0.706	0.258	4.61868e-127	G2	DPP6
PABPC4	7.70858e-130	1.29152	0.22	0.425	2.31257e-126	G2	PABPC4
SRGAP2C	6.12296e-129	1.53392	0.176	0.272	1.83689e-125	G2	SRGAP2C
NR4A2	1.04187e-127	0.328957	0.216	0.339	3.1256e-124	G2	NR4A2
TNFAIP8L1	1.42221e-126	6.50652	0.693	0.241	4.26664e-123	G2	TNFAIP8L1
GAS6	1.64386e-126	5.57377	0.217	0.255	4.93158e-123	G2	GAS6
ACTG1	2.57328e-126	0.592038	0.273	0.563	7.71985e-123	G2	ACTG1
F3	3.52384e-126	1.25561	0.146	0.279	1.05715e-122	G2	F3
SERPINI1	8.23066e-125	1.52656	0.703	0.35	2.4692e-121	G2	SERPINI1
DIAPH1	3.47264e-124	4.55044	0.69	0.355	1.04179e-120	G2	DIAPH1
TMOD3	2.02682e-123	1.44933	0.17	0.267	6.08046e-120	G2	TMOD3
ST3GAL1	2.97841e-123	1.41352	0.222	0.329	8.93524e-120	G2	ST3GAL1
GADD45B	4.87092e-122	1.37456	0.204	0.338	1.46128e-118	G2	GADD45B
RPS16	1.54132e-121	5.40097	0.592	0.309	4.62396e-118	G2	RPS16
SHANK3	2.16215e-121	1.42165	0.186	0.284	6.48644e-118	G2	SHANK3
GAS7	1.53541e-120	4.38328	0.143	0.397	4.60623e-117	G2	GAS7
RPL12	1.07394e-119	3.73759	0.685	0.392	3.22182e-116	G2	RPL12
ATP11C	1.92952e-119	2.11851	0.1	0.259	5.78857e-116	G2	ATP11C
NNAT	5.00229e-119	5.68437	0.667	0.375	1.50069e-115	G2	NNAT
PATL1	1.70651e-118	0.877893	0.176	0.285	5.11952e-115	G2	PATL1
2026-03-01	2.82972e-117	3.8346	0.255	0.27	8.48917e-114	G2	2026-03-01
BIN1	2.51968e-115	1.85996	0.234	0.28	7.55903e-112	G2	BIN1
PHACTR1	5.64241e-114	0.693789	0.225	0.273	1.69272e-110	G2	PHACTR1
CEBPD	2.12343e-112	1.25739	0.219	0.324	6.37029e-109	G2	CEBPD
PMP22	8.57591e-112	11.9936	0.266	0.212	2.57277e-108	G2	PMP22
LRP10	1.16645e-111	1.64943	0.23	0.313	3.49936e-108	G2	LRP10
BCL6	5.49893e-110	1.28162	0.182	0.364	1.64968e-106	G2	BCL6
PIK3R1	5.83142e-110	6.28907	0.234	0.316	1.74942e-106	G2	PIK3R1
GNAL	7.77934e-110	5.26136	0.708	0.401	2.3338e-106	G2	GNAL
CD63	1.23682e-109	4.4041	0.671	0.398	3.71046e-106	G2	CD63
FOXO1	3.61073e-107	5.08747	0.147	0.259	1.08322e-103	G2	FOXO1
RPS12	1.70213e-106	5.18506	0.584	0.318	5.1064e-103	G2	RPS12
STMN1	1.84417e-106	7.19412	0.245	0.49	5.53251e-103	G2	STMN1
NCOA3	1.0719e-104	1.43674	0.248	0.373	3.21569e-101	G2	NCOA3
COL9A2	4.96181e-104	4.78995	0.68	0.24	1.48854e-100	G2	COL9A2
DOCK5	1.46862e-103	0.438975	0.232	0.38	4.40587e-100	G2	DOCK5
STMN2	2.5386e-103	2.29753	0.156	0.405	7.61581e-100	G2	STMN2
ENPP1	4.46212e-103	6.88101	0.664	0.227	1.33864e-99	G2	ENPP1
RPS2	6.46482e-103	3.967	0.648	0.377	1.93945e-99	G2	RPS2
ACE	1.13034e-102	4.78906	0.241	0.302	3.39101e-99	G2	ACE
SLC3A21	1.1977e-101	0.321991	0.241	0.326	3.5931e-98	G2	SLC3A2
CFLAR	1.62565e-101	1.51878	0.241	0.307	4.87694e-98	G2	CFLAR
FAM53B	2.85591e-101	4.71099	0.189	0.261	8.56773e-98	G2	FAM53B
RPLP1	1.06908e-100	4.95099	0.581	0.312	3.20724e-97	G2	RPLP1
SELENOP	3.70121e-99	2.70319	0.651	0.357	1.11036e-95	G2	SELENOP
KIF21A	1.53366e-97	3.16964	0.673	0.438	4.60099e-94	G2	KIF21A
FAM13A	5.77762e-96	1.80223	0.164	0.288	1.73329e-92	G2	FAM13A
GDF15	7.75821e-96	4.04669	0.256	0.245	2.32746e-92	G2	GDF15
GALNT2	2.67867e-95	2.01586	0.257	0.277	8.036e-92	G2	GALNT2
BEX2	3.42101e-95	2.12078	0.684	0.413	1.0263e-91	G2	BEX2
GRB10	8.97277e-95	0.540007	0.217	0.316	2.69183e-91	G2	GRB10
SLC38A1	2.99798e-94	2.30474	0.669	0.418	8.99393e-91	G2	SLC38A1
RNF149	3.7928e-94	2.43191	0.273	0.297	1.13784e-90	G2	RNF149
UBE2S	8.4475e-94	7.46442	0.219	0.443	2.53425e-90	G2	UBE2S
ERBIN	1.06848e-93	2.49261	0.196	0.279	3.20545e-90	G2	ERBIN
ELMO1	1.63289e-93	7.28314	0.252	0.235	4.89867e-90	G2	ELMO1
ARPC3	1.95588e-93	3.39647	0.614	0.371	5.86764e-90	G2	ARPC3
ITGB1	4.28617e-93	5.62751	0.632	0.32	1.28585e-89	G2	ITGB1
DTX3L	5.98778e-93	1.73191	0.202	0.262	1.79633e-89	G2	DTX3L
ZNF503	1.8758e-92	2.91438	0.214	0.326	5.62739e-89	G2	ZNF503
ORAI2	5.41317e-92	3.43719	0.69	0.415	1.62395e-88	G2	ORAI2
NHSL2	1.67428e-91	1.54234	0.153	0.272	5.02283e-88	G2	NHSL2
BACE2	2.07101e-91	8.13274	0.269	0.201	6.21303e-88	G2	BACE2
TCEAL9	6.97717e-90	5.86178	0.658	0.385	2.09315e-86	G2	TCEAL9
SQSTM1	2.04528e-89	8.05462	0.248	0.413	6.13583e-86	G2	SQSTM1
ABI1	8.832e-89	3.24728	0.231	0.259	2.6496e-85	G2	ABI1
PRKG1	9.05066e-89	12.309	0.283	0.204	2.7152e-85	G2	PRKG1
WDFY2	1.40296e-88	3.59914	0.164	0.354	4.20888e-85	G2	WDFY2
ELOVL5	1.4427e-88	1.31179	0.223	0.372	4.32811e-85	G2	ELOVL5
INTS6	5.82651e-88	2.6592	0.22	0.404	1.74795e-84	G2	INTS6
RPLP2	2.01096e-87	3.50527	0.602	0.356	6.03287e-84	G2	RPLP2
NCK2	2.55238e-87	0.749521	0.191	0.257	7.65713e-84	G2	NCK2
RPL29	5.9938e-87	3.50692	0.617	0.361	1.79814e-83	G2	RPL29
CCNG2	9.49943e-87	1.79667	0.181	0.307	2.84983e-83	G2	CCNG2
ID1	1.83125e-86	8.35727	0.625	0.239	5.49376e-83	G2	ID1
APMAP	2.25923e-86	3.15983	0.613	0.355	6.77768e-83	G2	APMAP
CAMK2D	7.91175e-86	2.22925	0.224	0.283	2.37353e-82	G2	CAMK2D
MYO7A	5.724e-85	3.59085	0.24	0.289	1.7172e-81	G2	MYO7A
METTL7A	6.52226e-85	5.24325	0.273	0.227	1.95668e-81	G2	METTL7A
ANXA2	8.37528e-84	2.07099	0.277	0.243	2.51258e-80	G2	ANXA2
ECE1	1.75793e-83	3.64806	0.662	0.263	5.2738e-80	G2	ECE1
OAS3	5.22347e-83	7.27227	0.206	0.254	1.56704e-79	G2	OAS3
KLF7	1.9133e-82	0.817644	0.276	0.268	5.73991e-79	G2	KLF7
NT5DC2	2.91757e-82	7.2343	0.663	0.253	8.75271e-79	G2	NT5DC2
MT3	6.44851e-82	1.21457	0.1	0.411	1.93455e-78	G2	MT3
SESN2	2.9211e-81	2.63678	0.111	0.265	8.7633e-78	G2	SESN2
NASP	3.0635e-81	2.09702	0.273	0.432	9.1905e-78	G2	NASP
RCOR1	7.05092e-81	4.44283	0.167	0.268	2.11528e-77	G2	RCOR1
ZNF22	7.63227e-81	0.769924	0.153	0.313	2.28968e-77	G2	ZNF22
ARID5B	2.40852e-80	2.58202	0.248	0.259	7.22555e-77	G2	ARID5B
ACSL3	4.11717e-80	4.88688	0.26	0.401	1.23515e-76	G2	ACSL3
APPL2	6.69746e-80	1.93199	0.272	0.29	2.00924e-76	G2	APPL2
ENAH	5.95165e-79	1.39933	0.257	0.4	1.78549e-75	G2	ENAH
ARRDC3	1.34747e-78	2.3753	0.194	0.286	4.04241e-75	G2	ARRDC3
PTK2B	1.40498e-78	0.326494	0.178	0.276	4.21493e-75	G2	PTK2B
BICD2	5.8694e-78	0.98942	0.24	0.305	1.76082e-74	G2	BICD2
NOL8	6.68416e-78	2.19845	0.224	0.283	2.00525e-74	G2	NOL8
NEFH	2.28091e-77	5.67735	0.639	0.236	6.84272e-74	G2	NEFH
SLC7A11	2.7711e-76	0.268348	0.073	0.325	8.31331e-73	G2	SLC7A11
UCHL1	4.12719e-76	2.93394	0.71	0.499	1.23816e-72	G2	UCHL1
ASAH1	1.77852e-75	3.17442	0.6	0.375	5.33555e-72	G2	ASAH1
TCEAL7	2.29654e-75	1.78181	0.666	0.393	6.88961e-72	G2	TCEAL7
SREBF1	5.26103e-75	0.972014	0.22	0.434	1.57831e-71	G2	SREBF1
HIST1H2BD	1.18972e-74	3.56301	0.177	0.419	3.56915e-71	G2	HIST1H2BD
RGS16	1.69398e-74	1.68761	0.252	0.205	5.08194e-71	G2	RGS16
RND31	1.72674e-74	0.450933	0.215	0.297	5.18023e-71	G2	RND3
MCTP1	3.38969e-74	11.8203	0.312	0.253	1.01691e-70	G2	MCTP1
JAG1	6.588e-74	7.16115	0.267	0.205	1.9764e-70	G2	JAG1
RASSF8	2.53644e-73	1.24069	0.173	0.276	7.60933e-70	G2	RASSF8
PCDHB4	3.97803e-73	3.06159	0.195	0.253	1.19341e-69	G2	PCDHB4
SYTL3	5.31767e-73	2.34858	0.115	0.257	1.5953e-69	G2	SYTL3
HMGB2	1.33369e-72	5.01856	0.262	0.417	4.00106e-69	G2	HMGB2
MRPL18	1.42094e-72	5.81926	0.259	0.405	4.26281e-69	G2	MRPL18
WASHC4	2.79216e-72	0.461849	0.238	0.267	8.37647e-69	G2	WASHC4
CHD1	1.48537e-70	1.82389	0.267	0.332	4.45612e-67	G2	CHD1
APOL1	3.78179e-69	3.97676	0.294	0.226	1.13454e-65	G2	APOL1
DSTN	6.14613e-69	0.642789	0.322	0.517	1.84384e-65	G2	DSTN
SLC12A2	1.63151e-67	1.6209	0.263	0.215	4.89452e-64	G2	SLC12A2
CFAP20	3.59273e-67	2.90267	0.287	0.459	1.07782e-63	G2	CFAP20
MALT1	1.52088e-66	0.318923	0.246	0.304	4.56263e-63	G2	MALT1
APLP1	1.88553e-66	1.97707	0.691	0.493	5.65658e-63	G2	APLP1
CYTOR	1.94154e-66	6.64626	0.3	0.163	5.82463e-63	G2	CYTOR
PTPN12	2.96349e-66	1.74983	0.254	0.242	8.89046e-63	G2	PTPN12
FBXO32	3.5258e-66	1.7117	0.132	0.275	1.05774e-62	G2	FBXO32
MT1X	4.31301e-66	0.498389	0.202	0.381	1.2939e-62	G2	MT1X
ETV5	4.64237e-66	0.486422	0.582	0.286	1.39271e-62	G2	ETV5
SH3PXD2A	7.13144e-66	5.92809	0.616	0.202	2.13943e-62	G2	SH3PXD2A
MBNL1	7.82536e-66	1.59956	0.289	0.36	2.34761e-62	G2	MBNL1
LRIF1	2.16993e-65	4.01495	0.606	0.313	6.50979e-62	G2	LRIF1
NPAT	1.09848e-64	0.963059	0.209	0.345	3.29544e-61	G2	NPAT
HLA-F	1.28835e-64	0.943303	0.271	0.25	3.86505e-61	G2	HLA-F
GPRIN3	1.38957e-64	6.37132	0.257	0.27	4.1687e-61	G2	GPRIN3
ARHGEF40	3.34358e-64	0.649353	0.241	0.282	1.00307e-60	G2	ARHGEF40
FSTL3	6.90787e-64	2.52313	0.132	0.301	2.07236e-60	G2	FSTL3
MSRB3	1.07746e-63	4.18165	0.256	0.235	3.23239e-60	G2	MSRB3
EML4	2.47724e-63	1.54543	0.24	0.262	7.43172e-60	G2	EML4
CAMK2N1	3.41274e-63	4.99746	0.326	0.52	1.02382e-59	G2	CAMK2N1
STK4	3.69257e-63	0.317294	0.271	0.305	1.10777e-59	G2	STK4
PIM1	4.82858e-63	1.71661	0.128	0.311	1.44858e-59	G2	PIM1
TCF7L2	5.00099e-63	0.471886	0.277	0.209	1.5003e-59	G2	TCF7L2
ARC	2.01176e-62	0.562502	0.171	0.443	6.03527e-59	G2	ARC
SH3KBP1	9.29278e-62	5.0095	0.298	0.313	2.78783e-58	G2	SH3KBP1
CTSO	1.27522e-61	1.17704	0.196	0.263	3.82565e-58	G2	CTSO
CHD2	2.31048e-61	0.264801	0.291	0.426	6.93143e-58	G2	CHD2
STC1	8.8536e-61	4.95167	0.312	0.272	2.65608e-57	G2	STC1
PSD3	8.9783e-61	3.72678	0.645	0.384	2.69349e-57	G2	PSD3
RSAD2	1.01607e-60	5.11937	0.221	0.251	3.04822e-57	G2	RSAD2
SLC11A1	6.12818e-60	4.41135	0.142	0.258	1.83845e-56	G2	SLC11A1
RASAL2	6.75208e-60	3.38542	0.273	0.305	2.02562e-56	G2	RASAL2
SCML1	6.76696e-60	0.511585	0.269	0.325	2.03009e-56	G2	SCML1
PLXDC2	8.65038e-60	2.11749	0.282	0.269	2.59511e-56	G2	PLXDC2
CNOT6L	2.12136e-59	1.8306	0.288	0.457	6.36408e-56	G2	CNOT6L
DAAM1	5.2005e-59	0.524513	0.275	0.415	1.56015e-55	G2	DAAM1
AKAP9	5.77276e-59	2.53036	0.64	0.449	1.73183e-55	G2	AKAP9
SORT1	9.80648e-59	0.406153	0.235	0.297	2.94194e-55	G2	SORT1
NR3C1	4.66516e-58	4.86197	0.597	0.365	1.39955e-54	G2	NR3C1
CHSY1	7.47777e-58	7.4692	0.276	0.201	2.24333e-54	G2	CHSY1
NUSAP1	1.32772e-57	1.64263	0.048	0.273	3.98315e-54	G2	NUSAP1
ATP10D	1.68538e-57	2.92989	0.171	0.25	5.05615e-54	G2	ATP10D
SGK3	2.2991e-57	1.87693	0.26	0.28	6.89729e-54	G2	SGK3
CCND3	3.80403e-57	4.59163	0.577	0.248	1.14121e-53	G2	CCND3
PIK3C2A	4.87549e-57	0.899509	0.301	0.334	1.46265e-53	G2	PIK3C2A
QSER1	5.11755e-57	1.29752	0.227	0.289	1.53526e-53	G2	QSER1
PERP	6.00692e-57	3.45289	0.601	0.344	1.80208e-53	G2	PERP
PITPNC1	9.32585e-57	2.43526	0.196	0.341	2.79775e-53	G2	PITPNC1
MGAT1	1.41089e-56	1.48117	0.273	0.257	4.23267e-53	G2	MGAT1
DHRS3	2.52602e-56	10.6908	0.321	0.217	7.57807e-53	G2	DHRS3
NDUFA4	2.94125e-56	0.708633	0.29	0.379	8.82375e-53	G2	NDUFA4
PTPRG	3.02981e-56	6.61897	0.597	0.221	9.08944e-53	G2	PTPRG
ARID2	3.98733e-56	1.33924	0.188	0.308	1.1962e-52	G2	ARID2
SEMA6A	8.63885e-56	4.26725	0.166	0.294	2.59166e-52	G2	SEMA6A
SYT5	1.37119e-55	1.67797	0.621	0.384	4.11356e-52	G2	SYT5
BLVRB	3.07054e-55	6.30769	0.118	0.25	9.21163e-52	G2	BLVRB
USP53	4.18945e-55	3.4601	0.295	0.222	1.25683e-51	G2	USP53
SPPL2A	9.81986e-55	1.25321	0.277	0.265	2.94596e-51	G2	SPPL2A
NINJ1	1.15862e-54	1.60603	0.308	0.2	3.47587e-51	G2	NINJ1
GEM	1.46293e-54	3.27336	0.259	0.191	4.3888e-51	G2	GEM
IQSEC1	5.10388e-54	1.62953	0.213	0.268	1.53116e-50	G2	IQSEC1
SORL1	6.63944e-53	8.83041	0.59	0.31	1.99183e-49	G2	SORL1
SLC1A5	1.44116e-52	8.63514	0.321	0.224	4.32349e-49	G2	SLC1A5
KIAA0355	1.57487e-52	0.58312	0.232	0.283	4.7246e-49	G2	KIAA0355
ERF	3.51498e-52	0.925534	0.248	0.368	1.0545e-48	G2	ERF
RHOBTB3	1.92932e-51	4.12009	0.602	0.399	5.78797e-48	G2	RHOBTB3
PDE3A	1.97635e-51	2.16882	0.312	0.173	5.92906e-48	G2	PDE3A
SFT2D2	2.70261e-51	4.36651	0.598	0.318	8.10782e-48	G2	SFT2D2
ANKRD11	2.99631e-51	4.56323	0.631	0.436	8.98894e-48	G2	ANKRD11
RC3H1	1.10209e-50	0.403795	0.276	0.369	3.30627e-47	G2	RC3H1
TSPYL2	1.88787e-50	3.46891	0.608	0.433	5.66362e-47	G2	TSPYL2
VPS26A	2.49906e-50	0.274538	0.185	0.279	7.49718e-47	G2	VPS26A
ETV1	5.052e-50	7.79415	0.608	0.205	1.5156e-46	G2	ETV1
ABHD2	1.73503e-49	3.13048	0.6	0.385	5.20509e-46	G2	ABHD2
THRB	2.34748e-49	2.85849	0.604	0.399	7.04244e-46	G2	THRB
ZNF37A	2.68474e-49	3.67312	0.608	0.354	8.05421e-46	G2	ZNF37A
GIT2	7.65911e-49	0.756362	0.271	0.225	2.29773e-45	G2	GIT2
SYNE2	1.03711e-48	1.46782	0.293	0.35	3.11133e-45	G2	SYNE2
GNAI2	1.39941e-48	2.69555	0.566	0.376	4.19822e-45	G2	GNAI2
PHLDB2	1.71733e-48	1.4776	0.088	0.292	5.15199e-45	G2	PHLDB2
RYBP	2.80109e-48	1.02523	0.301	0.451	8.40326e-45	G2	RYBP
ITGB5	3.41248e-48	3.94046	0.304	0.163	1.02374e-44	G2	ITGB5
SDC3	4.65198e-48	1.13295	0.27	0.284	1.3956e-44	G2	SDC3
PIM3	5.62592e-48	0.262565	0.278	0.273	1.68778e-44	G2	PIM3
PTP4A3	5.79717e-48	6.48351	0.247	0.264	1.73915e-44	G2	PTP4A3
IRAK3	1.06583e-47	10.0313	0.326	0.241	3.19748e-44	G2	IRAK3
BTG2	1.85391e-47	1.19575	0.298	0.511	5.56173e-44	G2	BTG2
TMF1	2.63539e-47	1.12697	0.573	0.385	7.90617e-44	G2	TMF1
MAP3K5	2.81048e-47	8.31061	0.574	0.262	8.43144e-44	G2	MAP3K5
TMEM59L	3.57916e-47	1.69105	0.612	0.432	1.07375e-43	G2	TMEM59L
CTSD	6.27509e-47	2.7703	0.302	0.389	1.88253e-43	G2	CTSD
ZNF430	6.94316e-47	0.510563	0.167	0.259	2.08295e-43	G2	ZNF430
UBR2	1.34862e-46	1.70062	0.209	0.312	4.04585e-43	G2	UBR2
NUCB2	2.915e-46	1.72406	0.643	0.485	8.74501e-43	G2	NUCB2
LGALS3	3.00622e-46	9.83442	0.338	0.209	9.01866e-43	G2	LGALS3
SCG3	6.33223e-46	1.59276	0.665	0.503	1.89967e-42	G2	SCG3
RALB	1.08527e-45	1.05885	0.287	0.203	3.2558e-42	G2	RALB
HEY1	1.32779e-45	2.99547	0.297	0.279	3.98336e-42	G2	HEY1
ANP32A	1.62189e-45	0.885265	0.306	0.454	4.86566e-42	G2	ANP32A
SESN1	2.85378e-45	0.870881	0.25	0.35	8.56135e-42	G2	SESN1
TRIB2	6.61292e-45	0.538324	0.285	0.214	1.98388e-41	G2	TRIB2
FAM111A	2.4915e-44	2.89066	0.259	0.198	7.47449e-41	G2	FAM111A
PLCB1	3.50285e-44	3.53433	0.31	0.375	1.05085e-40	G2	PLCB1
HERC5	3.55777e-44	4.48175	0.298	0.239	1.06733e-40	G2	HERC5
SUCLG2	8.66061e-44	1.50808	0.28	0.226	2.59818e-40	G2	SUCLG2
MIR22HG	1.01971e-43	2.43997	0.507	0.305	3.05913e-40	G2	MIR22HG
TMPO	2.23728e-43	1.31932	0.241	0.276	6.71185e-40	G2	TMPO
ADGRL2	3.60509e-43	6.86249	0.305	0.247	1.08153e-39	G2	ADGRL2
ANGPT1	4.13048e-43	9.67547	0.603	0.201	1.23914e-39	G2	ANGPT1
SULF2	1.15753e-42	7.43164	0.35	0.326	3.47259e-39	G2	SULF2
CEP170	1.736e-42	0.321325	0.334	0.356	5.208e-39	G2	CEP170
SP110	2.75965e-42	4.96329	0.32	0.214	8.27894e-39	G2	SP110
ECM1	3.03248e-42	9.46005	0.329	0.165	9.09745e-39	G2	ECM1
SYNGR2	3.42603e-42	0.286669	0.241	0.281	1.02781e-38	G2	SYNGR2
MED13L	3.63993e-42	1.29855	0.304	0.375	1.09198e-38	G2	MED13L
AIDA	4.53353e-42	2.53813	0.51	0.321	1.36006e-38	G2	AIDA
ZNF331	1.06202e-41	7.35843	0.58	0.336	3.18607e-38	G2	ZNF331
ZC3H12C	1.43431e-41	4.74999	0.291	0.258	4.30294e-38	G2	ZC3H12C
CSRNP1	1.55028e-41	0.521105	0.283	0.386	4.65083e-38	G2	CSRNP1
RALBP1	2.1906e-41	6.13686	0.565	0.398	6.5718e-38	G2	RALBP1
TULP4	2.59688e-41	2.81358	0.609	0.355	7.79065e-38	G2	TULP4
ZBTB16	4.2127e-41	8.96525	0.238	0.268	1.26381e-37	G2	ZBTB16
HIF1A	9.68265e-41	1.2036	0.324	0.396	2.9048e-37	G2	HIF1A
PAPPA	1.4211e-40	3.33393	0.076	0.256	4.26331e-37	G2	PAPPA
KCNK1	2.63052e-40	3.27503	0.561	0.313	7.89156e-37	G2	KCNK1
NAB2	2.94973e-40	1.5141	0.583	0.315	8.84918e-37	G2	NAB2
CREBRF	5.61855e-40	7.17713	0.305	0.436	1.68557e-36	G2	CREBRF
COL22A1	1.1531e-39	2.06029	0.593	0.335	3.4593e-36	G2	COL22A1
MORC3	1.88413e-39	0.781815	0.242	0.327	5.6524e-36	G2	MORC3
CHST1	4.69292e-39	7.11446	0.584	0.238	1.40788e-35	G2	CHST1
CLN8	5.91719e-39	1.93255	0.271	0.255	1.77516e-35	G2	CLN8
SLC17A6	3.1435e-38	3.72135	0.546	0.345	9.43049e-35	G2	SLC17A6
PAPSS2	3.51033e-38	6.29475	0.298	0.229	1.0531e-34	G2	PAPSS2
IFIH1	5.37848e-38	6.98377	0.291	0.274	1.61354e-34	G2	IFIH1
JARID2	5.88479e-38	2.74364	0.276	0.257	1.76544e-34	G2	JARID2
MDM4	7.78016e-38	1.01108	0.269	0.356	2.33405e-34	G2	MDM4
AP2A2	1.42132e-37	3.88319	0.533	0.317	4.26396e-34	G2	AP2A2
ITSN1	1.50107e-37	0.878478	0.202	0.312	4.5032e-34	G2	ITSN1
ARHGAP21	1.71121e-37	0.508223	0.336	0.337	5.13362e-34	G2	ARHGAP21
SYNJ2BP	2.41851e-37	2.71659	0.53	0.358	7.25552e-34	G2	SYNJ2BP
GATM	2.66226e-37	5.30817	0.332	0.214	7.98678e-34	G2	GATM
PGM2L1	3.8112e-37	1.78212	0.289	0.436	1.14336e-33	G2	PGM2L1
RBMS1	4.40404e-37	0.815776	0.326	0.386	1.32121e-33	G2	RBMS1
CDV3	4.43196e-37	2.03643	0.519	0.356	1.32959e-33	G2	CDV3
SYP	5.04734e-37	1.40942	0.653	0.521	1.5142e-33	G2	SYP
DOCK11	8.28532e-37	8.79352	0.571	0.212	2.4856e-33	G2	DOCK11
GTDC1	1.12225e-36	2.89778	0.116	0.26	3.36674e-33	G2	GTDC1
IKBIP	1.71024e-36	5.28857	0.561	0.188	5.13073e-33	G2	IKBIP
IL13RA1	2.18906e-36	2.59599	0.315	0.331	6.56718e-33	G2	IL13RA1
LPIN2	2.879e-36	1.94513	0.313	0.295	8.63699e-33	G2	LPIN2
AFF1	5.62191e-36	0.763314	0.259	0.347	1.68657e-32	G2	AFF1
OSBPL3	7.41157e-36	7.65294	0.352	0.234	2.22347e-32	G2	OSBPL3
MYSM1	1.00244e-35	0.643435	0.212	0.304	3.00731e-32	G2	MYSM1
JOSD1	1.25226e-35	1.37585	0.305	0.249	3.75678e-32	G2	JOSD1
NOV	2.0826e-35	6.33698	0.301	0.196	6.24779e-32	G2	NOV
ZNF423	3.68412e-35	3.0786	0.217	0.251	1.10523e-31	G2	ZNF423
DNAJB5	3.86392e-35	2.82024	0.582	0.295	1.15918e-31	G2	DNAJB5
ATXN7	7.30697e-35	0.720064	0.287	0.331	2.19209e-31	G2	ATXN7
EP300	7.83707e-35	0.650105	0.326	0.428	2.35112e-31	G2	EP300
TMX1	1.14855e-34	3.07024	0.487	0.263	3.44564e-31	G2	TMX1
INA	9.00087e-34	0.78646	0.647	0.511	2.70026e-30	G2	INA
AP1B1	9.88373e-34	2.54737	0.334	0.311	2.96512e-30	G2	AP1B1
GCC2	1.04966e-33	1.79992	0.577	0.421	3.14899e-30	G2	GCC2
GPCPD1	1.13175e-33	1.4279	0.314	0.298	3.39524e-30	G2	GPCPD1
NDRG1	1.27502e-33	6.04561	0.347	0.444	3.82505e-30	G2	NDRG1
DGKE	2.16135e-33	3.30077	0.558	0.336	6.48406e-30	G2	DGKE
CD99	2.26752e-33	5.81251	0.55	0.213	6.80255e-30	G2	CD99
CNTLN	2.46316e-33	0.69035	0.234	0.256	7.38949e-30	G2	CNTLN
USP11	2.60267e-33	1.86024	0.633	0.498	7.808e-30	G2	USP11
CKB	3.0672e-33	3.61727	0.602	0.286	9.20159e-30	G2	CKB
ZNF33A	3.19145e-33	1.18455	0.553	0.39	9.57435e-30	G2	ZNF33A
MT-CO3	4.90125e-33	0.41012	0.529	0.766	1.47037e-29	G2	MT-CO3
PMEPA1	4.90263e-33	5.23175	0.556	0.194	1.47079e-29	G2	PMEPA1
FAM84B	5.18461e-33	1.34452	0.16	0.381	1.55538e-29	G2	FAM84B
ADGRG1	7.04411e-33	1.8311	0.327	0.267	2.11323e-29	G2	ADGRG1
NTRK2	7.0451e-33	5.43071	0.315	0.243	2.11353e-29	G2	NTRK2
ANXA3	1.35088e-32	9.31887	0.32	0.159	4.05265e-29	G2	ANXA3
CCDC88A	1.84658e-32	1.71211	0.332	0.433	5.53975e-29	G2	CCDC88A
NKTR	2.15427e-32	1.62182	0.329	0.446	6.46282e-29	G2	NKTR
MAML2	2.7265e-32	1.53241	0.195	0.296	8.17949e-29	G2	MAML2
HIC1	4.72086e-32	5.92613	0.579	0.307	1.41626e-28	G2	HIC1
FEZ2	6.98731e-32	1.97253	0.271	0.307	2.09619e-28	G2	FEZ2
FAM102B	1.14829e-31	4.0341	0.243	0.25	3.44488e-28	G2	FAM102B
FER	1.18944e-31	1.99218	0.185	0.285	3.56833e-28	G2	FER
INAFM2	2.59823e-31	3.31047	0.266	0.309	7.79468e-28	G2	INAFM2
DCBLD2	1.80892e-30	2.1672	0.264	0.227	5.42677e-27	G2	DCBLD2
CCDC68	1.81516e-30	4.35526	0.25	0.271	5.44549e-27	G2	CCDC68
NCEH1	2.77113e-30	3.48183	0.227	0.269	8.31339e-27	G2	NCEH1
BAZ2B	3.68307e-30	3.92447	0.343	0.443	1.10492e-26	G2	BAZ2B
ROCK2	5.90865e-30	1.35118	0.331	0.389	1.77259e-26	G2	ROCK2
DUSP4	9.15512e-30	7.34711	0.571	0.21	2.74654e-26	G2	DUSP4
SCG5	1.09216e-29	1.09334	0.384	0.532	3.27649e-26	G2	SCG5
HOMER1	1.23398e-29	2.04642	0.219	0.274	3.70193e-26	G2	HOMER1
TMEM43	1.37183e-29	0.551548	0.163	0.265	4.11549e-26	G2	TMEM43
ARPC5	1.47026e-29	1.36559	0.527	0.38	4.41078e-26	G2	ARPC5
RNF115	2.41351e-29	0.500638	0.321	0.394	7.24052e-26	G2	RNF115
SLCO3A1	4.60911e-29	1.85997	0.297	0.251	1.38273e-25	G2	SLCO3A1
LRRFIP1	7.11181e-29	0.973404	0.331	0.344	2.13354e-25	G2	LRRFIP1
2026-09-11	9.66593e-29	1.09548	0.326	0.399	2.89978e-25	G2	2026-09-11
ITPR1	1.09201e-28	7.1963	0.551	0.357	3.27602e-25	G2	ITPR1
VGF	1.39646e-28	3.28478	0.562	0.359	4.18939e-25	G2	VGF
INSR	1.52975e-28	0.695602	0.312	0.378	4.58924e-25	G2	INSR
PSME4	1.77e-28	1.43995	0.34	0.286	5.30999e-25	G2	PSME4
KCNAB2	4.32114e-28	0.674777	0.159	0.29	1.29634e-24	G2	KCNAB2
SP1	5.66297e-28	0.633873	0.286	0.282	1.69889e-24	G2	SP1
ASAP1	2.42462e-27	2.01571	0.32	0.265	7.27386e-24	G2	ASAP1
MPRIP	3.15361e-27	0.846231	0.343	0.345	9.46082e-24	G2	MPRIP
MAGEL2	3.52681e-27	5.02862	0.524	0.296	1.05804e-23	G2	MAGEL2
NSG1	6.11035e-27	2.17379	0.605	0.5	1.83311e-23	G2	NSG1
PDK4	6.4041e-27	3.98118	0.284	0.282	1.92123e-23	G2	PDK4
TENT4B	7.20719e-27	0.665891	0.311	0.3	2.16216e-23	G2	TENT4B
SKIL	7.92111e-27	3.64902	0.343	0.407	2.37633e-23	G2	SKIL
AC132872.1	9.5274e-27	3.20937	0.537	0.232	2.85822e-23	G2	AC132872.1
PREX2	1.47594e-26	8.42439	0.374	0.229	4.42781e-23	G2	PREX2
SLC6A6	2.8204e-26	1.1077	0.239	0.304	8.46119e-23	G2	SLC6A6
GNG11	3.11101e-26	1.43095	0.377	0.229	9.33304e-23	G2	GNG11
GNG5	3.75554e-26	1.82106	0.295	0.245	1.12666e-22	G2	GNG5
CSGALNACT2	4.26217e-26	0.846194	0.239	0.277	1.27865e-22	G2	CSGALNACT2
ATP1B3	4.28733e-26	5.48461	0.341	0.331	1.2862e-22	G2	ATP1B3
ZBTB20	4.95124e-26	5.25795	0.569	0.455	1.48537e-22	G2	ZBTB20
INO80D	6.10881e-26	1.06401	0.18	0.275	1.83264e-22	G2	INO80D
ANKRD36	7.80523e-26	3.4743	0.219	0.313	2.34157e-22	G2	ANKRD36
FNBP1L	8.47147e-26	1.54372	0.295	0.36	2.54144e-22	G2	FNBP1L
SPTLC2	1.16801e-25	4.5995	0.261	0.31	3.50403e-22	G2	SPTLC2
MXI1	1.52698e-25	1.30223	0.33	0.345	4.58095e-22	G2	MXI1
HSDL2	1.56719e-25	2.15895	0.237	0.307	4.70156e-22	G2	HSDL2
IFNGR2	1.80802e-25	3.00534	0.323	0.206	5.42405e-22	G2	IFNGR2
IFIT1	1.97476e-25	4.15613	0.299	0.31	5.92427e-22	G2	IFIT1
ZNF189	3.26806e-25	1.12827	0.266	0.312	9.80419e-22	G2	ZNF189
CORO1C	4.47936e-25	2.87452	0.262	0.264	1.34381e-21	G2	CORO1C
LTN1	4.68471e-25	0.736685	0.254	0.291	1.40541e-21	G2	LTN1
RICTOR	6.85755e-25	3.51643	0.294	0.37	2.05727e-21	G2	RICTOR
RBM5	1.05587e-24	2.1758	0.346	0.424	3.16761e-21	G2	RBM5
LAPTM4B	1.11766e-24	1.72352	0.534	0.346	3.35298e-21	G2	LAPTM4B
CWC25	1.12352e-24	6.91897	0.323	0.346	3.37056e-21	G2	CWC25
FOSL21	1.18174e-24	0.257667	0.329	0.361	3.54523e-21	G2	FOSL2
FTL	1.85691e-24	6.37581	0.326	0.3	5.57073e-21	G2	FTL
KAT6B	1.89417e-24	1.48448	0.324	0.437	5.6825e-21	G2	KAT6B
USP36	2.0788e-24	5.92939	0.329	0.264	6.23641e-21	G2	USP36
CD55	2.56006e-24	7.64083	0.559	0.425	7.68018e-21	G2	CD55
OSTF1	3.26803e-24	4.63723	0.398	0.134	9.80408e-21	G2	OSTF1
METRNL	3.27479e-24	6.86418	0.375	0.19	9.82436e-21	G2	METRNL
SYNJ2	8.11524e-24	6.25419	0.19	0.257	2.43457e-20	G2	SYNJ2
HSPA51	1.26251e-23	0.393396	0.566	0.44	3.78752e-20	G2	HSPA5
NIPBL1	2.85834e-23	0.252566	0.357	0.413	8.57503e-20	G2	NIPBL
LGALSL	3.67553e-23	4.74406	0.357	0.236	1.10266e-19	G2	LGALSL
AGO2	4.41079e-23	3.92886	0.546	0.338	1.32324e-19	G2	AGO2
LDLRAD3	4.78917e-23	5.98947	0.341	0.259	1.43675e-19	G2	LDLRAD3
ZFC3H1	5.16974e-23	0.870422	0.244	0.267	1.55092e-19	G2	ZFC3H1
MYO9A	5.70645e-23	2.06204	0.302	0.308	1.71193e-19	G2	MYO9A
PPP2R5A	6.68523e-23	1.14189	0.293	0.213	2.00557e-19	G2	PPP2R5A
PTAR1	7.94971e-23	1.06068	0.266	0.305	2.38491e-19	G2	PTAR1
RXRA	8.28055e-23	6.72226	0.524	0.324	2.48417e-19	G2	RXRA
SACS	8.48138e-23	2.48138	0.224	0.261	2.54441e-19	G2	SACS
DIS3	1.018e-22	0.606448	0.495	0.362	3.054e-19	G2	DIS3
USP15	1.84277e-22	3.17349	0.291	0.275	5.5283e-19	G2	USP15
PDLIM5	1.84925e-22	4.54218	0.34	0.313	5.54774e-19	G2	PDLIM5
TAF1D	1.91422e-22	0.952156	0.495	0.364	5.74265e-19	G2	TAF1D
CHIC2	2.74092e-22	1.52698	0.285	0.323	8.22277e-19	G2	CHIC2
SLC16A1-AS1	4.97068e-22	2.87211	0.154	0.276	1.4912e-18	G2	SLC16A1-AS1
PEG3	5.28184e-22	0.505728	0.607	0.487	1.58455e-18	G2	PEG3
KIAA1147	5.48251e-22	6.51665	0.289	0.312	1.64475e-18	G2	KIAA1147
PIK3CA	5.53282e-22	5.35874	0.253	0.243	1.65984e-18	G2	PIK3CA
CKAP4	6.90016e-22	2.54615	0.526	0.396	2.07005e-18	G2	CKAP4
NBEAL1	1.04924e-21	1.56871	0.406	0.21	3.14773e-18	G2	NBEAL1
NSD1	1.32069e-21	1.0724	0.296	0.352	3.96206e-18	G2	NSD1
OGFRL1	2.53559e-21	3.58722	0.365	0.364	7.60678e-18	G2	OGFRL1
ADD3	2.62068e-21	2.58485	0.366	0.455	7.86204e-18	G2	ADD3
RASD1	2.94056e-21	1.40851	0.25	0.39	8.82167e-18	G2	RASD1
WNK3	5.57622e-21	4.24863	0.248	0.454	1.67287e-17	G2	WNK3
ELK4	6.65338e-21	0.400471	0.244	0.296	1.99602e-17	G2	ELK4
MALAT1	6.79948e-21	4.73954	0.565	0.435	2.03984e-17	G2	MALAT1
NFATC2IP	8.36252e-21	0.825931	0.28	0.265	2.50875e-17	G2	NFATC2IP
MAPKAPK2	8.57453e-21	1.69849	0.337	0.295	2.57236e-17	G2	MAPKAPK2
CREB3L1	1.19258e-20	5.56599	0.555	0.295	3.57775e-17	G2	CREB3L1
DDX21	1.55691e-20	3.00401	0.544	0.402	4.67073e-17	G2	DDX21
NUP58	1.89404e-20	0.312844	0.277	0.367	5.68211e-17	G2	NUP58
CSGALNACT1	2.53461e-20	10.5338	0.37	0.26	7.60384e-17	G2	CSGALNACT1
RDX	2.93369e-20	0.735077	0.382	0.469	8.80106e-17	G2	RDX
MDM2	3.00218e-20	3.60516	0.307	0.268	9.00654e-17	G2	MDM2
MOSPD2	3.0089e-20	0.588929	0.194	0.305	9.02669e-17	G2	MOSPD2
JAK1	3.27499e-20	3.62036	0.548	0.402	9.82498e-17	G2	JAK1
NEFM	5.73021e-20	1.08651	0.202	0.273	1.71906e-16	G2	NEFM
DCLK1	6.33939e-20	4.1704	0.537	0.294	1.90182e-16	G2	DCLK1
SNX10	7.71698e-20	1.46665	0.294	0.337	2.31509e-16	G2	SNX10
ERCC4	8.02552e-20	0.941387	0.187	0.263	2.40766e-16	G2	ERCC4
CD163L1	8.30501e-20	11.3293	0.379	0.195	2.4915e-16	G2	CD163L1
RPS19	9.14204e-20	4.34351	0.53	0.382	2.74261e-16	G2	RPS19
YPEL3	2.40648e-19	1.94303	0.492	0.36	7.21945e-16	G2	YPEL3
NCOA7	4.59031e-19	1.22674	0.357	0.375	1.37709e-15	G2	NCOA7
SNTB21	5.97746e-19	0.494038	0.178	0.255	1.79324e-15	G2	SNTB2
CST3	7.25614e-19	0.966848	0.537	0.412	2.17684e-15	G2	CST3
FAM208B	7.50197e-19	2.29157	0.26	0.26	2.25059e-15	G2	FAM208B
KBTBD11	1.21704e-18	3.90654	0.54	0.252	3.65113e-15	G2	KBTBD11
PLEKHA2	1.6793e-18	2.05717	0.484	0.36	5.03791e-15	G2	PLEKHA2
FKBP14	2.3507e-18	4.30987	0.505	0.221	7.0521e-15	G2	FKBP14
THSD7A	2.488e-18	4.93811	0.545	0.29	7.464e-15	G2	THSD7A
HPS5	2.49624e-18	1.45216	0.319	0.252	7.48873e-15	G2	HPS5
PTPRN	4.6262e-18	2.57678	0.562	0.467	1.38786e-14	G2	PTPRN
CXXC5	5.9067e-18	1.05423	0.555	0.459	1.77201e-14	G2	CXXC5
RBM24	9.83697e-18	2.48636	0.505	0.23	2.95109e-14	G2	RBM24
ASAP2	9.85397e-18	5.54779	0.513	0.26	2.95619e-14	G2	ASAP2
KALRN	1.19512e-17	1.27904	0.278	0.369	3.58535e-14	G2	KALRN
DHFR	1.39443e-17	0.964391	0.395	0.324	4.18328e-14	G2	DHFR
CSNK1D	1.92912e-17	2.15798	0.512	0.387	5.78735e-14	G2	CSNK1D
DDX18	2.16555e-17	1.01181	0.333	0.317	6.49665e-14	G2	DDX18
NAV2	2.28364e-17	6.02325	0.519	0.256	6.85091e-14	G2	NAV2
DUSP16	2.28398e-17	2.08676	0.343	0.303	6.85194e-14	G2	DUSP16
BAX	3.36714e-17	1.69468	0.348	0.281	1.01014e-13	G2	BAX
ATP2B4	3.59493e-17	1.59398	0.353	0.322	1.07848e-13	G2	ATP2B4
DOK6	4.22755e-17	2.0338	0.435	0.288	1.26827e-13	G2	DOK6
CDK2AP2	5.22308e-17	0.522577	0.314	0.346	1.56693e-13	G2	CDK2AP2
LRRCC1	5.69358e-17	2.17483	0.286	0.287	1.70807e-13	G2	LRRCC1
BNIP3L	6.05772e-17	2.00483	0.368	0.436	1.81732e-13	G2	BNIP3L
PTPRM	6.58152e-17	1.88644	0.326	0.341	1.97446e-13	G2	PTPRM
RIPOR2	6.81249e-17	4.47294	0.471	0.277	2.04375e-13	G2	RIPOR2
MDFIC	7.23724e-17	9.18981	0.255	0.042	2.17117e-13	G2	MDFIC
FMN1	8.09558e-17	2.48282	0.36	0.275	2.42868e-13	G2	FMN1
ZMIZ1	1.50353e-16	2.87714	0.365	0.315	4.51058e-13	G2	ZMIZ1
AKAP13	1.85641e-16	1.57893	0.363	0.383	5.56924e-13	G2	AKAP13
FAM49A	2.11763e-16	5.42463	0.398	0.258	6.3529e-13	G2	FAM49A
SLC43A2	2.8741e-16	1.13876	0.326	0.234	8.62231e-13	G2	SLC43A2
RAB8B	3.09117e-16	2.09053	0.233	0.252	9.27352e-13	G2	RAB8B
GNAI1	3.44654e-16	2.89097	0.323	0.344	1.03396e-12	G2	GNAI1
TMX4	4.49224e-16	0.530344	0.414	0.498	1.34767e-12	G2	TMX4
ELL2	5.68241e-16	4.36242	0.494	0.334	1.70472e-12	G2	ELL2
BTBD7	7.37605e-16	1.87644	0.294	0.296	2.21281e-12	G2	BTBD7
AGO3	7.40609e-16	3.39355	0.509	0.337	2.22183e-12	G2	AGO3
TAB2	7.63312e-16	0.793561	0.319	0.344	2.28994e-12	G2	TAB2
SPARC1	9.25686e-16	0.315465	0.338	0.223	2.77706e-12	G2	SPARC
ZDBF2	9.28116e-16	3.09157	0.52	0.393	2.78435e-12	G2	ZDBF2
GYG1	9.32817e-16	3.642	0.316	0.207	2.79845e-12	G2	GYG1
LCOR	1.00286e-15	2.12439	0.35	0.328	3.00859e-12	G2	LCOR
ISYNA1	1.051e-15	4.88174	0.523	0.313	3.15299e-12	G2	ISYNA1
LRP1	1.84446e-15	2.79794	0.357	0.248	5.53339e-12	G2	LRP1
MYCBP2	1.84934e-15	0.739422	0.379	0.414	5.54803e-12	G2	MYCBP2
NBL1	1.88848e-15	9.0541	0.525	0.166	5.66544e-12	G2	NBL1
HIPK2	1.98085e-15	4.04055	0.545	0.416	5.94256e-12	G2	HIPK2
BTN3A2	1.98721e-15	3.76523	0.394	0.289	5.96164e-12	G2	BTN3A2
MBOAT2	2.68998e-15	2.30293	0.362	0.401	8.06993e-12	G2	MBOAT2
PTPRE	3.09445e-15	14.7624	0.531	0.23	9.28334e-12	G2	PTPRE
NLN	4.03016e-15	3.09532	0.347	0.271	1.20905e-11	G2	NLN
PPM1K	4.30381e-15	3.75756	0.524	0.39	1.29114e-11	G2	PPM1K
REV3L	4.47503e-15	4.7922	0.366	0.422	1.34251e-11	G2	REV3L
SBNO1	4.54143e-15	4.23427	0.479	0.373	1.36243e-11	G2	SBNO1
CALD1	1.01681e-14	3.62465	0.353	0.267	3.05043e-11	G2	CALD1
ZC3HAV1	1.33439e-14	2.26309	0.333	0.354	4.00318e-11	G2	ZC3HAV1
ATP8B1	1.65981e-14	1.55207	0.255	0.105	4.97943e-11	G2	ATP8B1
ZNF292	1.74127e-14	2.73219	0.371	0.434	5.22382e-11	G2	ZNF292
KIAA1217	1.81928e-14	6.952	0.522	0.226	5.45784e-11	G2	KIAA1217
AC012368.1	2.438e-14	9.63628	0.536	0.202	7.31401e-11	G2	AC012368.1
TRERF1	2.95236e-14	0.417252	0.147	0.258	8.85709e-11	G2	TRERF1
PLD3	2.99067e-14	1.42736	0.578	0.498	8.972e-11	G2	PLD3
RIOK1	3.13169e-14	1.02546	0.232	0.25	9.39508e-11	G2	RIOK1
KMT2C	3.34795e-14	1.36659	0.39	0.434	1.00439e-10	G2	KMT2C
RASA3	4.91777e-14	4.02697	0.368	0.204	1.47533e-10	G2	RASA3
STAT3	7.48119e-14	5.74245	0.519	0.294	2.24436e-10	G2	STAT3
NMB	9.79924e-14	3.85129	0.192	0.293	2.93977e-10	G2	NMB
CHD7	1.132e-13	2.07386	0.336	0.294	3.39601e-10	G2	CHD7
ATM	1.32267e-13	2.694	0.519	0.383	3.96802e-10	G2	ATM
CLIC1	2.18478e-13	1.89895	0.406	0.273	6.55435e-10	G2	CLIC1
RARA	2.66986e-13	2.02467	0.442	0.234	8.00957e-10	G2	RARA
PRKDC	2.79557e-13	5.32424	0.53	0.357	8.38672e-10	G2	PRKDC
GABPB2	2.90097e-13	2.63267	0.179	0.254	8.70292e-10	G2	GABPB2
NR1D1	2.94092e-13	1.39904	0.465	0.281	8.82277e-10	G2	NR1D1
WEE1	3.39022e-13	1.9927	0.496	0.308	1.01707e-09	G2	WEE1
PARP9	4.14209e-13	4.06782	0.382	0.272	1.24263e-09	G2	PARP9
CALB2	4.37547e-13	5.85525	0.319	0.257	1.31264e-09	G2	CALB2
TSHZ1	4.54261e-13	1.42508	0.322	0.415	1.36278e-09	G2	TSHZ1
NAB1	7.541e-13	2.33946	0.358	0.248	2.2623e-09	G2	NAB1
POGLUT1	8.76587e-13	5.16138	0.411	0.213	2.62976e-09	G2	POGLUT1
DNMT1	9.01189e-13	0.961695	0.355	0.329	2.70357e-09	G2	DNMT1
SLK	9.73056e-13	3.47961	0.506	0.34	2.91917e-09	G2	SLK
HCG18	1.13751e-12	1.20632	0.525	0.398	3.41253e-09	G2	HCG18
TBC1D9	1.17623e-12	2.12961	0.355	0.304	3.52869e-09	G2	TBC1D9
ELAVL3	1.19829e-12	3.98907	0.319	0.257	3.59486e-09	G2	ELAVL3
ERICH1	1.56159e-12	1.00303	0.322	0.334	4.68478e-09	G2	ERICH1
LTBR	1.62858e-12	3.48354	0.343	0.205	4.88574e-09	G2	LTBR
TIMP1	3.58052e-12	3.48385	0.502	0.389	1.07416e-08	G2	TIMP1
CCSAP	6.4762e-12	5.75214	0.345	0.233	1.94286e-08	G2	CCSAP
MLXIP	9.00385e-12	4.97234	0.359	0.297	2.70116e-08	G2	MLXIP
PCLO	1.25695e-11	3.25067	0.532	0.453	3.77084e-08	G2	PCLO
PHF12	1.37278e-11	0.897562	0.353	0.363	4.11835e-08	G2	PHF12
IL13RA2	1.43293e-11	0.530835	0.528	0.41	4.29878e-08	G2	IL13RA2
RAB11FIP1	1.48404e-11	1.39798	0.493	0.368	4.45212e-08	G2	RAB11FIP1
AFF3	1.99351e-11	2.40078	0.312	0.26	5.98053e-08	G2	AFF3
TJP1	2.00094e-11	1.59199	0.27	0.302	6.00283e-08	G2	TJP1
CPLX2	2.30667e-11	1.00974	0.402	0.48	6.92001e-08	G2	CPLX2
FOXC1	2.7289e-11	11.3028	0.401	0.183	8.18669e-08	G2	FOXC1
CLMN	3.24585e-11	3.86065	0.199	0.252	9.73754e-08	G2	CLMN
PTPN18	3.2749e-11	2.72659	0.481	0.233	9.82471e-08	G2	PTPN18
UGGT1	3.64964e-11	2.32507	0.235	0.298	1.09489e-07	G2	UGGT1
TOB2	3.6591e-11	1.01896	0.361	0.39	1.09773e-07	G2	TOB2
PER3	3.76378e-11	2.89552	0.298	0.277	1.12913e-07	G2	PER3
RBP4	3.8729e-11	0.839456	0.328	0.385	1.16187e-07	G2	RBP4
WIPF2	5.40697e-11	1.36894	0.369	0.396	1.62209e-07	G2	WIPF2
RCAN1	6.61956e-11	1.94438	0.371	0.26	1.98587e-07	G2	RCAN1
IDS	7.75414e-11	1.1733	0.59	0.517	2.32624e-07	G2	IDS
TYK2	1.13321e-10	1.68024	0.39	0.246	3.39962e-07	G2	TYK2
FKBP5	1.18113e-10	2.78027	0.51	0.426	3.54338e-07	G2	FKBP5
TLE4	1.2544e-10	7.49534	0.506	0.399	3.7632e-07	G2	TLE4
MAT2B	1.86323e-10	2.05967	0.449	0.275	5.58969e-07	G2	MAT2B
HSPB6	2.24281e-10	3.85975	0.16	0.268	6.72843e-07	G2	HSPB6
SH3GLB1	2.40401e-10	0.60849	0.368	0.378	7.21204e-07	G2	SH3GLB1
SESN3	2.61826e-10	2.92756	0.51	0.379	7.85479e-07	G2	SESN3
ZNF532	3.78846e-10	2.45361	0.34	0.257	1.13654e-06	G2	ZNF532
SHPRH1	5.01735e-10	0.468929	0.202	0.28	1.50521e-06	G2	SHPRH
JMY	5.17516e-10	2.33105	0.278	0.331	1.55255e-06	G2	JMY
ZDHHC14	5.43066e-10	5.18147	0.364	0.224	1.6292e-06	G2	ZDHHC14
PRKD3	5.50431e-10	3.58347	0.253	0.114	1.65129e-06	G2	PRKD3
USP10	6.86497e-10	1.50658	0.287	0.329	2.05949e-06	G2	USP10
B3GNT2	7.52789e-10	3.22113	0.294	0.219	2.25837e-06	G2	B3GNT2
MAFK	1.00535e-09	2.86698	0.332	0.257	3.01605e-06	G2	MAFK
HELZ	1.01037e-09	2.51113	0.35	0.367	3.0311e-06	G2	HELZ
SLC25A37	1.10826e-09	1.88772	0.434	0.224	3.32478e-06	G2	SLC25A37
MTDH	1.19849e-09	1.90811	0.507	0.403	3.59547e-06	G2	MTDH
USF31	1.33227e-09	0.338879	0.195	0.27	3.99681e-06	G2	USF3
SP100	1.40175e-09	5.74977	0.407	0.281	4.20525e-06	G2	SP100
PPP1R3C	1.58032e-09	1.66308	0.134	0.302	4.74096e-06	G2	PPP1R3C
NBN	1.70834e-09	2.43915	0.467	0.35	5.12503e-06	G2	NBN
SORBS2	2.23069e-09	2.77705	0.368	0.199	6.69207e-06	G2	SORBS2
ACTR2	2.54232e-09	1.97211	0.465	0.366	7.62697e-06	G2	ACTR2
IGF2R	2.878e-09	2.72873	0.381	0.266	8.63399e-06	G2	IGF2R
XRN1	3.85602e-09	0.93124	0.35	0.392	1.15681e-05	G2	XRN1
FNIP1	4.2013e-09	2.89881	0.284	0.25	1.26039e-05	G2	FNIP1
BRI3	4.94286e-09	1.87375	0.49	0.404	1.48286e-05	G2	BRI3
TAGLN3	5.70544e-09	2.96839	0.403	0.469	1.71163e-05	G2	TAGLN3
CACNA1H	5.71803e-09	3.93229	0.364	0.312	1.71541e-05	G2	CACNA1H
CAST	5.91429e-09	3.27256	0.505	0.418	1.77429e-05	G2	CAST
TET2	6.10537e-09	5.09144	0.352	0.28	1.83161e-05	G2	TET2
AGTPBP1	7.59295e-09	1.55011	0.195	0.264	2.27788e-05	G2	AGTPBP1
TMX3	7.78223e-09	1.01559	0.431	0.284	2.33467e-05	G2	TMX3
PEX5	8.56214e-09	1.38582	0.419	0.32	2.56864e-05	G2	PEX5
ITSN2	1.53573e-08	1.37577	0.396	0.401	4.6072e-05	G2	ITSN2
AC007952.4	2.14786e-08	10.9031	0.38	0.215	6.44357e-05	G2	AC007952.4
LEO1	2.53231e-08	0.918353	0.354	0.365	7.59694e-05	G2	LEO1
CNPY3	2.84858e-08	2.26973	0.284	0.25	8.54573e-05	G2	CNPY3
SNX27	2.9256e-08	0.347066	0.341	0.355	8.77681e-05	G2	SNX27
SGMS1	3.43868e-08	1.06246	0.238	0.282	0.00010316	G2	SGMS1
ARPC2	3.83677e-08	3.36691	0.448	0.362	0.000115103	G2	ARPC2
FUT11	3.96332e-08	1.93189	0.346	0.173	0.0001189	G2	FUT11
PARP8	4.03704e-08	0.903973	0.351	0.242	0.000121111	G2	PARP8
MTHFD2	4.23742e-08	3.20805	0.399	0.233	0.000127123	G2	MTHFD2
TPP1	4.49483e-08	3.55293	0.509	0.403	0.000134845	G2	TPP1
ESF1	5.30847e-08	3.91579	0.418	0.323	0.000159254	G2	ESF1
RASSF1	1.14222e-07	0.75437	0.403	0.204	0.000342666	G2	RASSF1
TBC1D5	1.16872e-07	1.23581	0.396	0.329	0.000350615	G2	TBC1D5
ATP11B	1.45492e-07	2.90737	0.4	0.299	0.000436476	G2	ATP11B
PUS7L	1.701e-07	1.78994	0.432	0.341	0.000510299	G2	PUS7L
MAP1A	2.07394e-07	4.09887	0.512	0.434	0.000622181	G2	MAP1A
PITX1	2.31661e-07	1.57644	0.409	0.488	0.000694982	G2	PITX1
GPATCH2L	2.8093e-07	1.23297	0.357	0.31	0.00084279	G2	GPATCH2L
LIN7A	2.99156e-07	7.69874	0.393	0.12	0.000897468	G2	LIN7A
COL4A3	3.54159e-07	5.8394	0.281	0.139	0.00106248	G2	COL4A3
GRAMD2B	3.88775e-07	3.11626	0.374	0.167	0.00116633	G2	GRAMD2B
PEG10	4.07299e-07	4.90002	0.452	0.515	0.0012219	G2	PEG10
MINDY2	4.24001e-07	2.15445	0.488	0.321	0.001272	G2	MINDY2
FAM126B	4.92191e-07	3.33537	0.428	0.309	0.00147657	G2	FAM126B
SULF1	5.25046e-07	2.09059	0.276	0.285	0.00157514	G2	SULF1
SPTBN1	5.46547e-07	3.89546	0.407	0.453	0.00163964	G2	SPTBN1
MGAT4A1	7.57361e-07	0.507576	0.382	0.29	0.00227208	G2	MGAT4A
SPOPL	7.99403e-07	1.39495	0.269	0.309	0.00239821	G2	SPOPL
RBPJ	1.01055e-06	0.884889	0.361	0.376	0.00303166	G2	RBPJ
TCEAL2	1.09533e-06	0.50006	0.548	0.508	0.00328599	G2	TCEAL2
KIAA1109	1.11902e-06	3.99966	0.521	0.397	0.00335707	G2	KIAA1109
MAP7D3	1.16336e-06	1.41372	0.332	0.225	0.00349008	G2	MAP7D3
CEP350	1.24313e-06	1.01874	0.41	0.392	0.0037294	G2	CEP350
CAMK1D	1.38977e-06	7.48146	0.505	0.213	0.00416931	G2	CAMK1D
H3F3A	1.4314e-06	0.827965	0.38	0.421	0.0042942	G2	H3F3A
TOP1	1.50073e-06	0.485036	0.378	0.399	0.00450218	G2	TOP1
CREB3L2	1.5437e-06	1.99822	0.497	0.363	0.00463109	G2	CREB3L2
RARB	1.62599e-06	4.02492	0.321	0.217	0.00487798	G2	RARB
GAN	1.79371e-06	1.54891	0.281	0.296	0.00538112	G2	GAN
FAM107B	1.95505e-06	4.94124	0.51	0.436	0.00586514	G2	FAM107B
TBL1X	1.96878e-06	1.14341	0.494	0.43	0.00590635	G2	TBL1X
GPAT3	2.00371e-06	0.534568	0.343	0.337	0.00601114	G2	GPAT3
PPP4R3A	2.13145e-06	0.885165	0.406	0.36	0.00639434	G2	PPP4R3A
ZNF106	2.25365e-06	1.49195	0.481	0.394	0.00676094	G2	ZNF106
PCNX1	2.29684e-06	2.45574	0.399	0.341	0.00689053	G2	PCNX1
PIK3IP1	2.30671e-06	4.53232	0.25	0.151	0.00692012	G2	PIK3IP1
PTBP3	2.44343e-06	1.68324	0.46	0.384	0.00733029	G2	PTBP3
CDC42SE1	2.60415e-06	1.9883	0.407	0.296	0.00781244	G2	CDC42SE1
PCSK7	2.79984e-06	1.27054	0.313	0.279	0.00839952	G2	PCSK7
ZBTB7A	2.85971e-06	0.279696	0.404	0.427	0.00857914	G2	ZBTB7A
TRIM241	2.95693e-06	0.461576	0.275	0.33	0.00887078	G2	TRIM24
TRIM56	3.23563e-06	1.75149	0.408	0.389	0.00970689	G2	TRIM56
SLC26A2	3.95583e-06	2.22539	0.473	0.395	0.0118675	G2	SLC26A2
ERN11	4.3614e-06	0.718811	0.379	0.283	0.0130842	G2	ERN1
GAPVD1	5.17115e-06	2.764	0.419	0.343	0.0155135	G2	GAPVD1
CCNL2	5.61666e-06	2.95709	0.465	0.375	0.01685	G2	CCNL2
PHF20	7.1075e-06	0.357631	0.333	0.365	0.0213225	G2	PHF20
MAP1B	8.1671e-06	6.68095	0.519	0.459	0.0245013	G2	MAP1B
FOXP1	8.94084e-06	3.80832	0.411	0.331	0.0268225	G2	FOXP1
CDKN2B	1.10178e-05	4.07616	0.414	0.229	0.0330535	G2	CDKN2B
WDR60	1.13643e-05	1.23998	0.391	0.385	0.0340929	G2	WDR60
SH3BGRL3	1.1702e-05	2.7922	0.484	0.396	0.0351059	G2	SH3BGRL3
CRYBG1	1.29658e-05	1.93804	0.083	0.277	0.0388974	G2	CRYBG1
XPO6	1.31176e-05	1.59103	0.272	0.272	0.0393528	G2	XPO6
TMEM165	1.32787e-05	1.5365	0.323	0.305	0.0398362	G2	TMEM165
DST	1.52268e-05	0.936092	0.407	0.443	0.0456804	G2	DST
GSN	1.92476e-05	5.41443	0.474	0.322	0.0577427	G2	GSN
GABRB3	2.12706e-05	1.36071	0.548	0.505	0.0638119	G2	GABRB3
ATXN1	2.13471e-05	0.524022	0.343	0.336	0.0640413	G2	ATXN1
KLHL24	2.36721e-05	2.51305	0.391	0.378	0.0710164	G2	KLHL24
SIAH2	2.3917e-05	4.20709	0.319	0.282	0.0717509	G2	SIAH2
CEP126	2.50407e-05	0.6329	0.428	0.46	0.0751221	G2	CEP126
GSAP	2.67571e-05	2.24069	0.28	0.32	0.0802713	G2	GSAP
SGMS2	3.09448e-05	3.76494	0.488	0.275	0.0928344	G2	SGMS2
SIPA1L1	3.10146e-05	1.70689	0.453	0.379	0.0930439	G2	SIPA1L1
ARID4B	3.3068e-05	1.89519	0.379	0.423	0.0992041	G2	ARID4B
PCF11	3.73054e-05	0.813132	0.424	0.387	0.111916	G2	PCF11
SETX	4.24369e-05	1.02655	0.417	0.373	0.127311	G2	SETX
UVSSA	4.69847e-05	8.62971	0.479	0.279	0.140954	G2	UVSSA
CREM	5.04206e-05	0.544587	0.367	0.284	0.151262	G2	CREM
SETD7	5.06581e-05	5.3104	0.463	0.214	0.151974	G2	SETD7
TAOK3	5.81162e-05	1.53761	0.488	0.426	0.174349	G2	TAOK3
KLHL36	6.46765e-05	0.882131	0.305	0.208	0.19403	G2	KLHL36
NAV1	6.54078e-05	0.731867	0.35	0.29	0.196223	G2	NAV1
RPL39	8.07535e-05	2.9735	0.482	0.402	0.242261	G2	RPL39
APC	8.36593e-05	2.49218	0.397	0.352	0.250978	G2	APC
KLF13	8.81493e-05	2.22504	0.246	0.256	0.264448	G2	KLF13
PAK1	9.15324e-05	1.61632	0.448	0.364	0.274597	G2	PAK1
C19orf66	0.000100864	4.03361	0.474	0.362	0.302592	G2	C19orf66
SSR4	0.000102382	1.69193	0.542	0.515	0.307147	G2	SSR4
KLF12	0.000103037	2.77328	0.329	0.26	0.30911	G2	KLF12
ENO1	0.000113922	1.6846	0.388	0.385	0.341767	G2	ENO1
CCDC186	0.000120227	1.46052	0.498	0.429	0.36068	G2	CCDC186
TSHZ2	0.000120803	2.7107	0.337	0.253	0.362408	G2	TSHZ2
HSD17B11	0.000132501	1.28393	0.41	0.325	0.397502	G2	HSD17B11
CFAP44	0.00013664	1.43063	0.396	0.297	0.409919	G2	CFAP44
PRR13	0.000167968	0.892544	0.424	0.428	0.503904	G2	PRR13
RAP1A	0.000176902	3.21669	0.439	0.371	0.530706	G2	RAP1A
E2F3	0.000180378	4.66716	0.298	0.175	0.541133	G2	E2F3
CPLANE1	0.000189406	0.543174	0.328	0.37	0.568219	G2	CPLANE1
NHSL1	0.000191948	10.3434	0.274	0.094	0.575843	G2	NHSL1
LIMCH1	0.000192208	1.23399	0.426	0.364	0.576624	G2	LIMCH1
LDHA	0.000212663	0.438473	0.375	0.368	0.63799	G2	LDHA
LY96	0.000214291	9.05018	0.409	0.175	0.642874	G2	LY96
ARL15	0.000217227	3.17561	0.375	0.31	0.651682	G2	ARL15
RB1CC1	0.00021831	1.87358	0.409	0.417	0.654929	G2	RB1CC1
ARHGAP6	0.000220297	6.74831	0.373	0.248	0.660891	G2	ARHGAP6
SOX5	0.000242322	5.54782	0.312	0.127	0.726965	G2	SOX5
RPS6KA3	0.000264649	0.61933	0.232	0.296	0.793948	G2	RPS6KA3
BIRC6	0.000287604	1.20829	0.387	0.341	0.862812	G2	BIRC6
MX1	0.000288855	7.04442	0.422	0.391	0.866566	G2	MX1
CCNH	0.000290122	3.28331	0.432	0.339	0.870366	G2	CCNH
KANK2	0.000319927	9.32277	0.402	0.12	0.95978	G2	KANK2
MACF1	0.000344554	1.02177	0.412	0.421	1	G2	MACF1
TNRC6B	0.000353999	2.23351	0.467	0.411	1	G2	TNRC6B
RDH10	0.000389614	2.4509	0.38	0.274	1	G2	RDH10
CAMSAP2	0.000427937	2.83507	0.443	0.383	1	G2	CAMSAP2
BEX3	0.000440986	1.11278	0.579	0.56	1	G2	BEX3
CUX1	0.000457067	1.29943	0.385	0.368	1	G2	CUX1
ARID3A	0.00046835	4.092	0.428	0.269	1	G2	ARID3A
POLR2J3	0.000506579	2.19627	0.332	0.313	1	G2	POLR2J3
VWA5A	0.000596637	4.04834	0.421	0.468	1	G2	VWA5A
SLC12A6	0.000625735	0.965779	0.336	0.209	1	G2	SLC12A6
SLC16A7	0.000776242	4.83221	0.349	0.271	1	G2	SLC16A7
MEF2C	0.000960018	6.29723	0.454	0.286	1	G2	MEF2C
GOLGB1	0.000962722	1.0456	0.447	0.488	1	G2	GOLGB1
SMC2	0.00103085	5.6586	0.421	0.25	1	G2	SMC2
CHML	0.00119492	3.83649	0.305	0.195	1	G2	CHML
RORA	0.00121683	1.0423	0.347	0.354	1	G2	RORA
PLXNC1	0.00133584	1.52833	0.294	0.295	1	G2	PLXNC1
IER5L	0.00138991	7.35152	0.402	0.185	1	G2	IER5L
PIP4K2A	0.00162554	2.58294	0.282	0.229	1	G2	PIP4K2A
EIF4EBP2	0.00164752	1.94684	0.333	0.333	1	G2	EIF4EBP2
EMB	0.00172945	2.05922	0.481	0.327	1	G2	EMB
SH3BP5	0.00186612	3.22393	0.445	0.35	1	G2	SH3BP5
BEX1	0.0022521	3.91583	0.53	0.518	1	G2	BEX1
SLC30A7	0.00231349	1.8797	0.33	0.234	1	G2	SLC30A7
PDE8B	0.00241193	4.89943	0.339	0.272	1	G2	PDE8B
NEK1	0.0026049	2.17931	0.451	0.332	1	G2	NEK1
FKBP1A	0.00265231	1.0633	0.464	0.386	1	G2	FKBP1A
ZCCHC2	0.00267446	1.91533	0.357	0.263	1	G2	ZCCHC2
TAF3	0.00278716	1.97785	0.374	0.368	1	G2	TAF3
ANKRD12	0.00280805	1.51978	0.424	0.424	1	G2	ANKRD12
PPP3CA	0.00280993	1.1755	0.466	0.4	1	G2	PPP3CA
ARID1A	0.00282879	2.30611	0.407	0.405	1	G2	ARID1A
SPRY4	0.00328323	4.29863	0.469	0.247	1	G2	SPRY4
BOD1L1	0.00331357	2.02412	0.41	0.388	1	G2	BOD1L1
TAGLN2	0.00343447	0.530049	0.412	0.213	1	G2	TAGLN2
MEIS2	0.0037841	2.7628	0.425	0.296	1	G2	MEIS2
UTRN	0.00405549	5.1316	0.439	0.251	1	G2	UTRN
SKI	0.0044755	2.57763	0.445	0.358	1	G2	SKI
KCTD20	0.00462414	2.41632	0.453	0.302	1	G2	KCTD20
PLPPR4	0.0046442	4.35184	0.438	0.302	1	G2	PLPPR4
RNPC3	0.00473506	2.26533	0.276	0.275	1	G2	RNPC3
FAM89A	0.00474685	1.20864	0.227	0.282	1	G2	FAM89A
GALNT1	0.00475257	2.95095	0.471	0.328	1	G2	GALNT1
CD151	0.00491432	2.22707	0.36	0.335	1	G2	CD151
LRRIQ11	0.00567447	0.48547	0.293	0.264	1	G2	LRRIQ1
ZFHX3	0.00575001	2.34142	0.389	0.323	1	G2	ZFHX3
NRP2	0.00594685	5.72451	0.498	0.246	1	G2	NRP2
NRBF2	0.00623228	1.25955	0.312	0.301	1	G2	NRBF2
CAP1	0.00626567	0.721841	0.39	0.396	1	G2	CAP1
TXNRD1	0.0078777	3.08981	0.491	0.425	1	G2	TXNRD1
LNPEP	0.00862172	3.28384	0.407	0.388	1	G2	LNPEP
PTPRJ	0.00864262	1.66028	0.398	0.343	1	G2	PTPRJ
CSPP1	0.00921604	1.86613	0.341	0.231	1	G2	CSPP1
MAP3K2	0.00985249	1.2516	0.422	0.414	1	G2	MAP3K2
RGS4	0	5.65692	1	0.173	0	G3	RGS4
TMEM47	8.44642e-77	0.679174	0.354	0.199	2.53393e-73	G3	TMEM47
MAP3K81	2.04577e-65	0.268961	0.472	0.254	6.13731e-62	G3	MAP3K8
CDKN2A1	1.74554e-64	2.43305	0.142	0.385	5.23663e-61	G3	CDKN2A
IER2	1.19948e-60	2.85708	0.525	0.33	3.59844e-57	G3	IER2
CCDC88C	2.88544e-56	1.95187	0.459	0.235	8.65633e-53	G3	CCDC88C
KLF21	9.9771e-56	0.529909	0.484	0.312	2.99313e-52	G3	KLF2
CDH5	7.3363e-55	2.64757	0.575	0.393	2.20089e-51	G3	CDH5
CD8A	7.70609e-54	1.80793	0.394	0.184	2.31183e-50	G3	CD8A
FHL2	2.4922e-53	1.9636	0.608	0.362	7.47661e-50	G3	FHL2
AQP1	4.58271e-53	0.52038	0.42	0.277	1.37481e-49	G3	AQP1
EGFR	2.29936e-51	9.64935	0.349	0.234	6.89808e-48	G3	EGFR
DUSP11	2.59497e-50	0.811811	0.616	0.431	7.78492e-47	G3	DUSP1
C3orf58	3.28687e-49	2.7799	0.542	0.362	9.86061e-46	G3	C3orf58
ADAMTS4	7.1579e-49	0.911066	0.299	0.2	2.14737e-45	G3	ADAMTS4
MCAM	6.37025e-48	0.49113	0.319	0.227	1.91108e-44	G3	MCAM
CRISPLD2	3.55667e-46	2.75724	0.269	0.168	1.067e-42	G3	CRISPLD2
SGK1	2.90928e-42	2.11647	0.48	0.328	8.72784e-39	G3	SGK1
MYO10	3.73739e-42	2.81843	0.54	0.321	1.12122e-38	G3	MYO10
CYBA	3.80749e-42	1.31308	0.39	0.297	1.14225e-38	G3	CYBA
GPR4	4.70756e-42	2.37416	0.351	0.262	1.41227e-38	G3	GPR4
RHOJ	4.9196e-42	1.38262	0.405	0.282	1.47588e-38	G3	RHOJ
NR2F2	8.43232e-41	2.09056	0.451	0.304	2.5297e-37	G3	NR2F2
MT-CO21	3.71548e-40	0.547725	0.912	0.755	1.11464e-36	G3	MT-CO2
EVI2A	9.88344e-40	4.62896	0.403	0.294	2.96503e-36	G3	EVI2A
MAF	2.18615e-39	2.19326	0.398	0.3	6.55846e-36	G3	MAF
ITGA51	2.58457e-39	0.352984	0.467	0.344	7.75372e-36	G3	ITGA5
C1QC	8.25617e-38	5.49186	0.427	0.309	2.47685e-34	G3	C1QC
GAS1	3.37789e-37	2.01687	0.327	0.225	1.01337e-33	G3	GAS1
EGR41	3.4897e-37	0.26552	0.612	0.447	1.04691e-33	G3	EGR4
CLDN7	8.26935e-37	3.73897	0.506	0.309	2.4808e-33	G3	CLDN7
MYO1C	7.24209e-36	4.51249	0.278	0.185	2.17263e-32	G3	MYO1C
LGMN1	1.36216e-35	0.268588	0.41	0.302	4.08648e-32	G3	LGMN
ITGAX	1.9545e-35	2.53398	0.472	0.349	5.86349e-32	G3	ITGAX
MERTK	6.70728e-35	3.49496	0.437	0.321	2.01218e-31	G3	MERTK
ENTPD11	5.88664e-34	0.865283	0.396	0.304	1.76599e-30	G3	ENTPD1
RHOB	6.93702e-34	1.91779	0.451	0.333	2.08111e-30	G3	RHOB
ENG	8.07615e-34	4.29019	0.467	0.362	2.42284e-30	G3	ENG
MYADM	1.35134e-33	3.09908	0.559	0.413	4.05403e-30	G3	MYADM
S1PR1	2.26069e-33	0.717193	0.517	0.389	6.78208e-30	G3	S1PR1
LDB2	4.88278e-33	0.609975	0.48	0.352	1.46483e-29	G3	LDB2
IGFBP4	1.00174e-32	4.29825	0.388	0.295	3.00522e-29	G3	IGFBP4
NR4A21	1.01763e-31	0.641584	0.438	0.321	3.05289e-28	G3	NR4A2
EMP1	3.12827e-31	4.68059	0.344	0.271	9.3848e-28	G3	EMP1
RGS10	6.44402e-31	4.00219	0.352	0.283	1.93321e-27	G3	RGS10
DDR2	6.64526e-31	1.16034	0.344	0.237	1.99358e-27	G3	DDR2
NFKBIE	8.85083e-31	1.16114	0.348	0.246	2.65525e-27	G3	NFKBIE
LPAR6	1.01192e-30	4.97081	0.396	0.309	3.03576e-27	G3	LPAR6
TUBB4B	3.0492e-30	1.51185	0.568	0.424	9.14761e-27	G3	TUBB4B
SLC2A3	4.57831e-30	1.91555	0.413	0.295	1.37349e-26	G3	SLC2A3
RCSD1	7.62229e-30	5.24252	0.341	0.267	2.28669e-26	G3	RCSD1
TSPAN14	1.94199e-29	0.411521	0.333	0.223	5.82596e-26	G3	TSPAN14
RASD2	2.84955e-29	4.26902	0.384	0.223	8.54866e-26	G3	RASD2
TMEM123	5.27514e-29	0.28465	0.365	0.274	1.58254e-25	G3	TMEM123
KBTBD8	5.31708e-29	1.69676	0.271	0.221	1.59512e-25	G3	KBTBD8
HLA-DOA	5.62193e-29	0.544263	0.362	0.292	1.68658e-25	G3	HLA-DOA
RBM241	1.67201e-28	3.39425	0.104	0.262	5.01604e-25	G3	RBM24
TMEM173	1.82944e-28	4.63508	0.301	0.243	5.48833e-25	G3	TMEM173
JUND1	2.33418e-28	0.340503	0.703	0.553	7.00254e-25	G3	JUND
SMTN	7.99631e-28	0.785566	0.285	0.248	2.39889e-24	G3	SMTN
MT-ND4	1.44758e-26	0.959294	0.686	0.549	4.34273e-23	G3	MT-ND4
EFNB21	4.04676e-26	0.270181	0.335	0.25	1.21403e-22	G3	EFNB2
TIMP31	4.72372e-26	0.31887	0.389	0.305	1.41712e-22	G3	TIMP3
PDLIM3	5.55241e-26	0.89882	0.301	0.206	1.66572e-22	G3	PDLIM3
CCL21	1.43559e-25	1.79007	0.376	0.305	4.30676e-22	G3	CCL2
HSPB1	2.16272e-25	1.02903	0.456	0.388	6.48817e-22	G3	HSPB1
EMP2	2.83218e-25	4.24285	0.344	0.291	8.49655e-22	G3	EMP2
FILIP1L	4.45649e-25	2.12856	0.525	0.385	1.33695e-21	G3	FILIP1L
TMSB4X	5.12248e-25	1.40974	0.467	0.364	1.53674e-21	G3	TMSB4X
TSC22D1	6.38901e-25	1.35363	0.52	0.404	1.9167e-21	G3	TSC22D1
RGS21	6.77057e-25	0.297819	0.462	0.355	2.03117e-21	G3	RGS2
PCDH17	1.46149e-24	8.32942	0.487	0.381	4.38448e-21	G3	PCDH17
LAIR1	1.02318e-23	0.938808	0.364	0.303	3.06954e-20	G3	LAIR1
SH3BP2	6.88873e-23	0.520963	0.349	0.273	2.06662e-19	G3	SH3BP2
HSPA1B1	2.41234e-22	0.68578	0.608	0.484	7.23702e-19	G3	HSPA1B
LYVE1	2.49331e-22	2.18932	0.309	0.255	7.47993e-19	G3	LYVE1
GBP3	3.78757e-22	2.41074	0.331	0.273	1.13627e-18	G3	GBP3
RCC2	6.14328e-22	3.36451	0.25	0.203	1.84298e-18	G3	RCC2
NR4A3	1.88911e-21	3.18985	0.429	0.332	5.66732e-18	G3	NR4A3
HSP90B1	7.67326e-21	1.54559	0.548	0.427	2.30198e-17	G3	HSP90B1
CLIC4	8.04454e-21	2.63788	0.333	0.255	2.41336e-17	G3	CLIC4
NRIP3	1.16396e-20	3.69653	0.388	0.272	3.49187e-17	G3	NRIP3
C11orf96	1.83048e-20	1.1497	0.283	0.239	5.49143e-17	G3	C11orf96
CH25H1	2.75826e-20	2.50183	0.404	0.323	8.27478e-17	G3	CH25H
CD163	3.00921e-20	0.275575	0.357	0.289	9.02762e-17	G3	CD163
ATF51	8.3552e-20	2.19479	0.331	0.247	2.50656e-16	G3	ATF5
PHACTR4	1.92742e-19	0.63754	0.462	0.354	5.78226e-16	G3	PHACTR4
IVNS1ABP1	3.79071e-19	0.369507	0.365	0.309	1.13721e-15	G3	IVNS1ABP
WAS	7.62941e-19	3.06662	0.37	0.312	2.28882e-15	G3	WAS
ACTC1	8.06433e-19	0.841247	0.427	0.272	2.4193e-15	G3	ACTC1
FLRT31	1.02749e-18	0.372144	0.402	0.283	3.08248e-15	G3	FLRT3
CENPE	3.3948e-18	2.0872	0.274	0.194	1.01844e-14	G3	CENPE
CEP295	9.89681e-18	0.942947	0.367	0.254	2.96904e-14	G3	CEP295
CLDN1	1.71866e-17	1.92247	0.402	0.299	5.15599e-14	G3	CLDN1
INPP5D	7.23042e-17	4.98936	0.392	0.321	2.16913e-13	G3	INPP5D
G0S2	7.95092e-17	2.08844	0.261	0.237	2.38527e-13	G3	G0S2
TENT5C	1.02684e-16	2.0828	0.461	0.365	3.08051e-13	G3	TENT5C
PNRC1	1.37148e-16	0.27284	0.437	0.365	4.11444e-13	G3	PNRC1
COL6A11	1.81724e-16	0.63533	0.453	0.347	5.45173e-13	G3	COL6A1
ZNF548	1.89234e-16	1.09204	0.474	0.369	5.67701e-13	G3	ZNF548
CDK19	5.66775e-16	0.820755	0.306	0.208	1.70032e-12	G3	CDK19
MAP2K31	6.69855e-16	0.266114	0.414	0.315	2.00957e-12	G3	MAP2K3
SLC44A21	6.84276e-16	0.492943	0.331	0.269	2.05283e-12	G3	SLC44A2
TUBA1A1	2.85522e-15	0.332156	0.537	0.437	8.56565e-12	G3	TUBA1A
MTSS11	3.26875e-15	0.859293	0.302	0.255	9.80626e-12	G3	MTSS1
ADORA31	6.06132e-15	0.585047	0.403	0.353	1.81839e-11	G3	ADORA3
PLK3	1.0861e-14	2.51456	0.34	0.251	3.25831e-11	G3	PLK3
TDRD101	1.24817e-14	0.381111	0.514	0.389	3.74452e-11	G3	TDRD10
NRIP11	1.262e-14	0.684276	0.38	0.329	3.786e-11	G3	NRIP1
SRSF7	2.8664e-14	0.822854	0.474	0.381	8.5992e-11	G3	SRSF7
IFI271	3.25329e-14	0.477759	0.324	0.291	9.75987e-11	G3	IFI27
ETV51	3.4924e-14	0.740106	0.245	0.313	1.04772e-10	G3	ETV5
UBE2D1	2.73434e-13	1.72498	0.46	0.371	8.20301e-10	G3	UBE2D1
CRYGD1	3.40144e-13	0.409864	0.43	0.331	1.02043e-09	G3	CRYGD
IL1RAP1	1.03618e-12	2.12543	0.341	0.297	3.10854e-09	G3	IL1RAP
BMP2K	1.43685e-12	0.49951	0.259	0.257	4.31054e-09	G3	BMP2K
SPECC1	1.82175e-12	0.885864	0.353	0.298	5.46525e-09	G3	SPECC1
DOCK91	2.16187e-12	0.487339	0.352	0.244	6.4856e-09	G3	DOCK9
ITGA6	2.17738e-12	0.834338	0.264	0.255	6.53213e-09	G3	ITGA6
ZYX	6.34917e-12	2.77791	0.396	0.338	1.90475e-08	G3	ZYX
RGCC	8.01623e-12	0.8507	0.253	0.204	2.40487e-08	G3	RGCC
OLFML2B	8.47511e-12	4.43868	0.356	0.321	2.54253e-08	G3	OLFML2B
MT1X1	1.44457e-11	0.547535	0.418	0.364	4.33371e-08	G3	MT1X
MXD1	1.6416e-11	0.414718	0.463	0.395	4.92479e-08	G3	MXD1
SESN11	2.06717e-11	0.618481	0.395	0.338	6.20152e-08	G3	SESN1
DSE	2.99484e-11	0.408717	0.262	0.232	8.98453e-08	G3	DSE
PLPP1	3.04401e-11	0.42412	0.377	0.32	9.13204e-08	G3	PLPP1
PLEKHO1	3.91975e-11	2.62246	0.262	0.219	1.17593e-07	G3	PLEKHO1
IFRD1	8.31607e-11	4.52235	0.441	0.381	2.49482e-07	G3	IFRD1
MT2A	1.3937e-10	0.529376	0.4	0.345	4.18109e-07	G3	MT2A
SLC16A31	1.83934e-10	3.33106	0.231	0.253	5.51801e-07	G3	SLC16A3
DDIT4	2.13555e-10	1.52939	0.299	0.286	6.40665e-07	G3	DDIT4
CHMP1B	3.18233e-10	4.19176	0.469	0.409	9.54699e-07	G3	CHMP1B
ITPKC	3.74914e-10	1.44279	0.273	0.225	1.12474e-06	G3	ITPKC
GABPB1	4.3412e-10	0.662856	0.281	0.209	1.30236e-06	G3	GABPB1
TXNIP	5.07778e-10	1.16237	0.443	0.352	1.52334e-06	G3	TXNIP
PPP3R1	7.54786e-10	0.704519	0.236	0.282	2.26436e-06	G3	PPP3R1
SLC25A25	7.66163e-10	1.14303	0.481	0.394	2.29849e-06	G3	SLC25A25
TMX41	1.69511e-09	0.429713	0.553	0.487	5.08533e-06	G3	TMX4
PLEKHA21	2.83042e-09	0.72243	0.343	0.371	8.49125e-06	G3	PLEKHA2
LMOD1	3.63226e-09	1.95307	0.257	0.191	1.08968e-05	G3	LMOD1
PALMD	4.14477e-09	2.30841	0.285	0.247	1.24343e-05	G3	PALMD
C4orf46	4.20471e-09	0.254494	0.33	0.231	1.26141e-05	G3	C4orf46
TPT1	4.22659e-09	0.593044	0.423	0.374	1.26798e-05	G3	TPT1
ARC1	4.24018e-09	0.674363	0.503	0.417	1.27205e-05	G3	ARC
LRRFIP2	4.85029e-09	1.06231	0.419	0.382	1.45509e-05	G3	LRRFIP2
AMIGO2	5.60253e-09	1.58945	0.478	0.404	1.68076e-05	G3	AMIGO2
CAPG	6.57581e-09	0.749997	0.263	0.254	1.97274e-05	G3	CAPG
APBB2	1.21469e-08	0.774896	0.256	0.209	3.64407e-05	G3	APBB2
ATP2B11	1.92262e-08	0.257085	0.516	0.45	5.76785e-05	G3	ATP2B1
GBP1	2.12508e-08	1.29393	0.282	0.215	6.37523e-05	G3	GBP1
HECA	2.7337e-08	1.07114	0.313	0.281	8.2011e-05	G3	HECA
CXorf57	2.84248e-08	0.355012	0.515	0.458	8.52745e-05	G3	CXorf57
MBD2	3.01556e-08	0.571626	0.262	0.295	9.04667e-05	G3	MBD2
CYFIP1	3.14118e-08	1.3989	0.253	0.257	9.42353e-05	G3	CYFIP1
ARL4A	4.77994e-08	0.663726	0.422	0.348	0.000143398	G3	ARL4A
FAM110A	4.94813e-08	2.06689	0.311	0.253	0.000148444	G3	FAM110A
NFKB21	1.25981e-07	0.829869	0.226	0.262	0.000377942	G3	NFKB2
PIK3R3	1.42691e-07	0.904429	0.289	0.33	0.000428074	G3	PIK3R3
SOX4	1.47477e-07	1.5479	0.413	0.367	0.00044243	G3	SOX4
PPP1R12B	1.82517e-07	0.420502	0.395	0.326	0.000547551	G3	PPP1R12B
METTL21A	2.1767e-07	4.04728	0.273	0.248	0.00065301	G3	METTL21A
MEF2D	2.27058e-07	0.327309	0.452	0.387	0.000681174	G3	MEF2D
SERPINB9	2.59079e-07	3.30538	0.293	0.296	0.000777237	G3	SERPINB9
CTSB	2.76369e-07	0.603943	0.403	0.349	0.000829106	G3	CTSB
ITM2B	3.20468e-07	0.617321	0.427	0.374	0.000961405	G3	ITM2B
LGALS8	3.21834e-07	0.531791	0.27	0.234	0.000965502	G3	LGALS8
CDK2AP21	3.67063e-07	0.312429	0.384	0.34	0.00110119	G3	CDK2AP2
NCKAP5	8.52202e-07	2.32064	0.267	0.249	0.00255661	G3	NCKAP5
NUDT3	1.08762e-06	0.383766	0.41	0.385	0.00326286	G3	NUDT3
DPP61	1.33917e-06	0.92495	0.195	0.299	0.0040175	G3	DPP6
SEC14L11	1.65582e-06	0.314484	0.355	0.349	0.00496745	G3	SEC14L1
USP151	1.6738e-06	2.38304	0.29	0.275	0.00502141	G3	USP15
TMEM131L1	1.67992e-06	0.348994	0.264	0.24	0.00503977	G3	TMEM131L
COL1A11	1.8105e-06	0.427523	0.324	0.252	0.00543149	G3	COL1A1
PDE7B1	1.84033e-06	0.388223	0.397	0.354	0.00552098	G3	PDE7B
RNF19A	1.89165e-06	0.456909	0.39	0.353	0.00567496	G3	RNF19A
SUN2	1.93326e-06	1.05938	0.33	0.302	0.00579978	G3	SUN2
ELMSAN1	2.01539e-06	1.503	0.48	0.424	0.00604616	G3	ELMSAN1
DNAJB51	3.87825e-06	0.319028	0.212	0.324	0.0116348	G3	DNAJB5
ZBTB11	4.19701e-06	2.83685	0.341	0.305	0.012591	G3	ZBTB11
RNF125	4.88963e-06	2.02153	0.25	0.254	0.0146689	G3	RNF125
RBM22	5.0947e-06	1.30049	0.38	0.356	0.0152841	G3	RBM22
LIMA1	6.42974e-06	1.0558	0.474	0.417	0.0192892	G3	LIMA1
ATM1	6.70869e-06	0.885066	0.364	0.395	0.0201261	G3	ATM
KLF5	1.00895e-05	1.39467	0.388	0.338	0.0302686	G3	KLF5
NDEL1	1.06636e-05	0.350877	0.436	0.385	0.0319909	G3	NDEL1
CITED21	1.11416e-05	0.41369	0.373	0.286	0.0334247	G3	CITED2
FBN1	1.29351e-05	0.966842	0.368	0.308	0.0388054	G3	FBN1
CWF19L2	1.53722e-05	0.352165	0.443	0.392	0.0461166	G3	CWF19L2
SRF	1.63673e-05	1.83686	0.488	0.421	0.049102	G3	SRF
TRERF11	2.19211e-05	1.573	0.281	0.247	0.0657634	G3	TRERF1
HBEGF	2.23139e-05	2.0327	0.389	0.341	0.0669417	G3	HBEGF
ERF1	2.70856e-05	0.381927	0.395	0.356	0.0812568	G3	ERF
SHISA5	3.08572e-05	0.438785	0.45	0.417	0.0925717	G3	SHISA5
HEG1	3.2641e-05	2.17646	0.267	0.261	0.097923	G3	HEG1
JAKMIP2	4.09003e-05	1.73929	0.501	0.447	0.122701	G3	JAKMIP2
GRN	4.36223e-05	0.289607	0.443	0.389	0.130867	G3	GRN
PERP1	4.42866e-05	0.267613	0.329	0.366	0.13286	G3	PERP
ICK	4.50698e-05	3.64783	0.273	0.225	0.135209	G3	ICK
MYLIP1	4.6137e-05	0.832432	0.401	0.361	0.138411	G3	MYLIP
IRS2	6.47303e-05	0.744162	0.476	0.416	0.194191	G3	IRS2
LRCH1	6.53953e-05	0.924323	0.296	0.252	0.196186	G3	LRCH1
DAPK1	7.72672e-05	2.96943	0.415	0.376	0.231802	G3	DAPK1
RARA1	8.1125e-05	1.10231	0.203	0.253	0.243375	G3	RARA
MT-CO11	0.000128661	0.375384	0.566	0.527	0.385983	G3	MT-CO1
LTN11	0.000130837	0.856217	0.28	0.289	0.39251	G3	LTN1
MAGEL21	0.000154519	1.67441	0.207	0.321	0.463556	G3	MAGEL2
DNAJC27	0.000159064	1.98889	0.384	0.333	0.477193	G3	DNAJC27
TUBB2A	0.000201533	1.23743	0.325	0.357	0.604598	G3	TUBB2A
TTN	0.00022086	0.742869	0.25	0.223	0.662581	G3	TTN
SLC7A81	0.000238055	0.362625	0.391	0.357	0.714166	G3	SLC7A8
GNG2	0.000276409	1.26051	0.531	0.479	0.829228	G3	GNG2
SREBF11	0.000299954	1.93006	0.461	0.415	0.899863	G3	SREBF1
SOCS2	0.000379951	1.59635	0.361	0.346	1	G3	SOCS2
CRYBG11	0.000527569	1.23574	0.316	0.259	1	G3	CRYBG1
SLC7A111	0.00056546	1.04717	0.36	0.302	1	G3	SLC7A11
ATXN11	0.000577417	1.24698	0.342	0.336	1	G3	ATXN1
ETS2	0.000682412	2.90344	0.273	0.287	1	G3	ETS2
CX3CL11	0.000739903	0.624731	0.203	0.257	1	G3	CX3CL1
WWP1	0.00105941	0.36876	0.356	0.339	1	G3	WWP1
SEPT111	0.0012361	0.680939	0.425	0.391	1	G3	2026-09-11
ARPC51	0.00124534	1.58001	0.355	0.394	1	G3	ARPC5
CEBPD1	0.00128329	0.28591	0.333	0.315	1	G3	CEBPD
DDX211	0.0013435	1.63723	0.396	0.414	1	G3	DDX21
TLCD21	0.00154397	0.391089	0.392	0.326	1	G3	TLCD2
ZNF4231	0.00184602	1.74949	0.278	0.246	1	G3	ZNF423
SORT11	0.00191519	0.53023	0.303	0.292	1	G3	SORT1
DYRK21	0.00237261	0.301632	0.356	0.32	1	G3	DYRK2
SYTL2	0.0024607	0.431806	0.392	0.339	1	G3	SYTL2
HERPUD2	0.00287632	0.318736	0.305	0.353	1	G3	HERPUD2
PDGFC	0.00340499	1.04438	0.244	0.279	1	G3	PDGFC
KBTBD2	0.00380998	0.933517	0.385	0.353	1	G3	KBTBD2
IL13RA21	0.00402733	0.512326	0.457	0.416	1	G3	IL13RA2
PDGFA	0.00412679	0.827095	0.281	0.241	1	G3	PDGFA
SPRY21	0.0042038	1.18979	0.224	0.262	1	G3	SPRY2
F31	0.00502842	1.06926	0.312	0.266	1	G3	F3
SESN21	0.00781354	1.54653	0.229	0.255	1	G3	SESN2
ANXA21	0.00931921	4.06649	0.192	0.25	1	G3	ANXA2
CD811	0.00982939	0.267086	0.423	0.396	1	G3	CD81

## Sheet: DEGs of S3 in Fig.3F
DEGs of S3 in Fig.3F
Symbol	logFC	AveExpr	t	P.Value	adj.P.Val	B	regulate
RGS4	3.43079	1.54478	7.19081	3.0856350420776e-11	6.94977580527137e-07	14.5153	up-regulated
ILDR2	3.27353	-2.38945	4.4506	1.68783117801881e-05	0.0135116	2.72462	up-regulated
AVPR1B	3.18987	-2.57114	4.94322	2.08128010737622e-06	0.00468767	4.58094	up-regulated
CLCNKA	-3.00827	5.08412	-5.6572	7.85371021671729e-08	0.000550758	7.50236	down-regulated
NR5A1	-2.94929	5.52347	-6.6006	7.06516382026579e-10	7.95643423619232e-06	11.7149	down-regulated
TRPC3	2.93159	-1.32892	4.2143	4.36801039583918e-05	0.0209321	1.8853	up-regulated
PRKG2	2.87598	-0.569778	3.76082	0.000244405	0.0495922	0.374765	up-regulated
ALPK2	2.7804	-3.5577	4.18513	4.89982721836007e-05	0.021639	1.7841	up-regulated
PLA2G1B	-2.74897	3.50627	-4.83739	3.30296966811177e-06	0.00575831	4.17049	down-regulated
CLCNKB	-2.7367	2.27813	-5.42995	2.29512471933685e-07	0.00103386	6.54502	down-regulated
LHB	-2.72846	3.26706	-3.42727	0.000792156	0.0944006	-0.647064	down-regulated
SYT1	2.71259	0.358915	2.79981	0.00580484	0.26665	-2.34865	up-regulated
ANGPTL7	2.68408	1.06798	4.36467	2.39487501802749e-05	0.0143456	2.41542	up-regulated
FSHB	-2.6651	8.46273	-3.97025	0.000112255	0.030099	1.05555	down-regulated
SSTR3	-2.61969	2.59885	-5.15377	8.14797912564999e-07	0.00305862	5.41552	down-regulated
GAP43	2.58084	0.369339	3.53264	0.000551051	0.0770889	-0.332747	up-regulated
IRS4	2.529	-0.857161	2.64146	0.00915337	0.332274	-2.73014	up-regulated
MRLN	2.50864	-0.84082	4.76184	4.57450227674236e-06	0.00643947	3.88131	up-regulated
BANK1	2.45412	-1.03705	3.63553	0.000383664	0.0664713	-0.0182085	up-regulated
CXCL13	2.42812	1.87963	3.72302	0.000280348	0.0530612	0.255061	up-regulated
ARHGAP36	2.40759	0.353961	2.86673	0.00476074	0.238811	-2.18148	up-regulated
RHEX	2.39571	-1.73606	4.74253	4.96901238021177e-06	0.00658336	3.80789	up-regulated
ITGB6	-2.36926	2.00248	-4.36028	2.43781414963283e-05	0.0143456	2.39973	down-regulated
AJAP1	-2.35216	1.62919	-3.86183	0.000168562	0.0385609	0.699437	down-regulated
GALNT13	2.3299	-1.6005	2.77741	0.00619847	0.272141	-2.40383	up-regulated
GZMK	2.3264	-1.03501	4.17389	5.12077030708255e-05	0.0221798	1.74527	up-regulated
PCP4L1	2.29833	0.0871707	3.82054	0.000196372	0.0440148	0.565894	up-regulated
RSPO3	2.29495	-1.8673	3.44915	0.000735131	0.0919853	-0.582448	up-regulated
FGF23	-2.28854	-1.4803	-3.75043	0.000253824	0.0500713	0.341762	down-regulated
COL11A1	2.26565	-1.88245	3.04455	0.00276473	0.187225	-1.7204	up-regulated
RASD1	2.25536	3.59371	4.54288	1.15323527253235e-05	0.0112932	3.06161	up-regulated
ADCYAP1R1	-2.25456	3.20352	-4.07464	7.53312011852288e-05	0.0255176	1.40573	down-regulated
SUSD4	2.23567	0.533258	4.4269	1.85969850238973e-05	0.0135116	2.63889	up-regulated
ACADL	2.23024	0.321842	4.03756	8.6869791610758e-05	0.0268023	1.28053	up-regulated
SULT1C2	2.20854	-1.01022	4.81882	3.57929051286935e-06	0.00575831	4.09913	up-regulated
NOS1	2.20093	-3.1837	4.35682	2.47211168348816e-05	0.0143456	2.38739	up-regulated
SFTPC	-2.19889	-1.59355	-3.80744	0.000206073	0.0446286	0.523753	down-regulated
HS3ST4	2.18876	-2.58815	3.56346	0.000494794	0.0735183	-0.239293	up-regulated
FOLR1	-2.16382	4.61856	-3.73633	0.000267154	0.0509924	0.297106	down-regulated
CHRNG	-2.14142	-2.62927	-3.13824	0.00205645	0.160312	-1.46773	down-regulated
GSG1L	-2.13948	0.924071	-3.97856	0.000108775	0.0300474	1.08317	down-regulated
AMIGO2	-2.13933	5.14036	-4.80212	3.84692686319886e-06	0.00577629	4.03509	down-regulated
NDNF	2.13563	-2.02999	3.70157	0.000302911	0.0559017	0.187581	up-regulated
SAMD11	2.12304	1.39334	4.0382	8.66561482007045e-05	0.0268023	1.28269	up-regulated
MAGEL2	-2.11279	1.89571	-3.8804	0.000157315	0.0369085	0.759865	down-regulated
MAGEL2.1	-2.11279	1.89571	-3.8804	0.000157315	0.0369085	0.759865	down-regulated
LRRN1	2.08777	-0.635107	4.39624	2.10715603709085e-05	0.0143119	2.52848	up-regulated
DGAT2	-2.08379	1.33024	-4.44413	1.73320978868233e-05	0.0135116	2.70116	down-regulated
C2CD4A	2.07659	-2.35503	4.15067	5.60806701329084e-05	0.0227004	1.66526	up-regulated
CHRNA3	2.07413	-1.87771	3.58871	0.000452804	0.0725359	-0.162268	up-regulated
NNAT	2.07128	7.23088	3.14658	0.00200234	0.158799	-1.44492	up-regulated
RASSF6	2.06526	-2.7271	3.5824	0.000462967	0.0725359	-0.181551	up-regulated
EYA4	2.0604	-3.12913	2.82274	0.00542572	0.256192	-2.29178	up-regulated
CPNE6	2.05728	-2.83142	3.61578	0.000411521	0.0681625	-0.079173	up-regulated
CPNE6.1	2.05728	-2.83142	3.61578	0.000411521	0.0681625	-0.079173	up-regulated
CACNA2D3	-2.05488	2.09435	-4.27452	3.43966600394605e-05	0.0180167	2.09591	down-regulated
CAMKV	-2.03365	3.30803	-4.60815	8.78083840800319e-06	0.00898958	3.30303	down-regulated
KCNH8	-2.00683	1.05232	-3.10658	0.00227442	0.168509	-1.55385	down-regulated
GRM5	2.00455	-0.957167	2.64291	0.00911624	0.331704	-2.72675	up-regulated
DDX3Y	-1.99267	2.6134	-1.83164	0.0690419	0.635122	-4.35966	unchanged
MAEL	1.99168	-2.23586	3.23421	0.00150837	0.139234	-1.20207	up-regulated
PCDH9	1.96526	0.313516	2.96774	0.00350651	0.210764	-1.92254	up-regulated
DSCAM	1.95763	-2.39126	3.08142	0.00246269	0.176086	-1.62176	up-regulated
DSCAM.1	1.95763	-2.39126	3.08142	0.00246269	0.176086	-1.62176	up-regulated
GALNT17	1.95279	-0.914757	2.34809	0.0202107	0.439388	-3.38358	up-regulated
AMHR2	-1.92143	1.36618	-4.08953	7.11227830250803e-05	0.0246446	1.45626	down-regulated
NEFH	1.91784	0.100403	3.89425	0.000149397	0.0364065	0.805075	up-regulated
GABRB1	1.91236	-0.651961	3.26849	0.00134808	0.129755	-1.10552	up-regulated
CNTN6	1.90718	-1.44421	2.8496	0.00501029	0.24639	-2.22461	up-regulated
EPHB6	-1.90451	3.93253	-4.11361	6.47862008097893e-05	0.0231616	1.53831	down-regulated
EPHB6.1	-1.90451	3.93253	-4.11361	6.47862008097893e-05	0.0231616	1.53831	down-regulated
KCNJ6	1.8793	-4.00772	2.85359	0.00495109	0.24447	-2.21458	up-regulated
CALB1	1.87675	-0.572038	3.57605	0.000473417	0.0725359	-0.20094	up-regulated
TNR	1.8758	-1.15911	2.96576	0.00352787	0.210764	-1.9277	up-regulated
KLHDC8A	1.86152	0.838374	3.30123	0.00120991	0.125004	-1.01249	up-regulated
OR2V2	-1.85938	-2.00395	-2.91449	0.00412392	0.227534	-2.06004	down-regulated
POMC	1.85616	1.57063	2.40492	0.0174276	0.42123	-3.26249	up-regulated
LRP4	-1.85575	0.584212	-3.67954	0.000327873	0.0590774	0.118587	down-regulated
ADRA2C	1.85465	-1.16961	4.19979	4.62527552582654e-05	0.0209528	1.83489	up-regulated
PRR15L	1.83948	2.17527	3.42937	0.000786491	0.0942537	-0.640859	up-regulated
PDE4B	-1.83361	-0.102876	-3.27194	0.00133287	0.128842	-1.09577	down-regulated
NWD1	1.83182	-2.96207	3.58602	0.000457101	0.0725359	-0.170473	up-regulated
FGF14	1.8296	-1.75197	2.99673	0.00320732	0.200109	-1.84678	up-regulated
GNRHR	-1.8202	2.03798	-3.25153	0.00142531	0.134319	-1.15341	down-regulated
F3	1.79146	3.57767	4.23798	3.97745631779742e-05	0.0194748	1.96784	up-regulated
HSPB6	1.78632	1.36116	4.29198	3.20811353812212e-05	0.0176235	2.15738	up-regulated
SHC3	-1.78622	0.591742	-3.41195	0.000834523	0.0978957	-0.692101	down-regulated
SDC4	-1.78544	5.84271	-5.00055	1.6162641740551e-06	0.00455039	4.80583	down-regulated
TSPAN1	-1.78342	5.73376	-4.6282	8.07111260246708e-06	0.00865646	3.37771	down-regulated
NEUROD4	1.77737	-0.710189	2.61781	0.00978126	0.342086	-2.7854	up-regulated
HDC	-1.77327	2.17996	-3.3901	0.000898616	0.102182	-0.756023	down-regulated
KIF26A	-1.76386	1.03855	-3.61573	0.000411584	0.0681625	-0.079305	down-regulated
TGFBR3L	-1.76352	4.62546	-3.16716	0.00187444	0.155213	-1.38841	down-regulated
MYEOV	1.76221	-1.70524	3.17565	0.0018239	0.152713	-1.36499	up-regulated
CAMK4	1.76037	-0.628273	2.85299	0.00496004	0.24447	-2.2161	up-regulated
GPRIN2	-1.75672	1.18912	-3.48538	0.000649104	0.0865076	-0.474705	down-regulated
SSC5D	1.74266	4.07337	4.84214	3.23567247209475e-06	0.00575831	4.18877	up-regulated
SHANK2	-1.74064	-0.192641	-2.63877	0.00922307	0.332274	-2.73646	down-regulated
SLC17A4	1.74001	-3.02928	3.28075	0.00129469	0.127379	-1.07077	up-regulated
GAPT	1.72711	-0.905191	4.0573	8.05314139060725e-05	0.0259116	1.34708	up-regulated
BRINP3	-1.72488	3.38336	-2.37707	0.0187461	0.434149	-3.32217	down-regulated
FST	1.71914	-2.13472	3.41728	0.000819542	0.0966416	-0.676445	up-regulated
IGDCC4	-1.71822	1.87778	-3.98705	0.00010533	0.0300474	1.1114	down-regulated
PRSS22	-1.71771	2.08286	-4.06881	7.7041086911819e-05	0.0255176	1.38601	down-regulated
PRSS22.1	-1.71771	2.08286	-4.06881	7.7041086911819e-05	0.0255176	1.38601	down-regulated
KCNK9	-1.71606	0.931649	-3.02325	0.00295444	0.193438	-1.77692	down-regulated
TRIM67	-1.71292	1.46696	-3.45932	0.000709954	0.0898331	-0.55229	down-regulated
CABYR	1.71209	-0.199919	3.56879	0.000485641	0.0735183	-0.22308	up-regulated
EPN3	-1.71116	1.51114	-4.26581	3.56114601957537e-05	0.018229	2.0653	down-regulated
CYP2J2	1.70908	-2.74315	3.50867	0.000598893	0.0807717	-0.404942	up-regulated
ANXA13	-1.70638	-2.74983	-2.84568	0.00506897	0.246563	-2.23444	down-regulated
GRIK2	1.70477	-1.07533	2.88548	0.00450076	0.233036	-2.13403	up-regulated
MYL1	-1.70031	-0.654738	-4.68435	6.36639271565053e-06	0.00754686	3.58805	down-regulated
CDH8	-1.69947	3.49477	-4.20841	4.47065815847188e-05	0.0209528	1.86484	down-regulated
FGF18	1.69393	-0.198568	3.25298	0.00141854	0.134242	-1.14932	up-regulated
CXCL8	-1.69317	-0.308565	-2.50396	0.0133804	0.381684	-3.04514	down-regulated
NEFL	1.6925	-1.15859	2.02372	0.0448219	0.560909	-4.02311	up-regulated
NIM1K	1.6863	2.4398	5.61114	9.78126013046266e-08	0.000550758	7.30634	up-regulated
DEFB132	1.686	-1.10785	3.07917	0.00248021	0.17622	-1.62781	up-regulated
NHLH2	-1.68572	-2.26897	-2.22276	0.0277682	0.488994	-3.64116	down-regulated
GRIK4	-1.68457	2.14513	-3.98563	0.000105897	0.0300474	1.10669	down-regulated
ADH7	-1.68327	-1.39359	-3.06469	0.00259574	0.182133	-1.66664	down-regulated
ADAMTS19	1.68111	-1.96636	2.65849	0.00872404	0.32666	-2.69008	up-regulated
UNC13C	-1.67489	2.70589	-3.57722	0.000471483	0.0725359	-0.197384	down-regulated
CAPSL	1.66773	3.00657	4.28414	3.3100914669143e-05	0.0177508	2.12978	up-regulated
SCGB2A1	1.6676	-0.162727	3.52607	0.000563796	0.078385	-0.352579	up-regulated
CHRNA5	1.66695	-1.19237	2.70819	0.0075728	0.30512	-2.5718	up-regulated
SYNPR	1.65843	-1.22853	2.35348	0.0199306	0.437998	-3.3722	up-regulated
CHST8	-1.65709	4.38461	-3.93192	0.000129726	0.0331819	0.928743	down-regulated
RASSF10	1.65436	-2.34462	3.09554	0.00235535	0.1728	-1.58371	up-regulated
CHRNA2	1.65329	-2.70558	2.90584	0.00423318	0.229315	-2.08218	up-regulated
CHST9	1.65193	-0.72714	2.16226	0.0322255	0.508643	-3.76078	up-regulated
OR4K13	-1.6457	-2.4193	-2.31199	0.0221756	0.454056	-3.45911	down-regulated
OR4K13.1	-1.6457	-2.4193	-2.31199	0.0221756	0.454056	-3.45911	down-regulated
MFAP2	-1.64385	0.429682	-3.2311	0.00152376	0.14008	-1.21078	down-regulated
ASPN	-1.64293	2.57878	-3.29671	0.00122818	0.125626	-1.02539	down-regulated
ASPN.1	-1.64293	2.57878	-3.29671	0.00122818	0.125626	-1.02539	down-regulated
BMP5	-1.64231	2.47922	-2.30723	0.0224468	0.455967	-3.46899	down-regulated
ROBO2	1.64078	-4.12629	2.40543	0.0174042	0.42123	-3.26139	up-regulated
TRDN	1.63772	-2.76189	2.60771	0.0100613	0.343012	-2.80888	up-regulated
AIPL1	1.63656	-0.633613	3.09329	0.00237216	0.173113	-1.58979	up-regulated
EGR3	-1.63638	-0.435394	-2.07184	0.0400383	0.543898	-3.93384	down-regulated
KANK4	1.6355	-3.12067	3.8027	0.000209692	0.0449799	0.508541	up-regulated
HPCAL4	-1.63285	3.1618	-3.37029	0.000960687	0.107649	-0.813682	down-regulated
CCL2	-1.63041	0.205859	-2.58069	0.0108455	0.355567	-2.87125	down-regulated
RPRM	1.6294	-1.49804	3.43598	0.000768979	0.0931167	-0.621386	up-regulated
RAMACL	1.62876	-2.2096	2.62546	0.00957415	0.337463	-2.76758	up-regulated
USP9Y	-1.62785	1.5785	-1.78346	0.0765867	0.644389	-4.43907	unchanged
USP9Y.1	-1.62785	1.5785	-1.78346	0.0765867	0.644389	-4.43907	unchanged
ARMC12	1.62632	1.18408	4.35563	2.48402360565131e-05	0.0143456	2.38315	up-regulated
NXPH4	1.62381	-0.626442	3.78408	0.000224504	0.0468194	0.448919	up-regulated
GPR55	1.61515	-3.24751	2.87406	0.00465756	0.236799	-2.16297	up-regulated
ANKRD24	1.6144	1.10371	4.94642	2.05218617859431e-06	0.00468767	4.59345	up-regulated
TBX19	1.6118	1.25401	4.42936	1.84108382219998e-05	0.0135116	2.64778	up-regulated
EYA2	1.6082	-2.43378	2.87491	0.00464563	0.236799	-2.1608	up-regulated
SERTM1	1.60679	0.938438	2.1928	0.0299038	0.499552	-3.70079	up-regulated
ADRA2A	-1.60641	3.20882	-2.43991	0.015888	0.408618	-3.18661	down-regulated
TDRD9	1.60504	-1.29019	3.27997	0.00129803	0.127379	-1.07299	up-regulated
PCDHA6	-1.60362	-0.508909	-2.09461	0.0379318	0.532403	-3.89092	down-regulated
PCDHA6.1	-1.60362	-0.508909	-2.09461	0.0379318	0.532403	-3.89092	down-regulated
OPN4	1.60304	-2.02623	2.42324	0.016606	0.415575	-3.2229	up-regulated
TMEM31	1.60125	0.952288	4.46112	1.61658670808525e-05	0.0135116	2.76275	up-regulated
SFRP2	1.60123	-1.46426	2.77564	0.0062306	0.272615	-2.40818	up-regulated
RAB27B	-1.59847	1.97616	-2.92915	0.00394472	0.223796	-2.02242	down-regulated
FREM1	1.59646	-2.6685	2.8696	0.00472008	0.238364	-2.17423	up-regulated
C1orf116	1.59603	-3.17166	2.51404	0.0130196	0.379989	-3.02256	up-regulated
RASGRF1	-1.59434	-1.41279	-2.13832	0.0341541	0.514894	-3.80729	down-regulated
STYK1	1.59316	-1.80115	2.50568	0.0133182	0.381458	-3.04129	up-regulated
LRRC10B	-1.59296	1.98976	-3.33263	0.00108993	0.118592	-0.922538	down-regulated
PTPRQ	-1.59288	-2.7591	-1.95072	0.0530038	0.594875	-4.15475	unchanged
PRKCQ	1.59121	-1.94305	2.65439	0.00882565	0.327972	-2.69974	up-regulated
SCN1A	-1.5893	1.28348	-3.20711	0.00164752	0.147837	-1.2778	down-regulated
SMOC1	-1.58655	1.21452	-2.92941	0.00394156	0.223796	-2.02174	down-regulated
CHIA	-1.5842	-0.690787	-3.40256	0.00086152	0.099651	-0.71961	down-regulated
ACSS3	1.58407	-1.69637	3.36645	0.000973186	0.108375	-0.824836	up-regulated
HRH3	-1.58237	2.13894	-3.61931	0.000406396	0.0681625	-0.0682753	down-regulated
RXRG	1.5815	3.27926	2.88737	0.00447528	0.233036	-2.12923	up-regulated
NR4A1	-1.57891	2.74095	-2.80766	0.00567244	0.264337	-2.32923	down-regulated
LYPD6B	1.5763	-0.514078	2.56317	0.0113829	0.36153	-2.91136	up-regulated
CCDC69	-1.57361	5.13662	-4.36192	2.42172064641126e-05	0.0143456	2.40558	down-regulated
CCDC110	1.57314	-0.103479	3.99105	0.000103739	0.0300474	1.12475	up-regulated
SLC1A6	-1.57053	-3.11967	-2.3241	0.0214982	0.448336	-3.43388	down-regulated
AKAP14	1.56898	-1.58261	3.74023	0.000263405	0.0507066	0.309435	up-regulated
ONECUT1	1.56734	-2.65523	2.10212	0.037258	0.527856	-3.87666	up-regulated
A2ML1	-1.56531	1.77862	-3.44565	0.000743988	0.0921451	-0.592809	down-regulated
IL20RA	1.56202	-1.58505	2.29277	0.0232885	0.462546	-3.49888	up-regulated
CYP11A1	-1.56178	2.87878	-3.31649	0.00115016	0.122067	-0.968878	down-regulated
CYP11A1.1	-1.56178	2.87878	-3.31649	0.00115016	0.122067	-0.968878	down-regulated
TRIM47	-1.55708	2.76107	-4.64162	7.62770759470311e-06	0.00858994	3.4278	down-regulated
PCDHGA1	1.54884	0.0523719	3.39914	0.000871556	0.100153	-0.729616	up-regulated
PNMA6F	-1.5461	2.56261	-2.65821	0.00873104	0.32666	-2.69075	down-regulated
ARHGEF38	1.54176	-3.06216	3.11285	0.00222967	0.168509	-1.53687	up-regulated
ANO3	-1.54105	1.00419	-2.59122	0.0105336	0.351097	-2.84701	down-regulated
PKIB	1.53915	-0.0363649	3.5571	0.000505942	0.0735183	-0.258636	up-regulated
SLC2A2	-1.53855	-0.552674	-4.02262	9.1981504409469e-05	0.0276227	1.23033	down-regulated
GPR12	1.53732	-3.0844	2.63637	0.00928541	0.332488	-2.74208	up-regulated
CNTN5	1.53621	-3.54563	2.57456	0.0110309	0.357995	-2.88531	up-regulated
SLC26A9	-1.53184	-0.410928	-3.021	0.00297514	0.193668	-1.78286	down-regulated
ANXA8	1.53179	-2.67221	2.64914	0.00895753	0.328964	-2.71211	up-regulated
HTR4	-1.52464	-2.15779	-1.99683	0.0477008	0.570561	-4.07213	down-regulated
DTNA	1.52416	1.24849	2.60846	0.0100403	0.343012	-2.80714	up-regulated
IGSF1	1.52063	3.71151	1.73885	0.0841683	0.670405	-4.51082	unchanged
SUPT20HL1	1.51596	-3.20614	1.98102	0.0494668	0.577859	-4.10068	up-regulated
SEMA7A	-1.51411	5.10624	-3.53586	0.000544894	0.0767041	-0.323	down-regulated
SEMA7A.1	-1.51411	5.10624	-3.53586	0.000544894	0.0767041	-0.323	down-regulated
PTCHD1	1.51308	-3.31963	3.10019	0.00232096	0.17085	-1.57116	up-regulated
RNF17	-1.50911	-1.3513	-2.37345	0.0189238	0.434317	-3.32988	down-regulated
EGR2	-1.50901	1.45227	-2.04462	0.0426871	0.554199	-3.98457	down-regulated
UTY	-1.5085	0.402674	-1.7013	0.0910142	0.690439	-4.56985	unchanged
ZNF804B	-1.50614	-0.878378	-2.49771	0.0136084	0.382026	-3.05908	down-regulated
NEB	1.50427	-2.33694	3.92611	0.000132592	0.0331819	0.909594	up-regulated
ATRNL1	-1.50286	3.47349	-3.50902	0.000598173	0.0807717	-0.403898	down-regulated
CA12	-1.50198	0.0390351	-2.47736	0.0143754	0.388223	-3.1043	down-regulated
RTN4RL1	1.49792	0.319723	4.02655	9.06080078130795e-05	0.0275779	1.24354	up-regulated
CLMP	1.49499	-2.41246	3.52079	0.000574222	0.0785408	-0.36847	up-regulated
LRP1B	1.49233	-0.0343495	1.78182	0.0768562	0.644945	-4.44175	unchanged
NDRG1	-1.49215	3.80219	-3.3127	0.00116473	0.122302	-0.979723	down-regulated
JAKMIP1	1.49183	-2.14679	3.56038	0.000500165	0.0735183	-0.248667	up-regulated
ISLR	-1.48929	0.189975	-2.69958	0.0077619	0.306386	-2.59244	down-regulated
ISLR.1	-1.48929	0.189975	-2.69958	0.0077619	0.306386	-2.59244	down-regulated
GLRA3	-1.48857	3.09761	-2.07572	0.0396729	0.541875	-3.92657	down-regulated
CCL3	-1.47952	1.47588	-2.36663	0.0192623	0.434664	-3.34437	down-regulated
CCL3.1	-1.47952	1.47588	-2.36663	0.0192623	0.434664	-3.34437	down-regulated
CCL3.2	-1.47952	1.47588	-2.36663	0.0192623	0.434664	-3.34437	down-regulated
CNR1	1.4769	-2.50195	2.507	0.0132705	0.381458	-3.03832	up-regulated
NAALAD2	1.47404	1.84055	2.2772	0.024226	0.471603	-3.53088	up-regulated
NAALAD2.1	1.47404	1.84055	2.2772	0.024226	0.471603	-3.53088	up-regulated
CACNA1A	1.47401	-0.630808	2.91566	0.00410939	0.227534	-2.05705	up-regulated
ZBTB20	1.47252	3.20098	3.04179	0.00278868	0.188052	-1.72775	up-regulated
UPP1	-1.47248	3.03102	-4.24561	3.85880775523386e-05	0.0193138	1.99453	down-regulated
C12orf40	-1.47241	-2.88341	-2.44877	0.0155181	0.403596	-3.16725	down-regulated
SCN10A	1.47227	-2.26137	2.09054	0.0383011	0.535147	-3.89862	up-regulated
GRIK3	1.4719	-3.06781	2.15955	0.0324396	0.509154	-3.76609	up-regulated
CYP4Z1	1.46844	-2.16184	2.73106	0.00709094	0.293021	-2.51674	up-regulated
MGAT5B	-1.46728	-0.68578	-2.60752	0.0100666	0.343012	-2.80932	down-regulated
GAREM1	1.46235	-0.554669	2.90486	0.00424563	0.229315	-2.08466	up-regulated
TDRD10	-1.46157	1.597	-2.78616	0.00604182	0.26925	-2.38231	down-regulated
COL3A1	-1.45875	3.1584	-2.71898	0.00734194	0.29795	-2.54588	down-regulated
COL3A1.1	-1.45875	3.1584	-2.71898	0.00734194	0.29795	-2.54588	down-regulated
CDH20	1.45858	-3.1371	2.55242	0.0117243	0.364732	-2.93586	up-regulated
NRXN3	1.45491	1.51621	3.64556	0.000370213	0.0649297	0.0128448	up-regulated
TLN2	1.4533	-1.18407	4.04665	8.3893144143711e-05	0.026613	1.31115	up-regulated
TRPM5	1.45028	-2.61172	1.94851	0.0532707	0.597518	-4.15868	unchanged
RPS4Y1	-1.4502	3.95228	-1.52847	0.128557	0.770076	-4.82556	unchanged
MKX	1.44888	-0.356959	1.57415	0.117617	0.74928	-4.76055	unchanged
WT1	-1.44755	-2.32219	-1.86703	0.0639013	0.622672	-4.30005	unchanged
XYLT1	-1.44611	1.47269	-3.28711	0.00126779	0.126886	-1.05271	down-regulated
XYLT1.1	-1.44611	1.47269	-3.28711	0.00126779	0.126886	-1.05271	down-regulated
SRMS	-1.44599	-2.62928	-2.23205	0.0271331	0.488677	-3.6225	down-regulated
ZBTB16	1.44568	2.16849	2.41333	0.0170458	0.418672	-3.24434	up-regulated
VWF	-1.44414	2.76979	-2.59108	0.0105377	0.351097	-2.84734	down-regulated
C1QL1	-1.44276	2.16183	-2.85449	0.00493781	0.24447	-2.21231	down-regulated
CCKBR	1.44136	-2.07447	2.56062	0.0114632	0.36153	-2.91719	up-regulated
DLX3	1.44065	-2.31392	3.13938	0.002049	0.160312	-1.46462	up-regulated
CALML4	1.4392	0.715539	5.10409	1.01887861000996e-06	0.00327831	5.21648	up-regulated
VCAN	-1.43823	-1.1715	-2.37192	0.0189994	0.434664	-3.33314	down-regulated
NPAS3	1.43739	-3.25316	2.99862	0.00318866	0.200109	-1.84182	up-regulated
LIX1	1.4335	-1.62724	2.60676	0.0100878	0.343077	-2.81107	up-regulated
NKX6-2	-1.43308	-1.73705	-2.49245	0.0138032	0.382026	-3.07081	down-regulated
H2BC18	-1.43231	1.74893	-2.70091	0.00773231	0.306386	-2.58925	down-regulated
CCL4	-1.43229	1.23901	-2.26878	0.0247464	0.473948	-3.54809	down-regulated
CCL4.1	-1.43229	1.23901	-2.26878	0.0247464	0.473948	-3.54809	down-regulated
CCL4.2	-1.43229	1.23901	-2.26878	0.0247464	0.473948	-3.54809	down-regulated
ASB5	1.42998	-2.91435	2.51805	0.0128785	0.379982	-3.01356	up-regulated
GLRA2	-1.42931	2.08768	-3.01225	0.00305701	0.197724	-1.80596	down-regulated
OLFM4	1.42816	-2.69325	2.9336	0.00389173	0.221907	-2.01095	up-regulated
METTL7A	1.4281	2.99379	3.274	0.00132384	0.128521	-1.08992	up-regulated
HORMAD1	1.42808	-2.28235	2.53746	0.0122149	0.371482	-2.9698	up-regulated
ANOS1	-1.4257	1.37733	-2.8167	0.00552329	0.25971	-2.30679	down-regulated
SERPINE1	-1.4225	1.21542	-2.52165	0.012753	0.376948	-3.00546	down-regulated
NPR1	-1.42232	0.599182	-3.06522	0.00259142	0.182133	-1.66522	down-regulated
CX3CL1	-1.4202	2.15477	-3.46149	0.000704698	0.0898331	-0.545859	down-regulated
TUNAR	-1.41933	2.55491	-3.32344	0.00112386	0.121114	-0.948953	down-regulated
PCDH15	1.41729	-3.74824	1.93611	0.0547849	0.599191	-4.18056	unchanged
VAT1L	-1.41365	4.73152	-3.40214	0.00086276	0.099651	-0.720853	down-regulated
SPTA1	1.41204	-2.8784	1.73509	0.084834	0.671171	-4.51678	unchanged
PCED1B	-1.41149	2.34665	-4.40759	2.01210263350594e-05	0.0141621	2.56927	down-regulated
ARHGAP20	-1.40959	1.18309	-2.58596	0.0106883	0.353497	-2.85912	down-regulated
H4C5	-1.40878	2.04976	-2.43691	0.0160151	0.409784	-3.19315	down-regulated
MUC5B	-1.40827	0.574566	-2.97344	0.00344577	0.209755	-1.90771	down-regulated
OPN3	-1.40756	1.87102	-4.43096	1.82914463212867e-05	0.0135116	2.65353	down-regulated
WEE2	1.40164	-1.46743	3.1928	0.00172569	0.15065	-1.31755	up-regulated
WEE2.1	1.40164	-1.46743	3.1928	0.00172569	0.15065	-1.31755	up-regulated
TC2N	1.40082	0.524318	2.51155	0.0131079	0.379989	-3.02814	up-regulated
TC2N.1	1.40082	0.524318	2.51155	0.0131079	0.379989	-3.02814	up-regulated
RBM38	-1.39767	0.616478	-3.78132	0.00022678	0.0468601	0.440111	down-regulated
LRRTM3	-1.39744	2.62476	-3.02689	0.00292115	0.192377	-1.76727	down-regulated
GJB7	-1.39721	2.9354	-2.95946	0.00359666	0.212619	-1.94409	down-regulated
SOHLH1	1.39554	-2.15628	2.43117	0.016261	0.410812	-3.20567	up-regulated
ADAMTS3	1.39449	-2.98496	2.31822	0.0218248	0.450147	-3.44615	up-regulated
FOXN4	1.39337	-1.71985	2.89227	0.00440979	0.23206	-2.11676	up-regulated
SAA1	1.39311	0.101602	2.25438	0.0256592	0.482406	-3.57739	up-regulated
SAA1.1	1.39311	0.101602	2.25438	0.0256592	0.482406	-3.57739	up-regulated
KCNA1	1.39253	-2.28719	2.00533	0.0467744	0.566398	-4.0567	up-regulated
KASH5	-1.39185	-1.22296	-2.29055	0.0234204	0.464571	-3.50346	down-regulated
TNC	-1.39183	-0.323578	-2.39045	0.0181021	0.429429	-3.29358	down-regulated
ACHE	-1.3899	3.09525	-3.58142	0.000464564	0.0725359	-0.184543	down-regulated
ZNF474	1.38717	-3.0522	2.92787	0.0039601	0.224104	-2.02571	up-regulated
OR2H2	1.38618	-2.46265	4.12709	6.14804530594175e-05	0.0227004	1.58437	up-regulated
OR2H2.1	1.38618	-2.46265	4.12709	6.14804530594175e-05	0.0227004	1.58437	up-regulated
OR2H2.2	1.38618	-2.46265	4.12709	6.14804530594175e-05	0.0227004	1.58437	up-regulated
OR2H2.3	1.38618	-2.46265	4.12709	6.14804530594175e-05	0.0227004	1.58437	up-regulated
OR2H2.4	1.38618	-2.46265	4.12709	6.14804530594175e-05	0.0227004	1.58437	up-regulated
OR2H2.5	1.38618	-2.46265	4.12709	6.14804530594175e-05	0.0227004	1.58437	up-regulated
OR2H2.6	1.38618	-2.46265	4.12709	6.14804530594175e-05	0.0227004	1.58437	up-regulated
FGFR3	1.38458	-2.54702	2.70073	0.00773642	0.306386	-2.58969	up-regulated
CPNE9	1.38162	-0.0701975	2.83968	0.00516017	0.247081	-2.24948	up-regulated
ATP1A3	-1.38142	7.17435	-4.39009	2.16048197368988e-05	0.0143119	2.5064	down-regulated
SMC1B	1.38114	-3.17009	3.90461	0.000143719	0.0355713	0.839005	up-regulated
RAB19	1.38101	-0.755538	3.19085	0.00173658	0.151015	-1.32295	up-regulated
GUCY2D	-1.379	-2.72335	-2.06035	0.0411393	0.549175	-3.95534	down-regulated
POSTN	-1.37703	0.430782	-2.06786	0.0404167	0.546074	-3.9413	down-regulated
PTHLH	1.37528	-1.392	2.97553	0.00342376	0.20898	-1.90227	up-regulated
KDM5D	-1.37475	1.89179	-1.45748	0.147129	0.797733	-4.92294	unchanged
PPFIA2	1.37371	-2.99869	1.75272	0.0817483	0.664199	-4.4887	unchanged
ELFN1	-1.37232	-0.15281	-2.50511	0.0133386	0.381458	-3.04256	down-regulated
ATP2B3	-1.37186	0.665919	-2.73438	0.00702319	0.292932	-2.50869	down-regulated
UNC5D	-1.37146	4.23713	-3.1817	0.0017887	0.152279	-1.34829	down-regulated
CDC20B	-1.37119	-3.0029	-2.16897	0.0317025	0.506699	-3.74767	down-regulated
TRIM10	1.37027	-2.00604	2.10048	0.0374043	0.527856	-3.87978	up-regulated
TRIM10.1	1.37027	-2.00604	2.10048	0.0374043	0.527856	-3.87978	up-regulated
TRIM10.2	1.37027	-2.00604	2.10048	0.0374043	0.527856	-3.87978	up-regulated
TRIM10.3	1.37027	-2.00604	2.10048	0.0374043	0.527856	-3.87978	up-regulated
TRIM10.4	1.37027	-2.00604	2.10048	0.0374043	0.527856	-3.87978	up-regulated
TRIM10.5	1.37027	-2.00604	2.10048	0.0374043	0.527856	-3.87978	up-regulated
TRIM10.6	1.37027	-2.00604	2.10048	0.0374043	0.527856	-3.87978	up-regulated
TRIM10.7	1.37027	-2.00604	2.10048	0.0374043	0.527856	-3.87978	up-regulated
PSG7	1.36952	-1.89263	2.01283	0.0459695	0.564412	-4.04304	up-regulated
SIX3	1.36864	3.1686	3.16462	0.00188979	0.155911	-1.39539	up-regulated
ADCYAP1	1.3679	-2.27822	2.58375	0.0107539	0.355148	-2.86421	up-regulated
KRT14	1.36618	-1.98209	2.85452	0.00493748	0.24447	-2.21226	up-regulated
NELL1	1.36524	-1.84501	1.95844	0.0520827	0.589895	-4.14105	unchanged
MMP16	1.36383	-0.814133	2.15009	0.0331942	0.512078	-3.7845	up-regulated
MGAT4C	1.36374	-1.51025	2.63341	0.00936296	0.334203	-2.74901	up-regulated
GRK1	1.35653	-3.62944	2.17963	0.0308868	0.502285	-3.72677	up-regulated
GRK1.1	1.35653	-3.62944	2.17963	0.0308868	0.502285	-3.72677	up-regulated
GRK1.2	1.35653	-3.62944	2.17963	0.0308868	0.502285	-3.72677	up-regulated
S100A16	-1.35172	0.807439	-2.8933	0.00439621	0.231887	-2.11415	down-regulated
COL4A5	1.35078	0.00567823	2.27457	0.0243875	0.471603	-3.53626	up-regulated
HNF4G	-1.34965	-1.46592	-2.24433	0.026314	0.482665	-3.59776	down-regulated
IQCM	-1.34907	-1.85396	-2.68716	0.00804201	0.311756	-2.62209	down-regulated
IQCA1	1.34532	2.62398	3.00969	0.00308135	0.197724	-1.81271	up-regulated
ADAM7	-1.34498	-0.56138	-3.32559	0.00111584	0.120827	-0.94278	down-regulated
OTOP2	1.34459	-2.05599	2.16637	0.0319046	0.508233	-3.75276	up-regulated
SYT13	1.34359	0.918218	2.05803	0.041364	0.549175	-3.95966	up-regulated
FGF9	1.34243	-3.21121	2.54947	0.0118197	0.365782	-2.94257	up-regulated
EMILIN3	-1.34169	1.00368	-2.60636	0.010099	0.343077	-2.81199	down-regulated
ST6GALNAC5	1.34108	2.62601	2.6536	0.0088454	0.327972	-2.7016	up-regulated
HK2	1.33819	-0.468589	2.43475	0.0161074	0.409928	-3.19787	up-regulated
OGFRL1	1.33379	4.07238	3.55839	0.000503663	0.0735183	-0.254716	up-regulated
SLC22A10	-1.33162	-3.60706	-2.48737	0.0139933	0.383518	-3.08209	down-regulated
SST	1.32944	-0.376582	2.77349	0.00626969	0.272849	-2.41343	up-regulated
CD1E	1.3274	-2.06853	2.59152	0.0105248	0.351097	-2.84631	up-regulated
OTC	-1.32603	-1.41155	-2.69338	0.0079006	0.309012	-2.60726	down-regulated
POTEE	-1.32593	-2.43236	-1.90678	0.0585115	0.603443	-4.23178	unchanged
ARHGEF26	1.3236	-0.644245	3.21096	0.00162706	0.147767	-1.26708	up-regulated
ARHGEF26.1	1.3236	-0.644245	3.21096	0.00162706	0.147767	-1.26708	up-regulated
KLK2	-1.32239	-3.91641	-2.15472	0.0328229	0.510896	-3.77549	down-regulated
PDGFRL	1.32202	-0.352727	3.18538	0.00176754	0.152279	-1.3381	up-regulated
EIF5AL1	1.32086	-1.40482	2.43895	0.0159289	0.408618	-3.18872	up-regulated
BHLHE22	1.32038	-2.75995	2.66048	0.00867515	0.32666	-2.68539	up-regulated
PROM1	1.32026	-3.05135	1.96593	0.0512027	0.585258	-4.12771	unchanged
GRK7	-1.31866	-3.76097	-1.92615	0.0560276	0.599743	-4.19804	unchanged
MYOT	1.31864	-1.18081	2.88968	0.00444425	0.232786	-2.12334	up-regulated
FHOD3	-1.31716	3.82401	-3.14967	0.00198264	0.158054	-1.43645	down-regulated
SSTR1	1.31472	-3.1629	2.19687	0.0296057	0.498418	-3.69274	up-regulated
PLEKHG6	-1.31386	0.652834	-2.8421	0.00512327	0.246563	-2.24342	down-regulated
SAMD5	1.31272	-0.750509	2.41873	0.0168049	0.416582	-3.23266	up-regulated
CARD10	-1.31085	-0.528376	-3.02799	0.00291117	0.192377	-1.76436	down-regulated
CLNK	1.30875	-1.93928	3.31199	0.00116747	0.122302	-0.981743	up-regulated
CXCL2	-1.30767	0.106257	-2.3482	0.020205	0.439388	-3.38335	down-regulated
CSRP2	-1.30751	4.09656	-3.26668	0.00135615	0.129977	-1.11066	down-regulated
UGT1A1	-1.3075	-2.11359	-2.12444	0.0353166	0.521564	-3.83401	down-regulated
FLRT3	-1.30674	3.60577	-2.8456	0.00507021	0.246563	-2.23464	down-regulated
RNF212	1.30591	-1.11464	2.11788	0.0358781	0.523643	-3.8466	up-regulated
SLC2A13	-1.30504	3.11686	-3.18001	0.00179844	0.152279	-1.35295	down-regulated
BNIP5	1.30317	-1.93195	2.14073	0.0339554	0.513473	-3.80263	up-regulated
DCSTAMP	1.30257	-1.91613	2.24104	0.0265315	0.485435	-3.60441	up-regulated
ETNK2	-1.3025	5.55822	-3.60005	0.000435057	0.0715239	-0.127522	down-regulated
SYCP1	-1.30221	-2.34465	-2.17231	0.0314452	0.505044	-3.74114	down-regulated
SLC39A8	1.30065	0.826982	4.19835	4.65142717715047e-05	0.0209528	1.82992	up-regulated
KCNK13	1.30027	-2.23915	3.05108	0.00270883	0.185444	-1.703	up-regulated
EGR4	-1.29898	-0.959368	-1.84379	0.0672397	0.627811	-4.33932	unchanged
APOB	1.29891	-3.7359	2.10197	0.0372716	0.527856	-3.87695	up-regulated
APOB.1	1.29891	-3.7359	2.10197	0.0372716	0.527856	-3.87695	up-regulated
PNMA3	-1.29888	2.93334	-3.53705	0.000542644	0.0767041	-0.319409	down-regulated
PLIN5	-1.29885	1.03059	-2.6506	0.0089207	0.328302	-2.70867	down-regulated
CATSPER1	1.29676	-2.66211	2.39354	0.0179561	0.428038	-3.28695	up-regulated
FUT9	1.29649	0.51338	1.65446	0.100181	0.717527	-4.64175	unchanged
POU3F3	1.2964	-1.4948	2.12541	0.0352341	0.521564	-3.83215	up-regulated
HBB	-1.2964	4.46254	-2.22786	0.0274179	0.488677	-3.63092	down-regulated
KCNIP1	1.29467	-2.15406	2.52179	0.0127481	0.376948	-3.00514	up-regulated
IL5	1.29233	-2.22137	3.10016	0.00232118	0.17085	-1.57124	up-regulated
OR2M3	1.29041	-0.252316	3.05672	0.00266146	0.184051	-1.68796	up-regulated
ZMAT4	1.2904	-0.901687	2.2229	0.0277581	0.488994	-3.64087	up-regulated
ABRACL	1.28866	2.90813	3.93423	0.000128605	0.0331819	0.936351	up-regulated
COL20A1	-1.28856	-1.8968	-2.91473	0.0041209	0.227534	-2.05942	down-regulated
GUCA1C	-1.28812	0.890208	-1.83069	0.0691845	0.635122	-4.36125	unchanged
IGF2BP2	1.28665	1.93198	2.96813	0.00350242	0.210764	-1.92155	up-regulated
OVOL1	1.2864	-3.15626	2.35087	0.0200657	0.43835	-3.37771	up-regulated
CCL4L2	-1.28611	1.55409	-2.0217	0.0450327	0.560909	-4.02681	down-regulated
CCL4L2.1	-1.28611	1.55409	-2.0217	0.0450327	0.560909	-4.02681	down-regulated
CCL4L2.2	-1.28611	1.55409	-2.0217	0.0450327	0.560909	-4.02681	down-regulated
CCL4L2.3	-1.28611	1.55409	-2.0217	0.0450327	0.560909	-4.02681	down-regulated
CCL4L2.4	-1.28611	1.55409	-2.0217	0.0450327	0.560909	-4.02681	down-regulated
CCL4L2.5	-1.28611	1.55409	-2.0217	0.0450327	0.560909	-4.02681	down-regulated
PLEKHD1	1.28538	-1.87932	4.30417	3.05527923432063e-05	0.0172035	2.20044	up-regulated
MYBPHL	1.28169	-1.75919	2.61418	0.00988109	0.343012	-2.79385	up-regulated
RPGRIP1	1.27904	-3.295	3.6641	0.00034651	0.0614523	0.070441	up-regulated
PAEP	-1.27859	-1.32501	-2.789	0.00599181	0.268738	-2.37532	down-regulated
HOXB5	1.2775	-1.47262	2.47026	0.0146519	0.389787	-3.11999	up-regulated
SFT2D3	-1.27632	-1.01834	-2.6346	0.00933181	0.33362	-2.74623	down-regulated
KCNV1	1.27487	-2.3209	3.26072	0.00138297	0.131429	-1.12749	up-regulated
GRXCR1	-1.27429	-0.923022	-2.9433	0.00377847	0.21844	-1.98592	down-regulated
LUM	-1.27413	1.075	-1.81571	0.0714649	0.635122	-4.38614	unchanged
PTPRC	-1.2733	2.51441	-2.99658	0.00320879	0.200109	-1.84717	down-regulated
PTPRC.1	-1.2733	2.51441	-2.99658	0.00320879	0.200109	-1.84717	down-regulated
GUCY2F	-1.27291	-1.58807	-2.18729	0.0303116	0.500153	-3.71167	down-regulated
RPGR	1.27236	2.18671	4.43788	1.77809792196637e-05	0.0135116	2.67855	up-regulated
SPESP1	1.27054	-0.87229	2.35611	0.0197954	0.437435	-3.36665	up-regulated
UGT8	1.27004	-3.16407	2.86879	0.00473147	0.238405	-2.17627	up-regulated
EMP1	-1.26997	1.55933	-2.72148	0.00728931	0.296884	-2.53985	down-regulated
TREML4	1.26931	-2.2692	2.25966	0.0253214	0.480466	-3.56668	up-regulated
MYC	-1.26881	-0.215075	-2.45129	0.0154141	0.402284	-3.16172	down-regulated
G6PC2	-1.26814	-2.05454	-2.09533	0.0378672	0.532403	-3.88956	down-regulated
G6PC2.1	-1.26814	-2.05454	-2.09533	0.0378672	0.532403	-3.88956	down-regulated
KCNJ16	-1.26728	-2.43218	-1.86236	0.0645608	0.624831	-4.30798	unchanged
HOPX	1.26549	0.345509	2.68082	0.00818861	0.313528	-2.63719	up-regulated
CNTF	-1.26491	0.382979	-2.70133	0.00772302	0.306386	-2.58824	down-regulated
ETV7	1.26443	0.721098	3.08574	0.00242934	0.175936	-1.61012	up-regulated
FRMD1	-1.26296	-4.21658	-1.75674	0.0810579	0.662295	-4.48226	unchanged
CCDC190	1.26248	-1.85547	2.6919	0.00793412	0.30917	-2.6108	up-regulated
WFDC2	-1.26021	5.90409	-3.05768	0.00265345	0.184051	-1.68539	down-regulated
GADD45G	1.25971	-0.533989	2.53849	0.0121806	0.371482	-2.96748	up-regulated
LARGE2	-1.25959	2.74178	-2.92606	0.00398189	0.224211	-2.03036	down-regulated
BICDL2	-1.25864	-0.596246	-1.96614	0.0511773	0.585258	-4.12732	unchanged
DDN	-1.25749	0.748358	-3.24587	0.00145198	0.135298	-1.16934	down-regulated
MPP7	1.25734	-0.60095	2.7941	0.00590296	0.26682	-2.36276	up-regulated
SCN1B	1.25717	-0.333243	3.78442	0.000224227	0.0468194	0.449995	up-regulated
TNNT3	1.25619	-1.27403	2.36771	0.0192086	0.434664	-3.34208	up-regulated
TNNT3.1	1.25619	-1.27403	2.36771	0.0192086	0.434664	-3.34208	up-regulated
GXYLT2	1.25355	-1.02468	2.42267	0.0166309	0.415735	-3.22413	up-regulated
COL6A5	-1.25173	-1.48859	-1.77556	0.0778879	0.648151	-4.45192	unchanged
GRIK1	1.25027	-2.6549	1.70702	0.0899433	0.688414	-4.56094	unchanged
LCN8	-1.24969	-0.784752	-2.60097	0.010252	0.345666	-2.82449	down-regulated
PCDH18	-1.24962	1.78419	-2.80575	0.00570443	0.264337	-2.33397	down-regulated
GFRA2	-1.24839	0.912622	-2.622	0.00966738	0.339156	-2.77565	down-regulated
TAFA5	-1.24828	1.51699	-2.19776	0.0295401	0.498418	-3.69096	down-regulated
PSG11	-1.24516	-2.50634	-1.78271	0.0767107	0.644926	-4.44031	unchanged
DES	1.24472	-2.12076	2.84479	0.00508244	0.246563	-2.23667	up-regulated
KIRREL2	-1.24435	-0.808968	-2.77973	0.00615664	0.271452	-2.39814	down-regulated
NTM	1.24217	-1.88612	2.33209	0.0210617	0.444127	-3.41719	up-regulated
DHRS9	1.24198	-2.30519	1.98872	0.0485996	0.577021	-4.08679	up-regulated
GOLGA6L7	1.24147	-0.825476	2.84331	0.00510487	0.246563	-2.24039	up-regulated
RAB26	1.24143	2.53898	3.86629	0.000165798	0.0384976	0.713904	up-regulated
CNKSR3	1.24069	-0.35858	3.78683	0.000222257	0.0468194	0.457703	up-regulated
LRRTM1	1.24015	-2.00209	2.98088	0.0033679	0.207485	-1.88829	up-regulated
CPZ	1.23935	-2.0556	2.22491	0.0276201	0.488994	-3.63685	up-regulated
RASSF3	-1.23816	4.55576	-3.974	0.000110676	0.0300474	1.06797	down-regulated
TMPRSS9	-1.23704	-0.804427	-3.17872	0.00180595	0.152342	-1.35652	down-regulated
DMRTC1	-1.23693	2.39473	-2.42526	0.0165173	0.414703	-3.2185	down-regulated
COLEC11	-1.23647	0.833225	-2.42443	0.0165536	0.414723	-3.2203	down-regulated
TEX15	1.23641	-1.29967	1.47561	0.1422	0.791394	-4.8985	unchanged
MTUS2	1.23601	0.737752	2.35155	0.0200308	0.438297	-3.37629	up-regulated
KCNH5	1.23585	-3.52213	1.51493	0.13195	0.775404	-4.84448	unchanged
PTGER4	-1.23554	-0.551866	-2.63933	0.00920839	0.332274	-2.73514	down-regulated
WLS	-1.23479	4.64278	-3.63162	0.000389032	0.0668867	-0.0302951	down-regulated
JUNB	-1.23287	5.8578	-1.86653	0.0639714	0.622672	-4.30089	unchanged
SPATA31D1	-1.2322	-0.73721	-2.58597	0.0106881	0.353497	-2.85911	down-regulated
COL12A1	-1.23207	-0.772985	-2.40724	0.0173217	0.42123	-3.2575	down-regulated
RAB6C	1.23013	-2.07251	2.17836	0.0309829	0.502757	-3.72926	up-regulated
RAB6C.1	1.23013	-2.07251	2.17836	0.0309829	0.502757	-3.72926	up-regulated
FPR2	-1.2298	-2.83034	-2.11713	0.0359429	0.523643	-3.84803	down-regulated
SLC26A5	1.22966	-2.08258	2.31159	0.0221984	0.454109	-3.45995	up-regulated
NPIPA5	1.22916	4.79324	2.50526	0.0133334	0.381458	-3.04223	up-regulated
NPIPA5.1	1.22916	4.79324	2.50526	0.0133334	0.381458	-3.04223	up-regulated
GSTM1	1.22884	-0.175033	1.34607	0.180363	0.823627	-5.0667	unchanged
STRA6	-1.22742	-0.63652	-1.42383	0.156627	0.798115	-4.96753	unchanged
STRA6.1	-1.22742	-0.63652	-1.42383	0.156627	0.798115	-4.96753	unchanged
INHBC	-1.22689	-2.46517	-1.91503	0.0574429	0.601635	-4.21746	unchanged
KCNQ5	1.22669	0.4531	1.54987	0.123336	0.76004	-4.79533	unchanged
NAT16	-1.22645	0.616796	-1.88594	0.0612883	0.614549	-4.26775	unchanged
MGP	-1.22641	4.76841	-2.59937	0.0102976	0.346169	-2.82818	down-regulated
PHACTR3	1.22555	-0.322459	3.07924	0.0024797	0.17622	-1.62763	up-regulated
BEGAIN	1.22416	-0.705448	2.34067	0.0206016	0.44205	-3.3992	up-regulated
APLNR	-1.223	0.945127	-2.24854	0.0260383	0.482665	-3.58925	down-regulated
LY6H	-1.22252	5.57085	-2.76976	0.0063383	0.272849	-2.42258	down-regulated
LY6H.1	-1.22252	5.57085	-2.76976	0.0063383	0.272849	-2.42258	down-regulated
ASB4	1.22211	1.42992	2.05541	0.0416204	0.550773	-3.96455	up-regulated
PAX6	1.22152	-3.39469	2.17228	0.031447	0.505044	-3.74119	up-regulated
RAG2	1.21964	-2.68374	2.64758	0.0089971	0.328964	-2.71578	up-regulated
OPRK1	-1.21877	-1.19505	-1.99521	0.0478799	0.571524	-4.07507	down-regulated
LPO	1.21876	-3.82169	2.4474	0.0155749	0.403995	-3.17025	up-regulated
CCN2	-1.21813	3.89532	-2.32107	0.0216662	0.450114	-3.44022	down-regulated
ELAVL4	1.2179	2.3846	3.77297	0.000233806	0.0478728	0.413468	up-regulated
TMPRSS6	1.21785	2.36138	1.90295	0.059014	0.60723	-4.23842	unchanged
NRTN	-1.21684	-0.932526	-3.13676	0.00206623	0.160475	-1.47179	down-regulated
SLC27A6	-1.21621	3.17104	-2.09144	0.0382191	0.534658	-3.89692	down-regulated
OR52I2	-1.21592	-2.56316	-1.5619	0.120475	0.755803	-4.77816	unchanged
TMEM37	-1.2152	0.475065	-2.98552	0.00332013	0.205785	-1.87616	down-regulated
TSKS	-1.21501	-2.12197	-2.13569	0.0343714	0.516787	-3.81236	down-regulated
VSIG2	-1.21294	-0.870713	-2.53502	0.0122966	0.371482	-2.97532	down-regulated
NPAS4	-1.21257	-1.26074	-1.54925	0.123485	0.760055	-4.79621	unchanged
LRRC4	-1.2118	2.06095	-3.44541	0.00074459	0.0921451	-0.593509	down-regulated
MT3	-1.21061	2.11865	-3.1815	0.00178984	0.152279	-1.34884	down-regulated
ANGPTL4	-1.21048	-0.167966	-2.52379	0.0126791	0.375752	-3.00066	down-regulated
MAG	1.20923	-2.13017	2.27292	0.0244891	0.472637	-3.53963	up-regulated
ATP10A	-1.20686	-2.30007	-2.65238	0.00887597	0.327972	-2.70448	down-regulated
LRRC63	1.20677	-3.06388	1.6832	0.0944722	0.700389	-4.59786	unchanged
ESR2	1.20568	-1.93388	3.81914	0.000197392	0.0440148	0.561365	up-regulated
STXBP2	-1.20505	1.44474	-2.90041	0.00430305	0.230208	-2.09603	down-regulated
WDR87	-1.20347	-4.29679	-1.67485	0.0961027	0.703307	-4.61068	unchanged
CDA	-1.20146	0.39531	-3.03199	0.00287514	0.191588	-1.75376	down-regulated
OR6C4	-1.19998	-2.00089	-1.7512	0.0820101	0.665118	-4.49113	unchanged
ATOH8	-1.19899	-0.212836	-2.83741	0.00519512	0.247081	-2.25517	down-regulated
ANO9	-1.19831	0.24728	-2.61245	0.009929	0.343012	-2.79787	down-regulated
CLDN5	-1.1979	0.593047	-2.4788	0.01432	0.387838	-3.10111	down-regulated
KIAA1522	-1.19773	2.99618	-2.79618	0.00586698	0.26665	-2.35761	down-regulated
IER3	-1.1975	1.57587	-2.33648	0.0208249	0.44205	-3.40798	down-regulated
IER3.1	-1.1975	1.57587	-2.33648	0.0208249	0.44205	-3.40798	down-regulated
IER3.2	-1.1975	1.57587	-2.33648	0.0208249	0.44205	-3.40798	down-regulated
IER3.3	-1.1975	1.57587	-2.33648	0.0208249	0.44205	-3.40798	down-regulated
IER3.4	-1.1975	1.57587	-2.33648	0.0208249	0.44205	-3.40798	down-regulated
IER3.5	-1.1975	1.57587	-2.33648	0.0208249	0.44205	-3.40798	down-regulated
TMEM184A	1.19554	1.35385	3.17114	0.00185056	0.154371	-1.37743	up-regulated
PKNOX2	1.19513	-0.123105	2.76885	0.00635518	0.272849	-2.42481	up-regulated
EXOC3L1	-1.19477	0.0400178	-2.71214	0.00748755	0.302226	-2.56233	down-regulated
VWC2L	-1.19299	0.247537	-2.16374	0.0321101	0.508233	-3.75791	down-regulated
CSMD1	-1.19255	-3.68594	-1.77312	0.0782921	0.649732	-4.45586	unchanged
GLDN	1.19248	-3.57216	2.25269	0.0257684	0.482665	-3.58083	up-regulated
BAALC	-1.19112	3.68677	-3.03322	0.00286417	0.191424	-1.7505	down-regulated
BCAN	1.19084	-1.669	2.90726	0.004215	0.229315	-2.07854	up-regulated
SPDYE4	-1.19044	-2.6695	-1.95684	0.0522731	0.590445	-4.1439	unchanged
OTOG	-1.19029	-2.6608	-1.56224	0.120394	0.75575	-4.77767	unchanged
NPR3	-1.19007	-2.65433	-2.08214	0.0390735	0.540241	-3.91448	down-regulated
ADAMTS1	-1.18904	1.70272	-2.27729	0.0242206	0.471603	-3.5307	down-regulated
OR8D4	-1.18809	-2.34954	-1.98218	0.0493353	0.577164	-4.09859	down-regulated
EFS	1.18709	1.80855	2.32777	0.0212971	0.445794	-3.42624	up-regulated
EBF4	-1.18703	2.91129	-3.47381	0.000675489	0.087437	-0.509211	down-regulated
LAMA3	1.18692	-0.328121	2.73045	0.00710339	0.293021	-2.51821	up-regulated
SFRP5	1.18691	-1.6982	2.42778	0.0164075	0.4129	-3.21303	up-regulated
TTC29	-1.18679	-1.31174	-2.14353	0.0337257	0.513183	-3.7972	down-regulated
ZIM2	-1.18443	0.567248	-2.55245	0.0117235	0.364732	-2.9358	down-regulated
FMOD	-1.18439	1.4359	-2.1919	0.0299698	0.499552	-3.70256	down-regulated
ANXA8L1	1.184	-1.95181	2.11585	0.0360538	0.523945	-3.85049	up-regulated
AGMO	1.1839	-2.98312	2.36071	0.0195608	0.435865	-3.35692	up-regulated
SLC7A11	1.18121	0.118162	2.65644	0.0087747	0.327242	-2.69491	up-regulated
BBOX1	-1.18086	-1.46322	-2.34367	0.0204426	0.440601	-3.39288	down-regulated
BHLHE40	-1.17999	3.92775	-3.16829	0.00186763	0.155213	-1.38529	down-regulated
PKIA	1.1795	2.91916	2.59338	0.0104705	0.350932	-2.84202	up-regulated
PEG3	-1.17948	6.09968	-2.25026	0.0259259	0.482665	-3.58575	down-regulated
TMPRSS7	1.17797	-3.22939	2.57661	0.0109685	0.357294	-2.88061	up-regulated
LIN7A	1.17763	-0.206355	2.36698	0.0192448	0.434664	-3.34362	up-regulated
SHCBP1L	-1.1776	-2.0638	-1.88891	0.0608863	0.612753	-4.26265	unchanged
RPH3A	1.17725	-3.86884	1.7327	0.0852599	0.671285	-4.52057	unchanged
BIRC3	1.17631	0.716877	3.53677	0.000543165	0.0767041	-0.320243	up-regulated
C22orf42	-1.17539	1.33654	-1.60964	0.109635	0.73674	-4.70874	unchanged
CDH4	-1.17478	-0.740216	-2.79361	0.00591144	0.26682	-2.36396	down-regulated
CDH4.1	-1.17478	-0.740216	-2.79361	0.00591144	0.26682	-2.36396	down-regulated
KCNJ2	1.17473	-0.41144	2.21947	0.0279956	0.491201	-3.64773	up-regulated
KCNQ1	-1.17465	-1.07102	-2.60966	0.0100067	0.343012	-2.80435	down-regulated
KCNQ1.1	-1.17465	-1.07102	-2.60966	0.0100067	0.343012	-2.80435	down-regulated
CPA1	-1.17258	-2.10342	-1.99486	0.0479178	0.571638	-4.0757	down-regulated
GHR	1.17173	0.0638824	3.02156	0.00296999	0.193668	-1.78138	up-regulated
ADAMTS8	1.16929	-1.85755	2.87103	0.00470001	0.238364	-2.17063	up-regulated
KCTD16	1.16883	-2.01468	2.19457	0.0297734	0.498418	-3.69728	up-regulated
FBN3	1.16851	-3.64055	1.86183	0.0646355	0.624831	-4.30887	unchanged
C2CD4B	-1.16798	-1.84208	-2.60407	0.0101637	0.344237	-2.81731	down-regulated
SLC1A7	1.16798	-2.96605	1.65467	0.100137	0.717527	-4.64142	unchanged
WNT4	-1.16788	-0.653249	-2.01438	0.0458052	0.563954	-4.04022	down-regulated
OPCML	1.16632	-1.96927	2.11781	0.0358841	0.523643	-3.84673	up-regulated
OR10A6	-1.16563	-2.60994	-1.57778	0.11678	0.74928	-4.7553	unchanged
OR10A6.1	-1.16563	-2.60994	-1.57778	0.11678	0.74928	-4.7553	unchanged
OR10A6.2	-1.16563	-2.60994	-1.57778	0.11678	0.74928	-4.7553	unchanged
PNMA6A	-1.16426	2.67477	-3.48205	0.000656579	0.086989	-0.484622	down-regulated
C10orf90	1.16287	-1.40599	1.90253	0.059069	0.607494	-4.23915	unchanged
TSHB	1.16219	-0.528749	2.44969	0.0154802	0.403075	-3.16524	up-regulated
TPRG1	1.15913	-4.54829	2.08573	0.038742	0.538281	-3.90771	up-regulated
GP1BB	1.15879	3.37095	2.56717	0.0112581	0.359669	-2.90223	up-regulated
CCN1	-1.15871	1.5306	-1.92898	0.0556714	0.599743	-4.19307	unchanged
FTCDNL1	-1.15773	-0.846045	-3.0859	0.00242819	0.175936	-1.60972	down-regulated
GATA2	-1.15772	3.9449	-2.62976	0.0094595	0.335522	-2.75755	down-regulated
KCNS2	-1.15757	-3.19092	-1.63538	0.104122	0.723575	-4.67048	unchanged
TRIM49D1	1.15751	-0.248047	2.81204	0.00559973	0.262756	-2.31837	up-regulated
FGFR1	-1.15612	4.61034	-3.14915	0.00198594	0.158054	-1.43788	down-regulated
NXPE2	1.15489	-2.10853	2.15412	0.0328706	0.510896	-3.77666	up-regulated
FNDC10	-1.15408	3.50474	-3.03577	0.00284149	0.190473	-1.74373	down-regulated
SHD	-1.15343	0.1974	-2.53033	0.012455	0.373854	-2.98591	down-regulated
BEND4	-1.15301	-2.88317	-1.76756	0.0792216	0.655032	-4.46484	unchanged
CTHRC1	-1.15263	0.186716	-2.88621	0.00449081	0.233036	-2.13215	down-regulated
PCDH8	1.15209	-1.90172	1.94674	0.053484	0.597984	-4.1618	unchanged
ADARB2	-1.15113	1.48589	-2.64777	0.00899218	0.328964	-2.71533	down-regulated
LDHC	1.15032	-1.925	2.2793	0.0240978	0.471603	-3.52658	up-regulated
TXNDC2	1.15001	-1.99812	1.76262	0.0800558	0.657016	-4.47281	unchanged
PCDHA11	1.1494	-0.731591	2.051	0.0420532	0.552204	-3.97274	up-regulated
PCDHA11.1	1.1494	-0.731591	2.051	0.0420532	0.552204	-3.97274	up-regulated
ARG1	-1.14922	-2.43753	-2.60974	0.0100043	0.343012	-2.80416	down-regulated
OPRD1	1.1488	-3.09299	3.15282	0.00196274	0.157882	-1.42782	up-regulated
MEX3B	-1.14869	0.326581	-2.90598	0.00423131	0.229315	-2.08181	down-regulated
SMCO4	1.14849	2.55551	3.29561	0.00123267	0.125626	-1.02853	up-regulated
MASP1	1.14751	-3.62469	2.14511	0.033597	0.512493	-3.79414	up-regulated
MASP1.1	1.14751	-3.62469	2.14511	0.033597	0.512493	-3.79414	up-regulated
CALHM4	1.14712	-1.73134	1.72967	0.0858007	0.672872	-4.52535	unchanged
MS4A1	1.145	-3.17615	2.05804	0.0413634	0.549175	-3.95965	up-regulated
TLCD1	1.14451	-0.641673	3.30138	0.00120934	0.125004	-1.01208	up-regulated
ADGRG2	1.14438	-0.0204705	4.10769	6.62929187180208e-05	0.0233299	1.51809	up-regulated
CACNG6	-1.14352	1.27932	-2.35021	0.0201	0.43867	-3.3791	down-regulated
GATA3	-1.14212	4.83816	-2.16529	0.031989	0.508233	-3.75488	down-regulated
GRIN3B	-1.14173	-0.830005	-2.30415	0.0226238	0.457822	-3.47537	down-regulated
FOXL2	-1.14063	1.98202	-1.83713	0.0682226	0.632975	-4.35049	unchanged
XCR1	1.13906	-2.76009	1.64794	0.101514	0.719606	-4.6516	unchanged
BASP1	-1.13875	4.44709	-2.27915	0.0241069	0.471603	-3.52688	down-regulated
PAH	1.13854	-2.71023	1.82759	0.0696518	0.635122	-4.36642	unchanged
H2BC8	-1.13832	1.75272	-2.28987	0.0234608	0.464738	-3.50486	down-regulated
TDO2	1.13818	-2.57496	1.71532	0.0884059	0.683471	-4.54794	unchanged
TDO2.1	1.13818	-2.57496	1.71532	0.0884059	0.683471	-4.54794	unchanged
KCNMB2	1.13791	-2.17264	2.19787	0.0295322	0.498418	-3.69074	up-regulated
C9orf152	1.13702	-2.35073	2.08572	0.0387427	0.538281	-3.90773	up-regulated
KBTBD13	1.13691	-1.74268	1.84797	0.066628	0.627622	-4.33228	unchanged
TMEM132E	1.1345	-3.2341	1.78358	0.0765684	0.644389	-4.43889	unchanged
CRYGB	1.13338	-0.733991	2.90501	0.0042437	0.229315	-2.08428	up-regulated
ELOVL3	-1.13255	-1.1473	-2.55854	0.0115287	0.362149	-2.92192	down-regulated
NPTX2	-1.13165	2.66285	-2.27482	0.0243719	0.471603	-3.53574	down-regulated
STMN2	1.1316	5.5819	1.67269	0.096528	0.70382	-4.61399	unchanged
NEFM	1.13132	1.20812	2.48606	0.0140428	0.383518	-3.085	up-regulated
SLC31A2	-1.13088	0.12802	-1.75629	0.0811343	0.662295	-4.48298	unchanged
MSLN	-1.13075	-1.82142	-1.96681	0.0510992	0.585258	-4.12612	unchanged
TTC39C	1.1307	-0.0866675	3.81649	0.00019933	0.0440148	0.552826	up-regulated
CACNA1S	1.13032	-1.53444	1.76251	0.0800741	0.657016	-4.47298	unchanged
PTPN20	-1.12848	1.90742	-2.00856	0.0464266	0.564919	-4.05083	down-regulated
PLXNB3	-1.12836	-2.97884	-2.47592	0.0144312	0.389263	-3.10749	down-regulated
APOD	-1.12827	2.26112	-1.76072	0.0803781	0.65879	-4.47586	unchanged
TEX26	1.12697	0.240099	1.94375	0.0538477	0.598399	-4.16709	unchanged
CYP4A22	1.12658	-3.04461	2.12518	0.0352537	0.521564	-3.83259	up-regulated
TRIML2	-1.12652	-2.2411	-1.88722	0.0611139	0.613673	-4.26554	unchanged
PCOLCE2	-1.12583	5.81726	-3.70457	0.000299656	0.0557782	0.196996	down-regulated
IL1RL2	1.12564	-2.1598	2.12127	0.035587	0.522848	-3.8401	up-regulated
PSG6	-1.12457	-2.40969	-1.60531	0.110585	0.736885	-4.71513	unchanged
CHODL	1.12308	-2.04883	2.76728	0.00638421	0.272849	-2.42864	up-regulated
AQP1	-1.12208	2.93619	-2.74621	0.00678708	0.286475	-2.48001	down-regulated
GBX2	1.12162	-0.989207	2.27658	0.0242642	0.471603	-3.53215	up-regulated
MC4R	1.12131	0.628601	1.48703	0.139163	0.785455	-4.88296	unchanged
DRD3	1.12022	-2.38613	1.73673	0.0845422	0.670405	-4.51418	unchanged
AKR1B10	1.11978	2.57127	2.28281	0.0238842	0.469821	-3.51936	up-regulated
OR5H14	1.11916	-2.4394	2.70673	0.00760452	0.305851	-2.5753	up-regulated
MBOAT4	1.11838	-2.50468	2.73236	0.00706437	0.293021	-2.51359	up-regulated
EDN3	1.1178	-2.23802	1.79134	0.075308	0.638615	-4.42622	unchanged
NSG2	-1.11746	6.04845	-2.90918	0.00419065	0.229315	-2.07363	down-regulated
PCSK2	-1.11734	2.87285	-1.66683	0.0976907	0.707488	-4.62295	unchanged
NPY4R	1.11706	-1.07517	2.44458	0.0156921	0.406244	-3.17641	up-regulated
TMEM119	-1.11697	0.121339	-1.90852	0.0582845	0.603443	-4.22876	unchanged
KIAA1549L	-1.11665	2.89317	-2.78224	0.00611157	0.271058	-2.39196	down-regulated
ONECUT2	1.11659	0.258076	3.6994	0.000305284	0.0559017	0.18078	up-regulated
KLF15	1.11649	1.08438	3.17672	0.0018176	0.152713	-1.36203	up-regulated
FRMD4B	-1.11612	2.65877	-3.55854	0.000503409	0.0735183	-0.254278	down-regulated
TTR	1.11611	-2.22564	2.23315	0.0270594	0.488522	-3.62031	up-regulated
OSBPL1A	1.11597	2.24253	3.45234	0.000727142	0.091494	-0.572993	up-regulated
GALNT9	-1.11481	-0.382864	-1.92379	0.0563256	0.599743	-4.20217	unchanged
GALNT9.1	-1.11481	-0.382864	-1.92379	0.0563256	0.599743	-4.20217	unchanged
NALF2	1.11429	0.410626	2.81867	0.00549131	0.258746	-2.3019	up-regulated
LRRC3B	-1.1139	1.11191	-2.18247	0.0306721	0.501699	-3.72116	down-regulated
CWH43	-1.1139	-1.75795	-1.93957	0.0543581	0.599191	-4.17445	unchanged
TOX2	1.11376	2.14631	2.30374	0.0226474	0.457888	-3.47622	up-regulated
PCDHA7	-1.11371	-2.99186	-2.37455	0.0188697	0.434149	-3.32754	down-regulated
PCDHA7.1	-1.11371	-2.99186	-2.37455	0.0188697	0.434149	-3.32754	down-regulated
KCTD14	-1.11241	2.68493	-2.34629	0.020305	0.439675	-3.38738	down-regulated
OR2V1	-1.11182	-2.69244	-2.23077	0.0272201	0.488677	-3.62508	down-regulated
MROH5	1.11088	-1.60103	1.72076	0.0874113	0.67929	-4.53941	unchanged
MROH5.1	1.11088	-1.60103	1.72076	0.0874113	0.67929	-4.53941	unchanged
MROH5.2	1.11088	-1.60103	1.72076	0.0874113	0.67929	-4.53941	unchanged
OR10G4	1.1106	-1.61692	2.47113	0.0146178	0.389787	-3.11807	up-regulated
TRPC7	-1.11054	2.13802	-2.17346	0.0313567	0.505044	-3.73888	down-regulated
LRFN2	-1.11045	-0.780648	-2.13118	0.0347481	0.520021	-3.82106	down-regulated
TAL2	1.11003	-1.05222	2.95752	0.00361805	0.212934	-1.94912	up-regulated
HTR1A	1.10965	-1.39822	1.47569	0.14218	0.791394	-4.8984	unchanged
TVP23C-CDRT4	-1.10868	1.82004	-2.03503	0.0436557	0.556787	-4.0023	down-regulated
KCNT2	1.1084	-1.91631	1.98573	0.0489349	0.577164	-4.09219	up-regulated
KCNT2.1	1.1084	-1.91631	1.98573	0.0489349	0.577164	-4.09219	up-regulated
NR0B1	-1.10817	2.57611	-2.42552	0.0165059	0.414703	-3.21794	down-regulated
DKK4	1.10783	-0.965987	2.58984	0.0105739	0.351781	-2.85018	up-regulated
EVA1A	1.10763	-2.84981	2.45074	0.0154369	0.402413	-3.16293	up-regulated
USP35	-1.10756	3.80242	-3.26514	0.00136303	0.130083	-1.11501	down-regulated
HLA-DQA2	-1.10709	1.24204	-1.91778	0.0570905	0.599743	-4.21267	unchanged
HLA-DQA2.1	-1.10709	1.24204	-1.91778	0.0570905	0.599743	-4.21267	unchanged
HLA-DQA2.2	-1.10709	1.24204	-1.91778	0.0570905	0.599743	-4.21267	unchanged
HLA-DQA2.3	-1.10709	1.24204	-1.91778	0.0570905	0.599743	-4.21267	unchanged
HLA-DQA2.4	-1.10709	1.24204	-1.91778	0.0570905	0.599743	-4.21267	unchanged
HLA-DQA2.5	-1.10709	1.24204	-1.91778	0.0570905	0.599743	-4.21267	unchanged
HLA-DQA2.6	-1.10709	1.24204	-1.91778	0.0570905	0.599743	-4.21267	unchanged
HLA-DQA2.7	-1.10709	1.24204	-1.91778	0.0570905	0.599743	-4.21267	unchanged
HLA-DQA2.8	-1.10709	1.24204	-1.91778	0.0570905	0.599743	-4.21267	unchanged
HLA-DQA2.9	-1.10709	1.24204	-1.91778	0.0570905	0.599743	-4.21267	unchanged
HLA-DQA2.10	-1.10709	1.24204	-1.91778	0.0570905	0.599743	-4.21267	unchanged
HLA-DQA2.11	-1.10709	1.24204	-1.91778	0.0570905	0.599743	-4.21267	unchanged
HLA-DQA2.12	-1.10709	1.24204	-1.91778	0.0570905	0.599743	-4.21267	unchanged
HLA-DQA2.13	-1.10709	1.24204	-1.91778	0.0570905	0.599743	-4.21267	unchanged
HLA-DQA2.14	-1.10709	1.24204	-1.91778	0.0570905	0.599743	-4.21267	unchanged
HLA-DQA2.15	-1.10709	1.24204	-1.91778	0.0570905	0.599743	-4.21267	unchanged
COL1A1	-1.10572	2.46986	-2.3068	0.0224714	0.455967	-3.46988	down-regulated
IL31RA	-1.10563	-4.70228	-1.8195	0.0708826	0.635122	-4.37987	unchanged
SAA2	1.10501	-1.00947	1.86644	0.0639847	0.622672	-4.30105	unchanged
USP43	1.10395	-1.14174	2.75681	0.00658161	0.280222	-2.45421	up-regulated
C2orf66	1.10264	2.17841	3.28323	0.00128416	0.127379	-1.06375	up-regulated
PLAU	-1.1026	-0.293943	-2.7046	0.00765116	0.306386	-2.58042	down-regulated
SPATA13	1.10191	-3.72345	2.56328	0.0113795	0.36153	-2.91112	up-regulated
LTF	-1.10166	-0.280134	-1.4937	0.13741	0.783507	-4.87382	unchanged
PRKAG3	1.10033	-2.75197	1.76583	0.079513	0.655277	-4.46764	unchanged
ITGA5	-1.10024	1.08379	-2.69329	0.00790262	0.309012	-2.60747	down-regulated
MCOLN2	1.10005	-1.43533	1.93309	0.0551594	0.599284	-4.18587	unchanged
ROR2	-1.09906	-0.0719641	-1.48943	0.13853	0.785398	-4.87967	unchanged
MYO3A	1.09852	-1.59035	1.55337	0.122497	0.760037	-4.79034	unchanged
DLGAP2	1.09818	-1.50309	1.82742	0.069677	0.635122	-4.3667	unchanged
DLGAP2.1	1.09818	-1.50309	1.82742	0.069677	0.635122	-4.3667	unchanged
DLGAP2.2	1.09818	-1.50309	1.82742	0.069677	0.635122	-4.3667	unchanged
DLGAP2.3	1.09818	-1.50309	1.82742	0.069677	0.635122	-4.3667	unchanged
DCN	-1.09617	1.96122	-2.15373	0.0329017	0.510896	-3.77741	down-regulated
FOSL1	1.09615	-0.605304	2.36614	0.0192871	0.434664	-3.34541	up-regulated
SBK3	-1.09567	-1.61319	-2.2491	0.0260018	0.482665	-3.58812	down-regulated
TBC1D28	1.09539	-1.23574	1.90961	0.0581439	0.603213	-4.22689	unchanged
POPDC3	1.09529	0.1594	1.92089	0.0566938	0.599743	-4.20724	unchanged
DSC1	1.09482	-1.58595	1.71009	0.089372	0.687611	-4.55614	unchanged
COL22A1	-1.09362	5.00575	-1.89585	0.0599541	0.610284	-4.25069	unchanged
HIF3A	1.08909	-0.573297	2.55097	0.011771	0.365679	-2.93915	up-regulated
ASZ1	-1.08757	-1.7163	-1.83877	0.0679794	0.631958	-4.34774	unchanged
UNC5A	1.08707	-0.00648732	2.23856	0.0266965	0.486485	-3.60941	up-regulated
SLC28A3	1.08666	-0.733634	2.31318	0.0221081	0.453857	-3.45663	up-regulated
KIF21B	-1.08651	2.18526	-2.63717	0.00926466	0.332274	-2.74021	down-regulated
GLUL	1.08568	5.52819	2.58029	0.0108575	0.355567	-2.87216	up-regulated
MAP3K19	1.08568	-3.11258	2.03193	0.0439729	0.558018	-4.00802	up-regulated
GABRG1	-1.08527	1.17695	-1.71664	0.0881647	0.682617	-4.54588	unchanged
CNTNAP2	-1.08427	0.0371951	-1.81476	0.0716119	0.635122	-4.38772	unchanged
CNTNAP2.1	-1.08427	0.0371951	-1.81476	0.0716119	0.635122	-4.38772	unchanged
ANKRD2	-1.08421	-1.69953	-2.25355	0.0257131	0.482665	-3.57909	down-regulated
FOXL1	-1.08296	-1.02754	-2.43142	0.0162502	0.410812	-3.20512	down-regulated
IDO2	-1.0829	-3.40989	-1.93331	0.0551313	0.599284	-4.18547	unchanged
HSPG2	-1.08265	2.85825	-2.49572	0.0136819	0.382026	-3.06353	down-regulated
MYH13	1.08251	-0.954716	1.92847	0.0557364	0.599743	-4.19398	unchanged
STX1B	-1.08241	2.44484	-2.7522	0.00667023	0.282926	-2.46544	down-regulated
CFAP58	1.08203	-0.941087	3.15366	0.00195748	0.157882	-1.42552	up-regulated
PLP1	1.08152	-1.55926	1.77478	0.0780167	0.648641	-4.45318	unchanged
PLCXD3	1.08028	-1.96699	1.77781	0.0775157	0.646809	-4.44827	unchanged
MCC	1.08013	1.24102	2.52938	0.0124872	0.373874	-2.98805	up-regulated
INSM1	1.07869	5.42157	3.80943	0.000204573	0.0446286	0.530136	up-regulated
CHRNA6	-1.07844	-1.06791	-2.18759	0.0302893	0.500151	-3.71108	down-regulated
CACNG8	-1.07796	3.83605	-2.39347	0.0179592	0.428038	-3.2871	down-regulated
MATK	-1.07751	0.936808	-2.53479	0.0123041	0.371482	-2.97583	down-regulated
BMP6	1.07727	-0.320736	2.01868	0.04535	0.561838	-4.03235	up-regulated
SH3BP4	-1.07608	2.3305	-3.47499	0.000672747	0.087437	-0.505689	down-regulated
GUCY2C	1.07485	-2.54639	1.62675	0.105945	0.729734	-4.68338	unchanged
MDGA1	1.0739	-0.2228	2.69398	0.00788704	0.309012	-2.60582	up-regulated
IGSF21	1.07269	0.268454	1.90969	0.0581325	0.603213	-4.22673	unchanged
TDRD12	1.07173	-1.78308	3.09291	0.00237498	0.173113	-1.5908	up-regulated
CBLN4	1.06826	-1.57439	1.93798	0.054554	0.599191	-4.17726	unchanged
SNAI1	-1.0682	-0.846032	-2.54626	0.0119241	0.366893	-2.94985	down-regulated
AKAP4	1.06749	-1.55885	1.84672	0.0668112	0.627622	-4.3344	unchanged
SLN	1.0671	-1.08518	2.50236	0.0134383	0.381769	-3.0487	up-regulated
PRLR	-1.06706	0.606843	-2.16415	0.0320776	0.508233	-3.7571	down-regulated
DRD1	1.06661	-2.2644	2.12052	0.0356511	0.523449	-3.84153	up-regulated
KISS1	1.06655	-1.12982	3.20712	0.00164743	0.147837	-1.27775	up-regulated
HBA2	-1.06652	5.44341	-1.92399	0.0563006	0.599743	-4.20182	unchanged
PWWP4	1.06644	-1.24977	2.02047	0.0451616	0.56171	-4.02907	up-regulated
ACAN	1.06588	-3.86002	1.95128	0.0529365	0.594657	-4.15376	unchanged
MAS1	1.06416	-1.56782	2.51709	0.0129121	0.379982	-3.01571	up-regulated
GMNC	1.06403	-1.35888	1.86145	0.0646896	0.624831	-4.30951	unchanged
REN	1.06399	-1.96464	2.53421	0.0123238	0.371577	-2.97715	up-regulated
SYNGR1	-1.06357	4.03647	-2.54191	0.012067	0.368773	-2.95972	down-regulated
FGF1	-1.06332	0.509747	-2.39471	0.0179009	0.428038	-3.28444	down-regulated
ODF3L1	1.06258	-0.0682011	3.71927	0.000284172	0.0533368	0.243247	up-regulated
PDYN	-1.06206	-0.533192	-2.80492	0.0057183	0.264337	-2.33601	down-regulated
ANK1	1.06162	0.443678	2.09119	0.0382424	0.534658	-3.8974	up-regulated
TRIL	-1.06108	1.37768	-3.15462	0.00195145	0.157882	-1.42288	down-regulated
IL13RA2	-1.06085	5.25735	-1.62434	0.106458	0.731162	-4.68697	unchanged
CPN1	-1.06067	-1.97096	-2.0371	0.0434454	0.556787	-3.99849	down-regulated
PKD1L2	1.06051	-4.0834	2.57964	0.0108771	0.355567	-2.87366	up-regulated
PKD1L2.1	1.06051	-4.0834	2.57964	0.0108771	0.355567	-2.87366	up-regulated
TBX10	-1.0591	-1.35368	-2.10421	0.0370729	0.527856	-3.87269	down-regulated
HMCN1	-1.05904	-2.08416	-2.23686	0.02681	0.486576	-3.61283	down-regulated
S100A9	-1.05861	1.77786	-1.6069	0.110234	0.73674	-4.71278	unchanged
BMP8B	-1.05855	0.0259462	-2.31644	0.0219248	0.451383	-3.44987	down-regulated
CA2	-1.05818	1.07723	-2.40352	0.0174918	0.421806	-3.2655	down-regulated
DRC7	1.05798	-2.94211	2.2811	0.0239879	0.471038	-3.52287	up-regulated
EPS8L1	-1.05751	-0.0747763	-1.93364	0.0550905	0.599284	-4.18489	unchanged
GMCL2	-1.05696	-0.722618	-2.36965	0.0191116	0.434664	-3.33795	down-regulated
AOC1	1.05693	-2.63722	1.75822	0.0808046	0.661283	-4.47989	unchanged
CDH13	-1.05666	-0.989785	-2.43905	0.0159245	0.408618	-3.18849	down-regulated
SPINT3	-1.05651	-0.285639	-4.43352	1.81010447130005e-05	0.0135116	2.66278	down-regulated
C1QTNF5	-1.05649	1.69483	-2.57599	0.0109872	0.357294	-2.88202	down-regulated
CDC25A	-1.05615	0.957208	-2.94989	0.00370333	0.216089	-1.96888	down-regulated
PODN	-1.056	-1.52244	-2.26904	0.0247302	0.473948	-3.54756	down-regulated
ADGRE3	1.05491	-2.0101	1.80692	0.0728329	0.635288	-4.40067	unchanged
CYP2B6	-1.0546	-3.31999	-2.00162	0.047177	0.568218	-4.06345	down-regulated
OR14J1	1.05433	1.56117	2.49369	0.013757	0.382026	-3.06804	up-regulated
OR14J1.1	1.05433	1.56117	2.49369	0.013757	0.382026	-3.06804	up-regulated
OR14J1.2	1.05433	1.56117	2.49369	0.013757	0.382026	-3.06804	up-regulated
OR14J1.3	1.05433	1.56117	2.49369	0.013757	0.382026	-3.06804	up-regulated
OR14J1.4	1.05433	1.56117	2.49369	0.013757	0.382026	-3.06804	up-regulated
OR14J1.5	1.05433	1.56117	2.49369	0.013757	0.382026	-3.06804	up-regulated
OR14J1.6	1.05433	1.56117	2.49369	0.013757	0.382026	-3.06804	up-regulated
NOX5	1.05422	-3.42392	1.42628	0.15592	0.798115	-4.96432	unchanged
NOX5.1	1.05422	-3.42392	1.42628	0.15592	0.798115	-4.96432	unchanged
CRHR1	1.05412	-2.3317	1.82158	0.0705641	0.635122	-4.37641	unchanged
CRHR1.1	1.05412	-2.3317	1.82158	0.0705641	0.635122	-4.37641	unchanged
CRHR1.2	1.05412	-2.3317	1.82158	0.0705641	0.635122	-4.37641	unchanged
CRHR1.3	1.05412	-2.3317	1.82158	0.0705641	0.635122	-4.37641	unchanged
CRHR1.4	1.05412	-2.3317	1.82158	0.0705641	0.635122	-4.37641	unchanged
CRHR1.5	1.05412	-2.3317	1.82158	0.0705641	0.635122	-4.37641	unchanged
SPTLC3	1.05343	0.282404	2.623	0.00964035	0.338999	-2.77332	up-regulated
MYBL2	1.05318	-2.09229	2.72223	0.0072735	0.296777	-2.53804	up-regulated
SYT16	1.05257	-2.24258	2.21126	0.0285714	0.494983	-3.66413	up-regulated
RDH5	1.05218	0.271042	3.47802	0.000665765	0.0871804	-0.496655	up-regulated
ACSM2B	-1.0518	-2.26091	-3.40566	0.00085251	0.0994875	-0.710528	down-regulated
DMRTA2	1.05176	1.14491	1.52757	0.128781	0.770303	-4.82682	unchanged
GSDMD	-1.05139	-0.130861	-2.37413	0.0188903	0.434149	-3.32843	down-regulated
GSDMD.1	-1.05139	-0.130861	-2.37413	0.0188903	0.434149	-3.32843	down-regulated
ZNF703	-1.05129	3.18295	-3.08286	0.00245155	0.176086	-1.61789	down-regulated
EPPIN	1.05075	-2.73297	2.10321	0.0371617	0.527856	-3.8746	up-regulated
USH1G	-1.0504	-0.0876972	-2.00905	0.0463741	0.564919	-4.04994	down-regulated
HBA1	-1.05033	4.79843	-1.92793	0.0558032	0.599743	-4.19491	unchanged
FAM3D	1.05018	-1.53051	2.22869	0.0273616	0.488677	-3.62927	up-regulated
SCRT1	-1.04966	4.16324	-3.52021	0.000575378	0.0785408	-0.370213	down-regulated
SCRT1.1	-1.04966	4.16324	-3.52021	0.000575378	0.0785408	-0.370213	down-regulated
OR1L1	1.0492	-0.925339	2.50848	0.0132174	0.381172	-3.03501	up-regulated
TRPC4	-1.04916	-2.72467	-2.45614	0.0152161	0.398041	-3.15109	down-regulated
TRPV6	1.04816	-3.48794	2.0612	0.0410568	0.549175	-3.95376	up-regulated
TRPV6.1	1.04816	-3.48794	2.0612	0.0410568	0.549175	-3.95376	up-regulated
LYPD6	1.04742	0.417023	1.29779	0.196405	0.834978	-5.12555	unchanged
CCR3	1.04698	-2.52812	1.43747	0.152724	0.798115	-4.94959	unchanged
FAM43B	-1.04666	1.51463	-2.54638	0.0119201	0.366893	-2.94958	down-regulated
SLC26A3	1.04507	-2.73235	1.80057	0.0738334	0.637145	-4.41111	unchanged
DNAH11	-1.04274	-3.43719	-2.05918	0.0412525	0.549175	-3.95752	down-regulated
ELF5	-1.04253	-2.00958	-1.58049	0.116156	0.748555	-4.75136	unchanged
RSPO4	1.04205	-0.77193	2.66358	0.00859924	0.326062	-2.67805	up-regulated
TAF1L	-1.04171	-2.78082	-1.38237	0.168966	0.808693	-5.02108	unchanged
FAM72C	-1.04164	-1.6538	-2.9032	0.004267	0.229369	-2.08891	down-regulated
FAP	-1.04158	-2.31244	-2.05975	0.0411967	0.549175	-3.95645	down-regulated
ADGRL4	-1.04104	1.60976	-2.89503	0.00437329	0.231438	-2.10973	down-regulated
WNT11	-1.0403	-0.671149	-2.34006	0.0206341	0.44205	-3.40048	down-regulated
LILRA5	-1.03912	-2.36325	-2.31885	0.0217897	0.450114	-3.44484	down-regulated
LILRA5.1	-1.03912	-2.36325	-2.31885	0.0217897	0.450114	-3.44484	down-regulated
LILRA5.2	-1.03912	-2.36325	-2.31885	0.0217897	0.450114	-3.44484	down-regulated
LILRA5.3	-1.03912	-2.36325	-2.31885	0.0217897	0.450114	-3.44484	down-regulated
LILRA5.4	-1.03912	-2.36325	-2.31885	0.0217897	0.450114	-3.44484	down-regulated
COX6B2	1.03899	0.722651	3.47152	0.000680825	0.0876242	-0.516024	up-regulated
PREX2	-1.03804	-0.184187	-2.43531	0.0160832	0.409784	-3.19664	down-regulated
CRHR2	-1.03734	0.244601	-1.76473	0.0796989	0.656088	-4.46941	unchanged
CRYBG1	-1.03722	1.70788	-2.48608	0.014042	0.383518	-3.08496	down-regulated
EMID1	-1.03629	-1.00437	-2.51152	0.0131089	0.379989	-3.02821	down-regulated
TENM1	1.0361	0.776081	1.23678	0.218152	0.855405	-5.1969	unchanged
RBFOX1	1.03607	-4.70265	2.19296	0.0298922	0.499552	-3.70048	up-regulated
UNC45B	1.03567	-2.96463	1.45599	0.147541	0.797916	-4.92494	unchanged
HCRTR1	-1.03526	-0.161662	-2.20489	0.0290254	0.49714	-3.67682	down-regulated
GABRA4	-1.0349	-3.2285	-1.23897	0.217344	0.855274	-5.1944	unchanged
OR5AS1	1.0342	1.42973	2.46572	0.0148313	0.392209	-3.13001	up-regulated
FFAR3	1.03344	-1.08633	2.24848	0.0260422	0.482665	-3.58937	up-regulated
HOMER1	1.03327	1.58383	3.22856	0.00153647	0.140674	-1.21791	up-regulated
MUC7	-1.03327	-0.536423	-2.57163	0.0111203	0.359669	-2.89201	down-regulated
LMX1B	1.03226	-2.3755	2.86076	0.00484635	0.242565	-2.19653	up-regulated
EVPL	1.03176	-2.2379	1.36578	0.174107	0.816263	-5.04208	unchanged
CRB1	-1.03159	-0.971163	-1.98818	0.04866	0.577164	-4.08777	down-regulated
TM4SF20	1.03158	-3.09298	2.01819	0.0454016	0.561858	-4.03324	up-regulated
S100A8	-1.03143	0.11156	-1.92443	0.0562442	0.599743	-4.20104	unchanged
PCDHGC4	-1.03031	1.12934	-1.90824	0.058322	0.603443	-4.22926	unchanged
SMPDL3B	1.02986	-1.88481	1.94654	0.0535089	0.597984	-4.16216	unchanged
MIOX	1.02884	-0.940258	2.45748	0.0151616	0.397536	-3.14813	up-regulated
DRAXIN	1.02683	-2.72168	3.02512	0.00293732	0.192879	-1.77197	up-regulated
NOS1AP	1.02663	1.71788	2.33078	0.0211328	0.444685	-3.41993	up-regulated
TLL2	1.02648	-1.88876	2.58139	0.0108245	0.355567	-2.86963	up-regulated
XKR5	1.02563	-3.43462	1.51712	0.131396	0.773881	-4.84143	unchanged
XKR5.1	1.02563	-3.43462	1.51712	0.131396	0.773881	-4.84143	unchanged
KLRD1	1.02514	-0.566072	3.20907	0.00163704	0.147837	-1.27233	up-regulated
TEX35	-1.02451	-1.90805	-1.54351	0.12487	0.763215	-4.80436	unchanged
ASCL1	1.02333	-1.8197	1.79679	0.0744355	0.637895	-4.41732	unchanged
OR2AT4	1.02323	-2.75087	2.1974	0.0295667	0.498418	-3.69168	up-regulated
TDRD15	1.02316	-2.75625	1.59005	0.113984	0.743099	-4.73747	unchanged
TDRD15.1	1.02316	-2.75625	1.59005	0.113984	0.743099	-4.73747	unchanged
TENT5C	-1.02244	2.84458	-3.05988	0.00263522	0.184051	-1.67951	down-regulated
B3GNT8	-1.02238	-0.694336	-2.53714	0.0122256	0.371482	-2.97053	down-regulated
BAIAP3	-1.02198	6.58825	-2.62652	0.00954566	0.336986	-2.7651	down-regulated
FBLN2	-1.02061	-0.218489	-1.99753	0.0476237	0.570389	-4.07086	down-regulated
BCHE	-1.02033	-1.40814	-1.42471	0.156374	0.798115	-4.96638	unchanged
EGFL6	1.01953	-1.57998	1.75088	0.0820656	0.665118	-4.49164	unchanged
TSHZ2	-1.01953	0.416924	-1.55193	0.122842	0.760037	-4.7924	unchanged
FASLG	1.01946	-2.03836	1.91329	0.0576666	0.60246	-4.22048	unchanged
RGPD2	-1.01905	-0.903133	-1.89089	0.0606192	0.611158	-4.25924	unchanged
SLITRK6	1.01857	-2.25942	1.49308	0.137573	0.783507	-4.87467	unchanged
PRND	-1.01854	-1.32554	-2.80438	0.00572732	0.264337	-2.33734	down-regulated
ELAVL2	1.01843	0.496466	2.164	0.0320898	0.508233	-3.7574	up-regulated
DNAH8	-1.01821	-3.78403	-1.1708	0.243584	0.875403	-5.27029	unchanged
EFEMP1	-1.01818	-0.365894	-1.50215	0.135216	0.781128	-4.86219	unchanged
FOS	-1.01707	5.54988	-1.19813	0.232806	0.871157	-5.24037	unchanged
CPXM2	-1.01624	-1.4351	-1.68328	0.0944562	0.700389	-4.59773	unchanged
ITGB4	-1.01609	-0.866681	-2.00919	0.0463586	0.564919	-4.04967	down-regulated
ALDOB	1.01587	-2.31604	2.68037	0.00819908	0.313528	-2.63826	up-regulated
KBTBD11-OT1	1.01522	-1.75614	2.61355	0.00989843	0.343012	-2.79531	up-regulated
CTNNA3	-1.01518	-2.58778	-2.30516	0.0225653	0.45705	-3.47327	down-regulated
ARL9	1.01495	-0.849688	2.57579	0.0109934	0.357294	-2.88249	up-regulated
C4orf17	-1.01435	-0.999225	-1.97816	0.0497909	0.57989	-4.1058	down-regulated
USP53	1.01423	1.42987	2.91385	0.00413185	0.227534	-2.06167	up-regulated
COL4A2	-1.01367	2.14694	-2.21507	0.0283033	0.493437	-3.65654	down-regulated
TMEM229A	1.01118	-0.938072	1.79256	0.0751121	0.638156	-4.42423	unchanged
C11orf91	1.01012	-1.5787	2.59268	0.0104909	0.351094	-2.84364	up-regulated
TEK	-1.00922	1.10486	-2.35451	0.0198777	0.437998	-3.37003	down-regulated
ARHGEF5	-1.00908	2.31904	-2.73051	0.00710216	0.293021	-2.51806	down-regulated
ARHGEF5.1	-1.00908	2.31904	-2.73051	0.00710216	0.293021	-2.51806	down-regulated
MXRA5	-1.00829	-0.483978	-1.74354	0.0833431	0.668503	-4.50336	unchanged
HTN1	1.00823	-1.78107	2.2229	0.0277585	0.488994	-3.64088	up-regulated
HTN1.1	1.00823	-1.78107	2.2229	0.0277585	0.488994	-3.64088	up-regulated
SCD	1.00818	4.63839	2.55468	0.0116517	0.363477	-2.93071	up-regulated
SCGB3A2	1.00793	2.051	2.25457	0.0256473	0.482406	-3.57702	up-regulated
PKP3	1.00764	-1.08627	1.25451	0.211661	0.847112	-5.17652	unchanged
ASTN1	-1.00734	3.84195	-2.32079	0.0216816	0.450114	-3.4408	down-regulated
IL11	1.00699	-0.290443	2.50796	0.013236	0.381221	-3.03618	up-regulated
GRM4	1.00669	-4.2794	1.25267	0.212329	0.848072	-5.17865	unchanged
ATP13A5	1.0064	-3.15526	1.46116	0.14612	0.796845	-4.91801	unchanged
C2orf80	-1.00626	2.69543	-1.26267	0.208721	0.846092	-5.16704	unchanged
WFDC3	1.00586	-3.18315	2.32787	0.0212915	0.445794	-3.42602	up-regulated
GAD1	-1.00556	0.810569	-1.25009	0.213266	0.84998	-5.18163	unchanged
C1orf54	1.00538	3.13243	4.0635	7.8634315167911e-05	0.0256678	1.36802	up-regulated
WNT9A	1.00375	-2.09892	2.27515	0.0243517	0.471603	-3.53507	up-regulated
GCNT4	1.00372	-1.67585	1.96753	0.0510159	0.585258	-4.12485	unchanged
ABCC8	1.00293	0.520653	2.33783	0.0207527	0.44205	-3.40515	up-regulated
MYCL	1.00208	-0.913164	1.53004	0.12817	0.770076	-4.82336	unchanged
RGL3	-1.00194	2.6057	-2.07737	0.0395174	0.541875	-3.92345	down-regulated
CD83	-1.0009	4.51579	-3.10753	0.00226761	0.168509	-1.55129	down-regulated
RGS8	1.0009	-3.68331	1.54739	0.123932	0.760055	-4.79885	unchanged
INMT-MINDY4	1.00002	-1.0383	2.41864	0.0168091	0.416582	-3.23287	up-regulated
NOX4	-0.999633	-1.16107	-2.15608	0.0327147	0.510816	-3.77285	unchanged
SVOPL	0.998744	-3.06971	1.47778	0.141619	0.789915	-4.89555	unchanged
CLEC12B	0.99848	-2.39692	1.5859	0.114923	0.746089	-4.74351	unchanged
CALHM2	-0.997714	1.38439	-2.40631	0.017364	0.42123	-3.2595	unchanged
KIR3DX1	0.99719	0.369576	2.41989	0.0167535	0.416568	-3.23015	unchanged
KIR3DX1.1	0.99719	0.369576	2.41989	0.0167535	0.416568	-3.23015	unchanged
KIR3DX1.2	0.99719	0.369576	2.41989	0.0167535	0.416568	-3.23015	unchanged
MPPED2	-0.996973	2.36524	-2.22792	0.0274142	0.488677	-3.63081	unchanged
TMEM215	0.996526	-1.09393	1.7425	0.0835244	0.668521	-4.505	unchanged
C4orf19	0.995813	-1.28673	2.50376	0.0133877	0.381684	-3.04558	unchanged
SLC16A11	-0.995559	0.239934	-2.24818	0.0260617	0.482665	-3.58997	unchanged
FPR1	-0.995324	-0.57598	-1.74909	0.0823758	0.66709	-4.49451	unchanged
CD24	0.994315	1.90602	1.59912	0.111954	0.738323	-4.72421	unchanged
CNKSR2	0.994109	-3.22949	1.54767	0.123866	0.760055	-4.79846	unchanged
PRLHR	-0.994001	3.80405	-2.36569	0.0193096	0.434664	-3.34637	unchanged
C4orf50	0.993719	-4.17582	1.51329	0.132366	0.775552	-4.84676	unchanged
EIF2S3B	-0.992813	-2.92534	-2.04192	0.0429583	0.554599	-3.98958	unchanged
CLGN	0.992203	3.86282	3.92625	0.000132521	0.0331819	0.910067	unchanged
CRYGC	0.991042	0.619081	1.80667	0.0728723	0.635288	-4.40108	unchanged
CRYGC.1	0.991042	0.619081	1.80667	0.0728723	0.635288	-4.40108	unchanged
C19orf18	0.989071	2.04813	3.75488	0.000249748	0.0500713	0.355891	unchanged
SLAMF1	0.988847	-2.67594	1.60681	0.110254	0.73674	-4.71291	unchanged
P2RY8	-0.988664	0.934198	-2.65863	0.00872058	0.32666	-2.68975	unchanged
P2RY8.1	-0.988664	0.934198	-2.65863	0.00872058	0.32666	-2.68975	unchanged
C1orf87	0.988507	-2.42785	1.61459	0.108556	0.734457	-4.70143	unchanged
SLC44A5	-0.988415	1.03788	-1.11819	0.26532	0.893245	-5.32599	unchanged
OR2L5	-0.986007	-1.63762	-1.86711	0.0638895	0.622672	-4.2999	unchanged
GEM	-0.98504	0.832228	-2.27509	0.0243558	0.471603	-3.53521	unchanged
COL16A1	0.984571	1.03891	1.86667	0.0639516	0.622672	-4.30066	unchanged
ACTL7A	0.983947	-1.10685	2.05167	0.0419872	0.552204	-3.9715	unchanged
HSPB8	0.983215	2.32622	2.6564	0.00877567	0.327242	-2.695	unchanged
NPIPA2	0.983027	0.750102	2.69415	0.00788334	0.309012	-2.60543	unchanged
NCAN	0.982715	-0.0541379	1.82413	0.0701751	0.635122	-4.37217	unchanged
COL4A1	-0.982098	3.07053	-2.25729	0.0254726	0.481093	-3.57149	unchanged
ZBED2	0.981638	-0.372437	1.91165	0.0578786	0.60246	-4.22333	unchanged
EMILIN2	-0.981283	1.36342	-2.23597	0.0268696	0.487265	-3.61463	unchanged
INHBA	-0.980652	-3.04551	-1.98056	0.0495185	0.577879	-4.1015	unchanged
BHMT	0.980631	-1.82859	1.92748	0.0558605	0.599743	-4.19571	unchanged
SERPINB10	0.980141	-1.53386	1.74394	0.083272	0.668503	-4.50271	unchanged
PRSS58	0.97976	-1.10417	2.22352	0.0277159	0.488994	-3.63964	unchanged
PRSS58.1	0.97976	-1.10417	2.22352	0.0277159	0.488994	-3.63964	unchanged
SEMA6D	-0.979051	3.29154	-2.53001	0.0124657	0.373854	-2.98662	unchanged
FREM2	-0.978556	-4.72965	-1.50789	0.133743	0.778772	-4.85426	unchanged
HES6	0.978535	0.354437	2.13452	0.0344687	0.517559	-3.81461	unchanged
CPNE4	0.977528	-0.464444	1.71764	0.0879813	0.6819	-4.54431	unchanged
TGFB1	-0.977329	2.75725	-2.91434	0.00412575	0.227534	-2.06042	unchanged
PKDCC	-0.97729	2.23507	-2.55041	0.0117893	0.365745	-2.94044	unchanged
LUZP2	-0.976959	-3.75054	-1.77653	0.077727	0.647428	-4.45034	unchanged
NHLRC4	-0.976231	1.05465	-2.4113	0.0171374	0.420007	-3.24873	unchanged
MFAP5	0.976122	-0.405526	2.50181	0.0134585	0.381769	-3.04994	unchanged
PLEKHG1	-0.976059	-0.00144583	-2.34589	0.0203257	0.439675	-3.38821	unchanged
AQP3	-0.975234	-0.423706	-2.03954	0.0431977	0.555967	-3.99397	unchanged
TM4SF19	0.974302	-0.854915	2.61309	0.00991126	0.343012	-2.79638	unchanged
CD8B	0.973881	-2.81616	1.97214	0.0504812	0.58226	-4.11659	unchanged
VGF	-0.97284	4.84141	-1.44522	0.150538	0.798115	-4.93931	unchanged
RHOU	0.971935	0.167463	2.00877	0.0464033	0.564919	-4.05043	unchanged
RHOU.1	0.971935	0.167463	2.00877	0.0464033	0.564919	-4.05043	unchanged
PLSCR4	0.971478	1.4615	1.94174	0.0540925	0.599191	-4.17063	unchanged
C12orf42	-0.971417	-2.44852	-1.41577	0.158972	0.798115	-4.97807	unchanged
ZDHHC11	0.971229	2.0537	2.96023	0.00358813	0.212619	-1.94207	unchanged
WNT3A	-0.971139	-1.25555	-1.76686	0.0793392	0.655277	-4.46597	unchanged
PPP3R2	-0.971106	-0.95065	-1.91127	0.0579279	0.60246	-4.22399	unchanged
ANPEP	-0.97099	-0.614682	-2.06349	0.0408357	0.549175	-3.94948	unchanged
MAMLD1	-0.970696	1.35275	-1.98314	0.0492268	0.577164	-4.09686	unchanged
RASL10A	0.970669	-1.05242	2.83439	0.00524175	0.248547	-2.2627	unchanged
SOCS3	-0.970402	2.00325	-1.33366	0.184391	0.823627	-5.08203	unchanged
BMPER	0.970301	0.046417	2.37479	0.0188579	0.434149	-3.32703	unchanged
VEGFC	-0.96918	1.93657	-2.76785	0.00637371	0.272849	-2.42726	unchanged
TRPM6	0.968466	-1.23498	2.62851	0.00949251	0.335636	-2.76045	unchanged
C4orf54	0.96826	-3.6556	2.05397	0.0417608	0.551673	-3.96722	unchanged
MYADML2	-0.967718	-2.47753	-1.85446	0.0656885	0.626908	-4.32134	unchanged
F13A1	-0.967475	0.905949	-1.78332	0.0766109	0.644389	-4.43932	unchanged
C11orf16	-0.967118	0.282928	-1.76594	0.0794947	0.655277	-4.46746	unchanged
EFEMP2	-0.966814	1.58621	-2.31383	0.0220714	0.453571	-3.45528	unchanged
TMEM47	-0.966769	1.61851	-2.63731	0.00926083	0.332274	-2.73987	unchanged
OR1D2	0.965614	-0.702883	2.95075	0.00369359	0.21608	-1.96665	unchanged
NXF2	0.964714	2.8444	2.03884	0.0432686	0.556244	-3.99527	unchanged
CAGE1	0.964468	-3.38378	1.66808	0.0974411	0.706674	-4.62104	unchanged
MS4A3	0.964365	-1.4999	1.82808	0.0695768	0.635122	-4.36559	unchanged
MS4A3.1	0.964365	-1.4999	1.82808	0.0695768	0.635122	-4.36559	unchanged
ANKRD20A1	0.963458	0.966459	2.89699	0.00434762	0.231438	-2.10475	unchanged
MMP9	-0.962876	-0.578768	-1.81625	0.0713826	0.635122	-4.38526	unchanged
VAV3	0.96274	-0.375959	2.29399	0.0232163	0.461519	-3.49636	unchanged
SCN2B	-0.962384	2.21201	-2.21326	0.0284304	0.494851	-3.66014	unchanged
FCRL5	0.961407	-2.07457	2.69933	0.00776746	0.306386	-2.59304	unchanged
HSPB7	-0.961257	0.412185	-2.12732	0.0350724	0.521564	-3.82848	unchanged
TRIM17	-0.96091	-0.217288	-2.50071	0.0134986	0.381947	-3.0524	unchanged
CADPS2	-0.960625	2.87214	-2.07434	0.0398022	0.542326	-3.92915	unchanged
OTP	0.960027	-1.1858	1.68291	0.0945282	0.700389	-4.5983	unchanged
CSMD3	0.95907	-3.32384	1.18524	0.237848	0.87446	-5.25458	unchanged
ITPKA	0.959039	-1.92962	2.31116	0.0222225	0.454191	-3.46083	unchanged
CNGA3	0.958832	-0.914122	1.29993	0.195673	0.834559	-5.12299	unchanged
ETV1	0.958784	-0.527357	2.32727	0.0213243	0.44595	-3.42728	unchanged
SOX11	0.957781	-2.39809	1.47275	0.14297	0.793717	-4.90238	unchanged
RANBP17	0.957275	-2.69719	1.69723	0.0917821	0.692997	-4.57617	unchanged
RIDA	0.95679	2.38019	4.13706	5.91398662444127e-05	0.0227004	1.61852	unchanged
SESN3	0.956573	4.14613	2.56156	0.0114334	0.36153	-2.91504	unchanged
COL19A1	0.956402	-3.68826	1.78556	0.0762448	0.643652	-4.43566	unchanged
NRIP1	-0.955662	2.95939	-2.36357	0.019416	0.43488	-3.35085	unchanged
IRF4	0.955344	-3.34402	1.57043	0.118479	0.750394	-4.76591	unchanged
CYP1B1	-0.955233	-0.269444	-1.54527	0.124445	0.761325	-4.80187	unchanged
LAMC3	-0.955006	0.71733	-2.04634	0.042516	0.554199	-3.9814	unchanged
NID1	-0.954976	2.72421	-2.25531	0.0255999	0.482406	-3.57552	unchanged
SLCO1B3	0.954948	-0.842211	2.02003	0.0452084	0.56171	-4.02988	unchanged
ARSH	-0.954913	-0.585528	-2.41021	0.0171865	0.420296	-3.25108	unchanged
GPSM1	-0.954799	2.36272	-2.7684	0.00636347	0.272849	-2.42591	unchanged
TMEFF2	0.954792	-1.83593	1.28088	0.202266	0.840142	-5.14566	unchanged
PLPPR3	-0.953824	-0.725841	-2.4055	0.0174009	0.42123	-3.26123	unchanged
PLPPR3.1	-0.953824	-0.725841	-2.4055	0.0174009	0.42123	-3.26123	unchanged
SOX5	-0.953576	-2.40248	-1.94441	0.0537665	0.598399	-4.16591	unchanged
SI	0.953001	-1.7849	1.45311	0.148337	0.798115	-4.92879	unchanged
ARMH1	0.952626	1.12469	3.34499	0.00104583	0.115466	-0.886928	unchanged
PKHD1	0.952359	-2.23186	1.09101	0.277066	0.903981	-5.35378	unchanged
ITPRID1	0.952098	-3.6151	1.2934	0.197915	0.835551	-5.1308	unchanged
LOX	-0.951432	-0.738683	-2.29036	0.0234317	0.464571	-3.50385	unchanged
GJA3	-0.951352	-3.15555	-1.29853	0.196152	0.834614	-5.12467	unchanged
OR8A1	0.951341	-2.42452	2.43126	0.0162569	0.410812	-3.20546	unchanged
NPIPA3	0.951317	1.40644	2.48548	0.014065	0.383518	-3.0863	unchanged
NPIPA3.1	0.951317	1.40644	2.48548	0.014065	0.383518	-3.0863	unchanged
TNFRSF11B	-0.951143	-0.912643	-1.49781	0.13634	0.781769	-4.86817	unchanged
RGS6	0.950292	-4.01663	1.64452	0.102219	0.720218	-4.65676	unchanged
TMEM26	-0.950139	-1.4819	-2.0336	0.0438022	0.557692	-4.00495	unchanged
PRRG4	0.949879	2.1075	2.73443	0.0070222	0.292932	-2.50857	unchanged
SH2D4B	0.949493	-3.02962	1.4326	0.154109	0.798115	-4.95601	unchanged
TOGARAM2	-0.949356	-0.431239	-2.28842	0.0235475	0.465637	-3.50785	unchanged
SDK1	0.949239	-2.87673	2.0849	0.0388187	0.538281	-3.90929	unchanged
CACNA2D4	0.949171	3.81879	2.04562	0.0425875	0.554199	-3.98273	unchanged
CACNA2D4.1	0.949171	3.81879	2.04562	0.0425875	0.554199	-3.98273	unchanged
SH3GL3	-0.948898	2.28166	-1.83387	0.0687082	0.634609	-4.35594	unchanged
SH3GL3.1	-0.948898	2.28166	-1.83387	0.0687082	0.634609	-4.35594	unchanged
SLC5A5	0.948867	-2.72538	2.03171	0.0439954	0.558018	-4.00843	unchanged
FOXI3	0.947866	-2.7395	2.37036	0.0190763	0.434664	-3.33644	unchanged
VSTM4	0.947268	2.09594	3.57715	0.000471585	0.0725359	-0.197573	unchanged
ARHGAP18	-0.94665	3.20616	-2.95641	0.00363037	0.212934	-1.952	unchanged
TMEM92	-0.945616	-1.12502	-1.77738	0.0775858	0.646969	-4.44896	unchanged
KRT6C	-0.945299	-0.294661	-3.31538	0.00115439	0.122067	-0.972037	unchanged
COL24A1	0.944796	-1.61304	1.67306	0.0964554	0.703572	-4.61343	unchanged
ECSCR	-0.944647	2.48131	-2.55603	0.0116087	0.362638	-2.92765	unchanged
ECSCR.1	-0.944647	2.48131	-2.55603	0.0116087	0.362638	-2.92765	unchanged
NEDD8-MDP1	0.94392	-0.874028	3.10684	0.00227259	0.168509	-1.55316	unchanged
NEDD8-MDP1.1	0.94392	-0.874028	3.10684	0.00227259	0.168509	-1.55316	unchanged
TMEM212	0.943806	3.57345	2.37114	0.019038	0.434664	-3.3348	unchanged
PWWP2B	-0.943636	3.19339	-2.87769	0.00460709	0.236368	-2.15376	unchanged
FERMT1	0.943517	-3.57596	1.48075	0.140826	0.788032	-4.89152	unchanged
ADGRL3	-0.94327	1.5916	-1.50747	0.133848	0.778984	-4.85483	unchanged
NLGN4Y	-0.943062	1.23544	-1.37659	0.170746	0.812013	-5.02843	unchanged
TMEM196	0.942915	0.864215	1.33587	0.183669	0.823627	-5.07931	unchanged
PRR15	0.942692	-1.35465	1.7018	0.0909199	0.690439	-4.56907	unchanged
IRX4	0.942676	-1.15726	1.68248	0.094611	0.700389	-4.59896	unchanged
HEYL	-0.942674	3.13805	-2.18695	0.0303365	0.500196	-3.71233	unchanged
RD3	-0.942387	2.09261	-2.21016	0.0286492	0.494983	-3.66632	unchanged
TGFBR3	0.942143	2.11787	2.17665	0.031113	0.504135	-3.73262	unchanged
SCIN	0.941385	-1.78614	2.48749	0.013989	0.383518	-3.08184	unchanged
SERPINB12	-0.941255	-1.37453	-1.53333	0.127357	0.76956	-4.81874	unchanged
EVA1B	-0.940982	0.601513	-1.9937	0.0480466	0.572871	-4.0778	unchanged
KCNK15	0.940931	-0.259843	2.30804	0.0224001	0.455752	-3.4673	unchanged
KDR	-0.940318	3.20236	-2.34528	0.0203579	0.439675	-3.3895	unchanged
OR10K1	0.940237	-0.344691	2.32785	0.0212925	0.445794	-3.42606	unchanged
SLC35F3	0.939092	-2.07969	1.5696	0.118671	0.750804	-4.7671	unchanged
FA2H	0.938736	-2.37133	1.98242	0.0493075	0.577164	-4.09814	unchanged
PLAUR	-0.938674	0.60482	-2.96577	0.00352785	0.210764	-1.92769	unchanged
MMP11	-0.93848	-2.00339	-2.04872	0.0422795	0.553318	-3.97699	unchanged
MMP11.1	-0.93848	-2.00339	-2.04872	0.0422795	0.553318	-3.97699	unchanged
ATP1A2	-0.938412	4.21576	-2.83825	0.00518216	0.247081	-2.25306	unchanged
TMEM121	-0.937861	0.700003	-2.23366	0.027025	0.488511	-3.61928	unchanged
EDDM3A	-0.937856	-0.287883	-3.88377	0.00015535	0.0369085	0.770867	unchanged
TACR3	0.937454	-2.93682	1.44279	0.15122	0.798115	-4.94253	unchanged
PCDHB13	0.936743	0.736988	2.29529	0.0231399	0.461182	-3.49368	unchanged
PCDHB13.1	0.936743	0.736988	2.29529	0.0231399	0.461182	-3.49368	unchanged
MSC	-0.936057	-0.882733	-2.21048	0.028627	0.494983	-3.66569	unchanged
ALAS2	0.935808	-2.26538	1.73471	0.0849007	0.671171	-4.51738	unchanged
FCN3	-0.935591	-2.1003	-2.04352	0.0427979	0.554199	-3.98662	unchanged
KLF4	-0.93507	1.0451	-1.60381	0.110916	0.737379	-4.71733	unchanged
TSPAN9	-0.934595	1.32154	-2.11773	0.0358908	0.523643	-3.84688	unchanged
TMEM132A	-0.934207	3.74235	-2.62272	0.00964785	0.338999	-2.77397	unchanged
BAMBI	-0.934202	2.18477	-1.78327	0.0766183	0.644389	-4.43939	unchanged
TRPM3	0.93399	0.443555	2.43201	0.0162248	0.410812	-3.20384	unchanged
FABP4	-0.933643	-1.70967	-1.94587	0.0535892	0.597984	-4.16333	unchanged
APOBEC3G	-0.93354	2.64577	-2.97555	0.00342353	0.20898	-1.90221	unchanged
POLR2J3	0.933141	4.20913	2.44068	0.0158558	0.408618	-3.18494	unchanged
POLR2J3.1	0.933141	4.20913	2.44068	0.0158558	0.408618	-3.18494	unchanged
GDPD2	-0.93308	2.64485	-1.67095	0.096872	0.705187	-4.61665	unchanged
MCF2	-0.932623	3.57105	-2.35554	0.0198245	0.437435	-3.36785	unchanged
GRIA1	0.932417	-1.13558	1.17269	0.242828	0.875403	-5.26825	unchanged
CD93	-0.932162	2.68299	-2.13573	0.034368	0.516787	-3.81228	unchanged
TACR1	0.932016	-3.06768	1.74284	0.083465	0.668521	-4.50446	unchanged
COLGALT2	-0.931503	2.34538	-2.13874	0.034119	0.514894	-3.80647	unchanged
H2AC8	-0.930994	1.63337	-2.27145	0.0245807	0.473189	-3.54265	unchanged
LEMD1	0.930482	-1.65737	2.2385	0.0267004	0.486485	-3.60953	unchanged
C1orf127	0.930303	-3.63807	2.26692	0.0248629	0.47537	-3.55189	unchanged
GPR88	0.930279	-2.17702	1.65574	0.0999215	0.71673	-4.63981	unchanged
KBTBD12	0.929855	0.724642	2.60543	0.0101252	0.34345	-2.81415	unchanged
OR2A14	0.929102	-1.87123	1.64812	0.101477	0.719606	-4.65133	unchanged
OR2A14.1	0.929102	-1.87123	1.64812	0.101477	0.719606	-4.65133	unchanged
AEBP1	-0.928936	2.48849	-2.27305	0.0244814	0.472637	-3.53937	unchanged
PALS2	0.927742	-3.58187	1.79494	0.0747304	0.637939	-4.42034	unchanged
LLCFC1	0.927135	-1.13576	2.37823	0.0186895	0.434149	-3.3197	unchanged
LLCFC1.1	0.927135	-1.13576	2.37823	0.0186895	0.434149	-3.3197	unchanged
PCDHB1	0.92686	0.0891197	2.78145	0.00612568	0.271058	-2.3939	unchanged
PCDHB1.1	0.92686	0.0891197	2.78145	0.00612568	0.271058	-2.3939	unchanged
WSCD2	-0.925785	1.17889	-1.85884	0.0650614	0.624884	-4.31394	unchanged
FBN1	-0.925445	3.10911	-2.15632	0.0326954	0.510816	-3.77238	unchanged
PLCD4	0.925218	3.01858	3.74687	0.000257124	0.0500713	0.330489	unchanged
GJA1	-0.924839	2.23106	-2.59942	0.0102963	0.346169	-2.82808	unchanged
IL6R	0.924563	-1.11928	2.24443	0.0263076	0.482665	-3.59756	unchanged
B3GLCT	0.924559	1.423	2.33754	0.0207682	0.44205	-3.40576	unchanged
ARL5C	0.924138	-3.07655	1.52023	0.130614	0.773145	-4.8371	unchanged
CHAC1	0.923436	-0.582813	2.29463	0.0231789	0.461182	-3.49505	unchanged
SCGN	0.923043	2.53987	1.56797	0.119051	0.75214	-4.76944	unchanged
RELL2	-0.922914	3.17899	-2.46303	0.0149383	0.393516	-3.13593	unchanged
RFX1	-0.922637	4.77099	-2.68312	0.00813503	0.312138	-2.6317	unchanged
RFX1.1	-0.922637	4.77099	-2.68312	0.00813503	0.312138	-2.6317	unchanged
FSTL1	-0.921462	2.46309	-2.12324	0.035419	0.521564	-3.83632	unchanged
HS6ST2	-0.921274	0.223862	-1.21764	0.225324	0.863956	-5.2186	unchanged
PSCA	-0.92095	-1.37662	-1.81703	0.0712616	0.635122	-4.38396	unchanged
HTR1B	0.920408	-1.2643	1.9069	0.0584966	0.603443	-4.23158	unchanged
MSTN	0.92033	-0.210013	1.92564	0.0560922	0.599743	-4.19894	unchanged
THEGL	0.920318	-2.2299	1.81436	0.071674	0.635122	-4.38838	unchanged
SPAG5	0.919773	1.48526	3.14921	0.00198557	0.158054	-1.43772	unchanged
HOXA3	0.919354	-1.43017	1.4902	0.138327	0.785272	-4.87862	unchanged
HTR3E	-0.919324	-1.16768	-1.83213	0.0689678	0.635122	-4.35884	unchanged
SNED1	-0.918456	0.732228	-2.6995	0.00776354	0.306386	-2.59262	unchanged
OR4F17	0.918188	3.13156	2.27977	0.0240693	0.471603	-3.52562	unchanged
KCND2	0.9181	-1.17566	1.06053	0.290655	0.915365	-5.38414	unchanged
C3orf20	0.917976	-2.78814	1.57409	0.117628	0.74928	-4.76062	unchanged
GREB1	0.917892	1.30031	3.29108	0.00125129	0.126808	-1.04143	unchanged
AOX1	0.917356	-2.79491	1.48228	0.14042	0.786805	-4.88944	unchanged
ACSM4	0.916719	-1.89148	1.56178	0.120503	0.755803	-4.77833	unchanged
TEX13C	0.916374	-1.92181	1.32623	0.186834	0.824464	-5.09114	unchanged
FOSB	-0.916277	2.56557	-0.903661	0.367663	0.954787	-5.52699	unchanged
FIGN	-0.916195	0.374894	-1.50153	0.135377	0.781371	-4.86305	unchanged
STAC3	0.916066	0.488835	3.50479	0.000606987	0.081376	-0.416576	unchanged
BPIFB4	0.915883	-0.687924	1.28673	0.200224	0.838445	-5.13874	unchanged
TRIM71	0.915782	-4.13098	1.68208	0.0946892	0.700389	-4.59958	unchanged
TRIM71.1	0.915782	-4.13098	1.68208	0.0946892	0.700389	-4.59958	unchanged
CTSE	0.915681	-2.93965	1.62625	0.106052	0.730012	-4.68412	unchanged
MYO5B	0.915663	1.52759	2.25841	0.0254012	0.48099	-3.56922	unchanged
SLC6A15	0.915406	-5.01847	1.44029	0.151924	0.798115	-4.94584	unchanged
LTBP1	-0.915357	0.912455	-2.04532	0.0426179	0.554199	-3.98329	unchanged
PM20D1	-0.914772	-0.315392	-2.52695	0.0125703	0.374302	-2.99353	unchanged
NR3C1	0.91477	3.76981	3.11933	0.00218418	0.167327	-1.51926	unchanged
FOXL2NB	-0.914611	1.70653	-1.35864	0.176355	0.820668	-5.05104	unchanged
KCNT1	-0.914449	-1.15287	-1.7167	0.0881525	0.682617	-4.54578	unchanged
CNMD	0.914217	-1.78237	1.86504	0.0641816	0.622776	-4.30343	unchanged
MLF1	0.913852	3.49514	3.42928	0.000786738	0.0942537	-0.64113	unchanged
OR10G3	0.913846	0.717723	2.99608	0.00321379	0.200109	-1.84849	unchanged
MYLK3	0.913678	-0.416089	2.8748	0.00464725	0.236799	-2.1611	unchanged
GPR6	0.913643	2.03582	2.0759	0.0396552	0.541875	-3.92621	unchanged
SAPCD2	0.913538	-0.461553	2.84436	0.00508902	0.246563	-2.23777	unchanged
PDE9A	-0.913488	1.55539	-2.97958	0.0033814	0.207518	-1.89169	unchanged
CMBL	0.913291	2.06116	3.67677	0.000331147	0.0591939	0.109931	unchanged
ELAVL3	-0.91324	2.62606	-1.72228	0.0871342	0.678651	-4.53701	unchanged
CDCP2	0.913128	-0.805329	1.86557	0.0641066	0.622776	-4.30252	unchanged
ZNF479	-0.913037	-2.05099	-1.41963	0.157844	0.798115	-4.97302	unchanged
EXPH5	0.912244	0.785898	2.43565	0.0160689	0.409784	-3.19591	unchanged
L3MBTL3	-0.912159	3.06189	-2.79182	0.00594251	0.267686	-2.36837	unchanged
ADD2	0.911954	1.80965	2.15434	0.0328527	0.510896	-3.77622	unchanged
FGF5	0.911603	-2.94477	2.14167	0.0338781	0.513183	-3.80081	unchanged
HLA-C	-0.911572	7.41452	-2.10894	0.0366557	0.526528	-3.86368	unchanged
HLA-C.1	-0.911572	7.41452	-2.10894	0.0366557	0.526528	-3.86368	unchanged
HLA-C.2	-0.911572	7.41452	-2.10894	0.0366557	0.526528	-3.86368	unchanged
HLA-C.3	-0.911572	7.41452	-2.10894	0.0366557	0.526528	-3.86368	unchanged
HLA-C.4	-0.911572	7.41452	-2.10894	0.0366557	0.526528	-3.86368	unchanged
HLA-C.5	-0.911572	7.41452	-2.10894	0.0366557	0.526528	-3.86368	unchanged
HLA-C.6	-0.911572	7.41452	-2.10894	0.0366557	0.526528	-3.86368	unchanged
ATF7IP2	0.911353	-1.21265	1.74787	0.0825866	0.66709	-4.49644	unchanged
PRTFDC1	0.91097	2.42711	2.26165	0.025195	0.480016	-3.56263	unchanged
DGKK	0.909447	1.27528	0.930869	0.353457	0.949272	-5.50382	unchanged
SERTAD1	-0.908929	0.706717	-2.1608	0.0323403	0.508643	-3.76363	unchanged
C7	-0.908902	0.357328	-1.32641	0.186773	0.824464	-5.09091	unchanged
OR2A7	-0.9088	1.38372	-2.6442	0.00908303	0.331031	-2.72371	unchanged
OR2A7.1	-0.9088	1.38372	-2.6442	0.00908303	0.331031	-2.72371	unchanged
KIAA2012	0.908454	0.180342	2.4867	0.0140187	0.383518	-3.08359	unchanged
FLT1	-0.908039	2.04746	-2.41982	0.0167567	0.416568	-3.23031	unchanged
CABLES1	0.907913	-0.0387739	1.6886	0.09343	0.697951	-4.58954	unchanged
PHOSPHO1	-0.907781	-2.25514	-1.97829	0.0497767	0.57989	-4.10558	unchanged
TCF23	0.907325	-1.21508	2.04182	0.0429683	0.554599	-3.98976	unchanged
SMIM10L2A	-0.907256	3.94698	-2.3214	0.0216478	0.450114	-3.43953	unchanged
RNASE2	0.907195	-1.19708	2.14301	0.0337685	0.513183	-3.79821	unchanged
PAPPA2	0.907101	-4.02937	2.26138	0.0252124	0.480016	-3.56319	unchanged
H2AC19	-0.906614	4.53208	-1.19626	0.233533	0.871346	-5.24244	unchanged
HAND2	0.906502	-1.4127	1.57439	0.117561	0.74928	-4.7602	unchanged
ADAMTS10	-0.906391	1.02817	-1.98686	0.0488077	0.577164	-4.09015	unchanged
ICAM5	0.906374	-2.29719	1.47155	0.143293	0.794009	-4.904	unchanged
SLC15A2	0.906374	0.705621	2.03437	0.0437232	0.557	-4.00352	unchanged
RP1L1	0.906291	-0.457516	1.63706	0.103771	0.723267	-4.66797	unchanged
RP1L1.1	0.906291	-0.457516	1.63706	0.103771	0.723267	-4.66797	unchanged
CRX	0.906003	0.579085	2.44047	0.0158643	0.408618	-3.18538	unchanged
MYL4	0.905166	-2.0202	2.06795	0.0404082	0.546074	-3.94113	unchanged
TWIST2	0.904306	-2.35199	1.83064	0.0691915	0.635122	-4.36133	unchanged
TWIST2.1	0.904306	-2.35199	1.83064	0.0691915	0.635122	-4.36133	unchanged
NPAS2	0.904206	-0.532609	2.11311	0.0362909	0.525984	-3.85571	unchanged
MFSD2B	0.904035	-1.92613	2.43531	0.0160835	0.409784	-3.19666	unchanged
C13orf46	0.903776	-3.34436	1.48685	0.139208	0.785455	-4.88319	unchanged
C13orf46.1	0.903776	-3.34436	1.48685	0.139208	0.785455	-4.88319	unchanged
DGKB	0.903507	-1.06466	2.09441	0.0379501	0.532403	-3.8913	unchanged
TSPYL2	0.903306	6.56575	3.24398	0.00146099	0.135415	-1.17465	unchanged
TKTL1	-0.902555	-2.09931	-1.93949	0.0543689	0.599191	-4.17461	unchanged
VEGFA	-0.902066	1.6279	-2.56039	0.0114704	0.36153	-2.91772	unchanged
SRCIN1	-0.901835	3.83021	-2.91595	0.0041057	0.227534	-2.0563	unchanged
SRCIN1.1	-0.901835	3.83021	-2.91595	0.0041057	0.227534	-2.0563	unchanged
MROH2B	0.901197	-1.18143	1.46901	0.143981	0.794045	-4.90744	unchanged
SCARA5	0.900395	-2.13981	1.39705	0.164516	0.804927	-5.0023	unchanged
LIPG	0.900188	-0.556529	2.60206	0.0102209	0.345134	-2.82197	unchanged
ALLC	-0.900032	-1.92775	-1.93831	0.0545136	0.599191	-4.17668	unchanged
RLBP1	-0.899965	-1.77034	-1.64311	0.10251	0.720218	-4.65888	unchanged
HOXA1	0.899471	-0.99477	1.84448	0.0671384	0.627811	-4.33816	unchanged
TMOD1	0.899406	3.97247	2.51393	0.0130236	0.379989	-3.02281	unchanged
ADAM32	0.899043	2.34805	2.57076	0.0111472	0.359669	-2.89402	unchanged
ADAM32.1	0.899043	2.34805	2.57076	0.0111472	0.359669	-2.89402	unchanged
LRCOL1	0.898798	-2.22419	1.81505	0.0715668	0.635122	-4.38723	unchanged
SKOR2	-0.898287	-0.394338	-2.51674	0.0129243	0.379982	-3.01649	unchanged
FCRLA	0.898062	-2.15617	1.51782	0.131222	0.773881	-4.84046	unchanged
HCN1	0.897907	-2.84273	1.02634	0.306427	0.926114	-5.41719	unchanged
CDCA7L	-0.897282	0.833739	-1.81293	0.0718952	0.635235	-4.39074	unchanged
TSPO	-0.897135	1.91346	-1.95588	0.0523864	0.59054	-4.14559	unchanged
AANAT	0.89712	-1.433	1.2377	0.217813	0.855274	-5.19586	unchanged
ZNF695	0.897102	-3.56938	1.57951	0.116382	0.748923	-4.75279	unchanged
SLC2A12	0.896868	-1.48472	1.90293	0.0590164	0.60723	-4.23846	unchanged
OR1B1	0.896008	-1.09517	1.83105	0.069131	0.635122	-4.36066	unchanged
ADRA1A	0.895324	-3.21956	2.65539	0.00880075	0.327635	-2.69738	unchanged
ERICH1	0.894575	2.17036	3.93334	0.000129036	0.0331819	0.933412	unchanged
ERICH1.1	0.894575	2.17036	3.93334	0.000129036	0.0331819	0.933412	unchanged
RAB44	0.89423	-2.95126	1.42017	0.157689	0.798115	-4.97233	unchanged
MMP14	-0.894004	1.70674	-2.09149	0.0382146	0.534658	-3.89682	unchanged
OR10H1	0.893846	1.08919	2.22554	0.0275766	0.488677	-3.63558	unchanged
MYRFL	0.893642	-0.471079	1.86489	0.064202	0.622776	-4.30367	unchanged
LAMB2	-0.893462	3.12662	-2.36708	0.0192399	0.434664	-3.34341	unchanged
GSTT2B	-0.893209	4.47485	-2.35598	0.019802	0.437435	-3.36692	unchanged
GSTT2B.1	-0.893209	4.47485	-2.35598	0.019802	0.437435	-3.36692	unchanged
FOXH1	0.892398	-1.27851	2.05591	0.0415707	0.550762	-3.96361	unchanged
CHGA	-0.892063	9.80482	-2.05795	0.0413722	0.549175	-3.95982	unchanged
CHGA.1	-0.892063	9.80482	-2.05795	0.0413722	0.549175	-3.95982	unchanged
MEGF10	-0.891917	2.13	-1.52545	0.129309	0.770892	-4.8298	unchanged
PCDH11X	0.891893	0.208118	1.44519	0.150547	0.798115	-4.93935	unchanged
S100A4	-0.891675	1.3696	-1.9759	0.05005	0.57989	-4.10987	unchanged
GRAP	-0.891663	-0.429293	-2.22736	0.0274522	0.488677	-3.63193	unchanged
UFSP1	-0.891569	-0.479843	-2.08497	0.038812	0.538281	-3.90915	unchanged
SPECC1L-ADORA2A	0.891158	-1.46704	1.73439	0.084958	0.671171	-4.51789	unchanged
GDNF	0.891	-2.43131	1.2695	0.206281	0.842287	-5.15905	unchanged
ADGRE5	-0.890004	0.362352	-2.15892	0.0324892	0.509579	-3.76731	unchanged
ATP10B	0.8894	-2.29441	2.17348	0.031355	0.505044	-3.73883	unchanged
WNK3	-0.889354	3.78418	-2.36263	0.0194637	0.435333	-3.35286	unchanged
VWA1	-0.888958	1.57116	-2.33588	0.0208575	0.44205	-3.40925	unchanged
UGT3A1	0.888938	-2.75865	1.3051	0.193912	0.833715	-5.11678	unchanged
SLCO4A1	-0.888376	0.0732466	-2.16183	0.0322597	0.508643	-3.76163	unchanged
TEX19	0.887987	-1.39793	1.67727	0.095628	0.702488	-4.60698	unchanged
NTSR2	-0.887539	-0.593622	-2.41351	0.017038	0.418672	-3.24396	unchanged
CTNNA2	0.887106	1.7153	2.91416	0.00412797	0.227534	-2.06088	unchanged
GJA4	-0.886851	2.73922	-2.04511	0.0426385	0.554199	-3.98367	unchanged
ANKFN1	0.886449	-2.74494	1.2054	0.229996	0.867269	-5.2323	unchanged
EMILIN1	-0.886367	0.637829	-1.84611	0.0668992	0.627622	-4.33541	unchanged
C6	0.886252	-2.30286	1.26029	0.209575	0.846197	-5.16981	unchanged
CLEC2L	-0.886118	-0.473183	-1.4256	0.156116	0.798115	-4.96521	unchanged
SPINK9	0.886098	0.691507	1.9975	0.047628	0.570389	-4.07093	unchanged
SLC35D3	-0.885732	-1.34563	-1.70008	0.0912429	0.69084	-4.57174	unchanged
NKX2-5	0.885431	-1.09318	1.8447	0.0671057	0.627811	-4.33778	unchanged
CSTL1	-0.884833	-1.28418	-1.96301	0.0515438	0.586055	-4.13291	unchanged
CCDC144A	0.884831	-0.713287	2.14104	0.0339303	0.513473	-3.80203	unchanged
FMO5	0.884668	0.406661	2.73853	0.00693966	0.291065	-2.49866	unchanged
CPNE5	-0.884352	1.60611	-2.25714	0.0254826	0.481093	-3.57181	unchanged
SRGN	-0.88394	4.9247	-2.30534	0.0225552	0.45705	-3.47291	unchanged
GOLGA8A	-0.882835	5.39494	-2.53509	0.0122943	0.371482	-2.97516	unchanged
GOLGA8A.1	-0.882835	5.39494	-2.53509	0.0122943	0.371482	-2.97516	unchanged
OAS1	0.882772	2.15492	2.97187	0.00346238	0.210197	-1.91179	unchanged
GPC3	-0.882395	2.17078	-1.21163	0.22761	0.863956	-5.22534	unchanged
G6PC1	-0.882382	-2.11963	-1.37083	0.172531	0.814013	-5.03572	unchanged
NANOS2	-0.882	-1.03708	-1.96486	0.0513278	0.585641	-4.12962	unchanged
TRIP13	0.881467	-0.737246	3.3193	0.00113945	0.122067	-0.960818	unchanged
CYP39A1	0.881458	1.49925	2.68536	0.00808329	0.312138	-2.62637	unchanged
SLC6A3	-0.881206	-1.2178	-1.50342	0.134888	0.780196	-4.86043	unchanged
SLC6A3.1	-0.881206	-1.2178	-1.50342	0.134888	0.780196	-4.86043	unchanged
SERPINA5	0.880918	-2.30815	1.49938	0.135932	0.781617	-4.86601	unchanged
SLC16A13	-0.880802	0.447552	-2.51592	0.0129532	0.379982	-3.01834	unchanged
HHLA1	0.880684	1.67353	2.24465	0.026293	0.482665	-3.59711	unchanged
TAF7L	0.880559	-2.35643	1.73664	0.0845579	0.670405	-4.51432	unchanged
KCNK17	0.880533	-1.90432	1.69267	0.0926486	0.69488	-4.58323	unchanged
HPCA	-0.880178	1.46269	-2.31067	0.0222506	0.454351	-3.46186	unchanged
POU5F2	0.879887	-2.03076	1.51889	0.13095	0.773175	-4.83896	unchanged
SAMD3	-0.879641	1.7828	-2.42213	0.0166544	0.415863	-3.22529	unchanged
ATP2A3	-0.8795	-0.305312	-2.37701	0.0187489	0.434149	-3.32229	unchanged
CIT	0.879362	0.640127	2.73068	0.0070986	0.293021	-2.51764	unchanged
FAM166A	0.878555	-1.57242	2.25797	0.0254293	0.48099	-3.57012	unchanged
SYDE1	-0.878266	0.457254	-2.2677	0.0248141	0.474841	-3.5503	unchanged
MYO1G	-0.878232	-3.4095	-1.78738	0.0759496	0.642761	-4.4327	unchanged
HNRNPA1L2	0.877999	1.67621	2.41074	0.0171627	0.42017	-3.24994	unchanged
IGF1	0.877558	-3.39126	1.5726	0.117975	0.749551	-4.76278	unchanged
GABRE	-0.877333	-1.4835	-2.02645	0.0445381	0.560466	-4.0181	unchanged
PAX2	-0.876942	-2.21769	-1.27067	0.205866	0.841536	-5.15768	unchanged
SUN3	-0.876422	-1.43997	-2.5264	0.0125891	0.374302	-2.99477	unchanged
HRK	0.876135	0.512544	2.60972	0.0100049	0.343012	-2.8042	unchanged
TCF24	-0.876012	-1.96036	-1.56375	0.120039	0.755416	-4.7755	unchanged
TMPRSS12	-0.875918	-2.57355	-1.41865	0.158131	0.798115	-4.97431	unchanged
GALR1	0.875872	-2.25544	1.49271	0.13767	0.783608	-4.87518	unchanged
PAX8	0.875843	-1.96791	1.22032	0.224311	0.861849	-5.21559	unchanged
AKNAD1	0.875784	-2.04819	2.89775	0.00433762	0.231438	-2.1028	unchanged
ZNF215	0.875743	-3.41349	2.13481	0.0344448	0.517546	-3.81406	unchanged
LHX4	-0.875729	0.230328	-1.6414	0.102866	0.721532	-4.66145	unchanged
CALCA	0.87537	-1.27525	1.75818	0.08081	0.661283	-4.47994	unchanged
ST8SIA5	-0.87486	1.89877	-2.14057	0.0339686	0.513473	-3.80294	unchanged
TMA16	0.874605	1.28659	3.97857	0.000108772	0.0300474	1.08319	unchanged
GALNT15	-0.87425	0.2394	-2.47817	0.014344	0.387838	-3.10249	unchanged
GAL3ST3	-0.874227	4.04769	-2.16549	0.0319733	0.508233	-3.75449	unchanged
PKHD1L1	0.873931	-4.51254	1.79227	0.0751597	0.638319	-4.42472	unchanged
HPX	0.873482	-1.72484	2.30201	0.0227476	0.458678	-3.4798	unchanged
SLC1A1	0.873451	0.747563	2.25663	0.0255152	0.481306	-3.57284	unchanged
PCSK1	0.873223	3.31296	1.47123	0.143379	0.794009	-4.90443	unchanged
ZNF275	-0.87274	4.34539	-2.56792	0.011235	0.359669	-2.90052	unchanged
ZNF275.1	-0.87274	4.34539	-2.56792	0.011235	0.359669	-2.90052	unchanged
SH2D4A	-0.87249	0.617825	-2.47419	0.0144984	0.389787	-3.11131	unchanged
RSPO2	-0.871755	-2.61769	-1.2599	0.209713	0.846197	-5.17026	unchanged
CCDC181	0.871629	3.26794	4.71166	5.66880983128309e-06	0.00709326	3.69099	unchanged
KRT15	0.871609	-1.4702	2.21697	0.0281702	0.492607	-3.65274	unchanged
OR51D1	-0.871136	-1.16086	-1.52152	0.130292	0.772886	-4.8353	unchanged
ADGRG1	-0.871135	1.46286	-1.89239	0.0604175	0.611016	-4.25666	unchanged
MORN3	0.871048	0.912285	3.46032	0.000707534	0.0898331	-0.549336	unchanged
F2RL3	-0.871006	-0.520518	-1.67417	0.0962358	0.703572	-4.61172	unchanged
AMY2B	0.87097	2.9728	3.29005	0.00125553	0.126808	-1.04434	unchanged
CCL22	0.87096	-2.31908	2.30161	0.0227706	0.458733	-3.48063	unchanged
STPG4	0.870616	-3.08738	1.96741	0.0510295	0.585258	-4.12506	unchanged
ADM	-0.869629	2.02529	-1.92788	0.0558098	0.599743	-4.195	unchanged
FOXP2	-0.869518	-3.74448	-1.13136	0.259757	0.890217	-5.31228	unchanged
ZCCHC18	-0.869201	2.79806	-2.24398	0.0263371	0.482665	-3.59847	unchanged
CLDN14	-0.867495	-2.33022	-1.60492	0.110671	0.736885	-4.7157	unchanged
FBXO15	0.867121	1.73398	3.0554	0.00267249	0.184075	-1.69149	unchanged
C17orf78	0.867052	-2.39622	1.79997	0.0739279	0.637165	-4.41209	unchanged
C17orf78.1	0.867052	-2.39622	1.79997	0.0739279	0.637165	-4.41209	unchanged
BDKRB2	-0.86658	-2.6437	-1.82688	0.0697584	0.635122	-4.3676	unchanged
KCNB2	0.865822	-1.52685	1.30199	0.194967	0.833887	-5.12051	unchanged
UGT2A1	0.865585	0.739462	1.10653	0.270315	0.896245	-5.33799	unchanged
CYP27B1	0.865232	-2.17823	2.26924	0.0247181	0.473948	-3.54716	unchanged
EXD1	0.865227	0.547595	2.35809	0.019694	0.436667	-3.36246	unchanged
FCRL3	0.865165	-3.59386	1.42435	0.156478	0.798115	-4.96685	unchanged
CD19	0.86515	-2.50871	1.54615	0.124233	0.760383	-4.80062	unchanged
TFR2	-0.865023	-0.173901	-2.04951	0.0422007	0.553318	-3.97551	unchanged
MATN2	0.863655	1.72647	2.86972	0.00471841	0.238364	-2.17394	unchanged
CR1L	0.863601	-1.84561	1.4505	0.149063	0.798115	-4.93228	unchanged
KLHL10	0.863518	-2.92512	1.88431	0.0615091	0.615287	-4.27054	unchanged
VSNL1	0.863439	-0.166036	1.21264	0.227226	0.863956	-5.22422	unchanged
NR2F2	0.863406	3.148	3.04416	0.0027681	0.187225	-1.72144	unchanged
TBX4	-0.863124	-1.2698	-1.4491	0.149451	0.798115	-4.93414	unchanged
STEAP1	-0.862969	1.4323	-1.96277	0.0515722	0.586055	-4.13334	unchanged
RSKR	0.861942	2.13124	3.24716	0.00144585	0.135298	-1.16571	unchanged
TNNC1	0.861808	-1.67094	1.84964	0.0663859	0.627622	-4.32948	unchanged
CNGA2	-0.861545	-0.513186	-2.15267	0.0329867	0.510896	-3.77948	unchanged
P2RX2	0.861065	-1.49579	1.58501	0.115126	0.746827	-4.74481	unchanged
UROC1	0.860764	-3.20112	1.59117	0.113733	0.743099	-4.73584	unchanged
TEKT1	0.860193	-2.05379	1.61269	0.10897	0.735724	-4.70424	unchanged
PIWIL2	0.860166	-0.783865	1.95769	0.0521721	0.589895	-4.14239	unchanged
SMIM31	0.860165	-1.98061	2.53625	0.0122552	0.371482	-2.97253	unchanged
PAQR4	-0.859979	1.28651	-2.39134	0.0180599	0.429281	-3.29167	unchanged
CGB7	0.859763	-2.8567	1.69416	0.0923647	0.694742	-4.58092	unchanged
GPC4	-0.859349	4.91344	-2.04211	0.0429387	0.554599	-3.98922	unchanged
KCNA3	-0.85917	0.656725	-1.67737	0.095609	0.702488	-4.60683	unchanged
MMP28	-0.858646	-1.44912	-2.08405	0.0388968	0.538281	-3.91088	unchanged
MMP28.1	-0.858646	-1.44912	-2.08405	0.0388968	0.538281	-3.91088	unchanged
AQP12B	-0.858623	-1.61374	-1.4595	0.146574	0.796924	-4.92023	unchanged
GCHFR	-0.857974	1.14883	-2.05339	0.0418179	0.551701	-3.9683	unchanged
SNX33	0.857787	-0.0833495	2.10314	0.0371674	0.527856	-3.87472	unchanged
FCRLB	0.857704	-2.78538	1.60205	0.111305	0.737379	-4.71992	unchanged
B3GALT1	0.857631	0.160192	2.61694	0.00980524	0.342393	-2.78744	unchanged
PLA2G12B	0.857506	-1.28175	1.71978	0.0875898	0.680036	-4.54095	unchanged
USP27X	0.857418	3.7061	3.10984	0.00225104	0.168509	-1.54503	unchanged
LIN28B	-0.857113	-0.938199	-1.37362	0.171663	0.812013	-5.03218	unchanged
GNG4	-0.856226	3.29939	-2.1052	0.0369847	0.527856	-3.8708	unchanged
ARHGAP23	-0.856207	1.5292	-2.77481	0.00624558	0.272615	-2.4102	unchanged
ARHGAP23.1	-0.856207	1.5292	-2.77481	0.00624558	0.272615	-2.4102	unchanged
POLE4	-0.855992	0.84072	-2.28189	0.0239403	0.470512	-3.52126	unchanged
MFAP3L	0.855928	-1.43166	1.79724	0.0743636	0.637895	-4.41658	unchanged
MFAP3L.1	0.855928	-1.43166	1.79724	0.0743636	0.637895	-4.41658	unchanged
C11orf86	0.855088	-1.58861	1.87437	0.0628753	0.620027	-4.28754	unchanged
TLR9	0.854854	-1.1874	2.26907	0.0247282	0.473948	-3.5475	unchanged
ALDH1A2	-0.85426	-2.50529	-1.40608	0.161824	0.799344	-4.99065	unchanged
CFAP251	0.853968	0.359026	3.18101	0.00179268	0.152279	-1.3502	unchanged
C21orf62	0.8538	4.3566	3.10718	0.00227014	0.168509	-1.55224	unchanged
C21orf62.1	0.8538	4.3566	3.10718	0.00227014	0.168509	-1.55224	unchanged
LARP1B	0.853636	2.64213	3.97387	0.000110728	0.0300474	1.06756	unchanged
KCNA6	-0.85305	1.56084	-1.4782	0.141506	0.789871	-4.89498	unchanged
CORO6	0.852829	2.5264	2.30039	0.0228418	0.459344	-3.48316	unchanged
FOXD1	-0.852248	-2.04159	-2.0261	0.0445746	0.560466	-4.01875	unchanged
IDO1	0.852048	0.121163	2.49607	0.013669	0.382026	-3.06275	unchanged
LCN12	-0.852042	4.24667	-2.76782	0.00637428	0.272849	-2.42733	unchanged
EGR1	-0.851928	6.18462	-1.21373	0.22681	0.863956	-5.22299	unchanged
OR10A2	0.851913	-1.01443	2.19171	0.0299838	0.499552	-3.70294	unchanged
TRIM72	0.851903	-1.30527	2.27447	0.0243936	0.471603	-3.53646	unchanged
KLK15	0.851883	-1.09095	1.52205	0.130158	0.772886	-4.83456	unchanged
LHCGR	0.851862	-2.32898	1.68264	0.0945801	0.700389	-4.59872	unchanged
SLC17A8	-0.851356	2.28701	-1.45556	0.147659	0.797916	-4.92551	unchanged
ICAM2	-0.850842	0.48218	-2.1646	0.0320426	0.508233	-3.75623	unchanged
RRBP1	0.85068	4.03428	3.33846	0.00106891	0.116869	-0.905749	unchanged
OR1A1	0.850648	0.884623	2.08967	0.0383802	0.535586	-3.90026	unchanged
INHA	-0.850454	2.51005	-2.16875	0.03172	0.506699	-3.74811	unchanged
LHFPL3	0.849811	-2.00958	1.42049	0.157596	0.798115	-4.97191	unchanged
HECW1	0.84962	-3.64262	2.29955	0.0228904	0.459582	-3.48488	unchanged
MEP1A	0.849586	-1.83084	1.48683	0.139215	0.785455	-4.88323	unchanged
COL28A1	0.84954	2.09933	3.1583	0.00192858	0.157748	-1.41279	unchanged
SPOCK2	0.849358	5.36688	2.07637	0.0396115	0.541875	-3.92534	unchanged
PDE6G	-0.849292	-0.112439	-1.94149	0.0541233	0.599191	-4.17108	unchanged
ELMOD1	-0.849286	4.00712	-2.52825	0.0125259	0.374166	-2.99061	unchanged
PHEX	0.848934	-4.39253	1.36195	0.17531	0.819179	-5.04689	unchanged
H2AC21	-0.848927	-0.794589	-2.29513	0.0231496	0.461182	-3.49403	unchanged
MYOF	-0.848724	1.49402	-2.11907	0.0357759	0.523643	-3.84432	unchanged
SHH	-0.848412	-0.53683	-1.45118	0.148874	0.798115	-4.93137	unchanged
TMEM102	-0.848246	-1.7737	-2.01438	0.0458047	0.563954	-4.04021	unchanged
TMEM102.1	-0.848246	-1.7737	-2.01438	0.0458047	0.563954	-4.04021	unchanged
SLC13A2	-0.847939	-1.27839	-1.52898	0.128432	0.770076	-4.82485	unchanged
SLFN12L	0.847834	-0.194147	2.31861	0.0218032	0.450114	-3.44535	unchanged
OR2T12	0.847741	-1.60066	2.1091	0.0366416	0.526528	-3.86338	unchanged
NPIPB3	0.847548	4.78113	2.88096	0.00456222	0.235137	-2.14549	unchanged
KCNK1	0.847382	2.84629	1.59711	0.112401	0.739588	-4.72715	unchanged
HJV	-0.847252	-1.09336	-1.65405	0.100265	0.717527	-4.64237	unchanged
ARHGEF19	-0.846815	-2.57581	-2.0059	0.0467129	0.566262	-4.05567	unchanged
ARHGEF19.1	-0.846815	-2.57581	-2.0059	0.0467129	0.566262	-4.05567	unchanged
POU2AF1	0.846501	-1.81146	2.19037	0.0300826	0.499552	-3.70558	unchanged
MARVELD3	0.845712	-0.65598	3.2058	0.00165453	0.147877	-1.28144	unchanged
HMOX1	-0.845646	1.7419	-1.46277	0.145679	0.796308	-4.91584	unchanged
MAGED4	-0.845612	2.6184	-1.59352	0.113204	0.74227	-4.73241	unchanged
ENPP2	-0.844795	3.67257	-1.81711	0.0712487	0.635122	-4.38382	unchanged
CYP26B1	-0.844684	-0.677964	-1.28314	0.201473	0.840142	-5.14298	unchanged
TIGAR	0.843949	-0.00467436	3.53696	0.000542809	0.0767041	-0.319674	unchanged
HHLA2	0.843897	0.174949	2.5874	0.0106458	0.353465	-2.85581	unchanged
SCNN1G	0.843862	-0.0564897	1.89318	0.0603115	0.611016	-4.2553	unchanged
RELB	-0.843834	-1.03917	-2.00043	0.0473066	0.569474	-4.0656	unchanged
THBS2	-0.843773	-1.47745	-1.40528	0.162062	0.799344	-4.99169	unchanged
PMFBP1	0.843738	-2.34302	2.18897	0.0301863	0.499671	-3.70835	unchanged
KRT18	0.843706	2.19087	1.6571	0.0996453	0.715432	-4.63775	unchanged
CMYA5	0.843546	1.75586	2.03736	0.0434189	0.556787	-3.99801	unchanged
SAA4	0.843532	-0.723816	2.41524	0.0169603	0.418357	-3.24021	unchanged
ILDR1	0.843422	0.401187	1.80662	0.07288	0.635288	-4.40116	unchanged
SUPT20HL2	0.843237	0.148931	2.44359	0.0157337	0.406854	-3.17859	unchanged
C9orf131	-0.843221	-2.4951	-1.73644	0.0845931	0.670405	-4.51463	unchanged
CHRDL2	0.843167	-2.5621	1.44975	0.149273	0.798115	-4.93328	unchanged
ADGB	0.843161	-4.05474	1.68674	0.0937868	0.699226	-4.5924	unchanged
SLC28A2	0.842948	-1.6027	2.50204	0.0134499	0.381769	-3.04942	unchanged
PTP4A3	-0.842286	3.81216	-2.56145	0.011437	0.36153	-2.9153	unchanged
PTP4A3.1	-0.842286	3.81216	-2.56145	0.011437	0.36153	-2.9153	unchanged
PTP4A3.2	-0.842286	3.81216	-2.56145	0.011437	0.36153	-2.9153	unchanged
ADGRF4	0.842223	-1.7024	1.39511	0.165099	0.804927	-5.00479	unchanged
CHRM5	0.841562	-2.9478	1.77665	0.0777065	0.647428	-4.45014	unchanged
PIP5K1B	-0.841545	-1.29661	-1.80131	0.0737168	0.636961	-4.4099	unchanged
ALDH1L2	0.841343	-0.750031	2.02375	0.0448188	0.560909	-4.02306	unchanged
FBXO43	0.840801	-0.863641	3.04595	0.00275263	0.187225	-1.71667	unchanged
NOTCH1	-0.840659	0.386801	-2.10977	0.0365829	0.526528	-3.8621	unchanged
OR7A17	0.839593	0.0979513	2.16594	0.031938	0.508233	-3.7536	unchanged
CEACAM8	0.839496	-1.16883	2.15788	0.0325715	0.510158	-3.76934	unchanged
OOSP2	-0.83938	-0.223852	-3.58485	0.000459001	0.0725359	-0.174077	unchanged
OOSP2.1	-0.83938	-0.223852	-3.58485	0.000459001	0.0725359	-0.174077	unchanged
SP9	-0.83904	-0.472465	-2.27457	0.0243878	0.471603	-3.53627	unchanged
TNFRSF10D	-0.839019	-0.714397	-1.86645	0.0639828	0.622672	-4.30103	unchanged
DGKI	-0.838719	1.39721	-1.96684	0.0510958	0.585258	-4.12607	unchanged
SYNC	0.837611	2.55303	2.96705	0.003514	0.210764	-1.92435	unchanged
HLX	-0.837383	-1.59037	-2.11581	0.0360571	0.523945	-3.85056	unchanged
RNASE13	0.837268	-2.07521	1.54212	0.125208	0.764062	-4.80633	unchanged
CDR2L	-0.836491	0.275302	-2.29504	0.0231544	0.461182	-3.49419	unchanged
HHEX	-0.836232	-0.193662	-2.24197	0.0264696	0.484695	-3.60252	unchanged
ANXA1	-0.836009	2.4638	-2.01246	0.0460088	0.564412	-4.04371	unchanged
NID2	-0.835726	0.058311	-1.87128	0.0633053	0.621368	-4.29281	unchanged
SAG	0.835275	-2.11449	2.2521	0.0258066	0.482665	-3.58203	unchanged
SAG.1	0.835275	-2.11449	2.2521	0.0258066	0.482665	-3.58203	unchanged
NHS	0.834814	-0.831967	1.63523	0.104153	0.723575	-4.6707	unchanged
ROBO4	-0.834784	1.33229	-2.34624	0.0203073	0.439675	-3.38747	unchanged
COL1A2	-0.834678	2.99023	-1.828	0.0695898	0.635122	-4.36574	unchanged
ARHGEF28	0.834325	-1.58098	1.50511	0.134454	0.779958	-4.8581	unchanged
ABCB11	0.834163	0.0526616	2.40445	0.0174492	0.42123	-3.2635	unchanged
ABCB11.1	0.834163	0.0526616	2.40445	0.0174492	0.42123	-3.2635	unchanged
TMEM52B	-0.83408	-2.84321	-1.5304	0.128081	0.770036	-4.82286	unchanged
KCNS3	-0.834031	-0.344368	-1.96076	0.0518084	0.587553	-4.13691	unchanged
THBD	-0.834007	1.66688	-1.91354	0.057634	0.60246	-4.22004	unchanged
ZNF365	0.833948	2.92876	3.00221	0.0031535	0.200074	-1.83239	unchanged
PLAC1	0.833916	-1.52347	1.56931	0.118739	0.750804	-4.76752	unchanged
PROK2	0.833835	-1.22441	1.84464	0.0671142	0.627811	-4.33788	unchanged
LEP	-0.833761	-1.28512	-1.48317	0.140183	0.786752	-4.88822	unchanged
CAMK2A	-0.833636	1.33775	-1.32777	0.186325	0.823668	-5.08925	unchanged
RHOBTB1	-0.833479	1.58331	-2.45621	0.0152132	0.398041	-3.15093	unchanged
HOMER3	-0.833277	0.339527	-2.12822	0.0349965	0.521564	-3.82675	unchanged
UPK1B	0.833266	-0.52986	2.21162	0.0285461	0.494983	-3.66342	unchanged
GRB14	-0.833203	2.15373	-1.66454	0.0981479	0.70864	-4.62644	unchanged
GOLGA8H	-0.832423	-0.444051	-2.17271	0.0314146	0.505044	-3.74036	unchanged
TESC	-0.832306	3.21803	-2.57753	0.0109406	0.357124	-2.87849	unchanged
VRTN	-0.832046	-1.20673	-1.49369	0.137413	0.783507	-4.87383	unchanged
KLHDC7A	0.831623	-1.71391	1.30085	0.195357	0.834444	-5.12188	unchanged
SLC6A6	-0.831587	2.94809	-2.32977	0.0211876	0.445157	-3.42204	unchanged
ZAR1	0.831407	-1.45165	1.68912	0.0933295	0.697951	-4.58873	unchanged
SHROOM3	-0.831189	2.00807	-2.04134	0.0430165	0.554903	-3.99065	unchanged
GRIA3	0.831104	-1.02813	1.12286	0.26334	0.890839	-5.32115	unchanged
LDB3	0.830904	-1.5636	2.44717	0.0155845	0.403995	-3.17076	unchanged
MAP1LC3C	0.830584	1.16785	2.22564	0.0275701	0.488677	-3.63539	unchanged
GOLGA8Q	-0.830172	2.26393	-1.87043	0.0634251	0.621368	-4.29427	unchanged
GOLGA8Q.1	-0.830172	2.26393	-1.87043	0.0634251	0.621368	-4.29427	unchanged
GOLGA8Q.2	-0.830172	2.26393	-1.87043	0.0634251	0.621368	-4.29427	unchanged
GOLGA8Q.3	-0.830172	2.26393	-1.87043	0.0634251	0.621368	-4.29427	unchanged
LRRC53	0.830165	-0.938338	1.23711	0.218031	0.855274	-5.19653	unchanged
HLA-B	-0.829997	6.71295	-1.9831	0.0492307	0.577164	-4.09692	unchanged
HLA-B.1	-0.829997	6.71295	-1.9831	0.0492307	0.577164	-4.09692	unchanged
HLA-B.2	-0.829997	6.71295	-1.9831	0.0492307	0.577164	-4.09692	unchanged
HLA-B.3	-0.829997	6.71295	-1.9831	0.0492307	0.577164	-4.09692	unchanged
HLA-B.4	-0.829997	6.71295	-1.9831	0.0492307	0.577164	-4.09692	unchanged
HLA-B.5	-0.829997	6.71295	-1.9831	0.0492307	0.577164	-4.09692	unchanged
PLN	-0.829458	-0.753699	-1.66581	0.0978946	0.708281	-4.62451	unchanged
ESAM	-0.829307	2.77227	-2.22672	0.0274961	0.488677	-3.63322	unchanged
GLCE	-0.828986	4.48613	-2.08551	0.0387618	0.538281	-3.90812	unchanged
MYO1H	0.828986	-1.40475	2.12655	0.0351375	0.521564	-3.82996	unchanged
GPIHBP1	-0.828885	0.345355	-1.95853	0.0520718	0.589895	-4.14088	unchanged
OGN	-0.828699	-0.718273	-1.30034	0.19553	0.834537	-5.12249	unchanged
OGN.1	-0.828699	-0.718273	-1.30034	0.19553	0.834537	-5.12249	unchanged
SLC22A8	0.828446	-2.21189	1.09118	0.276991	0.903981	-5.35361	unchanged
INSYN2B	-0.828388	2.12226	-1.68522	0.0940813	0.699754	-4.59475	unchanged
UGT2B4	-0.828238	-2.18761	-1.49218	0.137808	0.783608	-4.8759	unchanged
SFTPA2	-0.828197	-2.97206	-1.5881	0.114426	0.744002	-4.74032	unchanged
NHLH1	0.827411	-1.31409	2.03804	0.0433499	0.556653	-3.99675	unchanged
OLFML3	-0.827356	1.31912	-1.71787	0.0879395	0.681811	-4.54395	unchanged
GNAT1	0.827092	-1.54694	1.29405	0.197692	0.835551	-5.13002	unchanged
HSH2D	-0.826975	1.85131	-2.59344	0.0104689	0.350932	-2.84189	unchanged
SLCO2A1	-0.826615	1.47712	-1.70535	0.0902551	0.688624	-4.56354	unchanged
SIGIRR	-0.826588	2.2869	-2.19559	0.0296988	0.498418	-3.69526	unchanged
TNFRSF9	0.826141	-2.6973	2.01025	0.0462455	0.564919	-4.04775	unchanged
S1PR4	0.82602	-1.76909	1.77409	0.0781307	0.648998	-4.45429	unchanged
PRR27	-0.825996	-1.60787	-1.28579	0.20055	0.838811	-5.13985	unchanged
PRR27.1	-0.825996	-1.60787	-1.28579	0.20055	0.838811	-5.13985	unchanged
M1AP	0.825887	-0.902836	1.4208	0.157504	0.798115	-4.97149	unchanged
MYH7	0.824213	1.33033	2.0635	0.0408344	0.549175	-3.94945	unchanged
NCCRP1	-0.824188	-2.35445	-1.75849	0.080758	0.661283	-4.47945	unchanged
ITM2A	-0.82388	2.74147	-1.84071	0.0676927	0.6308	-4.34449	unchanged
CALHM3	0.823825	-1.97336	1.87746	0.0624487	0.619072	-4.28227	unchanged
USH2A	0.823699	-3.83011	1.41884	0.158075	0.798115	-4.97406	unchanged
EBF3	0.823518	-0.99718	1.48766	0.138996	0.785398	-4.88209	unchanged
LCN10	-0.822994	-2.18051	-1.8192	0.0709278	0.635122	-4.38036	unchanged
SLC1A5	-0.822892	0.11278	-1.85026	0.0662963	0.627622	-4.32844	unchanged
COLEC12	0.822796	-0.124093	2.46966	0.0146757	0.389787	-3.12132	unchanged
RPP25	-0.822634	0.980598	-2.7347	0.00701671	0.292932	-2.50791	unchanged
FAM9C	0.821265	-2.55658	2.16874	0.0317207	0.506699	-3.74813	unchanged
SMIM18	0.821226	3.86605	3.14415	0.00201801	0.159361	-1.45159	unchanged
FAM178B	0.821194	-2.82142	1.9674	0.0510309	0.585258	-4.12508	unchanged
GRIA4	0.821083	3.31578	1.58143	0.115942	0.748555	-4.75	unchanged
MKRN2OS	0.821064	-0.099116	3.14328	0.00202358	0.159361	-1.45394	unchanged
HSF5	0.82106	-3.43188	1.49873	0.136101	0.781769	-4.8669	unchanged
F8A1	0.821054	3.51343	2.8423	0.00512016	0.246563	-2.24291	unchanged
NOPCHAP1	0.820975	2.34812	2.55967	0.0114929	0.36153	-2.91934	unchanged
ARHGEF2	-0.820938	2.59928	-2.80958	0.00564035	0.264111	-2.32446	unchanged
IGDCC3	-0.820581	-0.99198	-2.00989	0.0462839	0.564919	-4.0484	unchanged
PRCD	-0.820412	0.74314	-2.49292	0.0137854	0.382026	-3.06975	unchanged
PTPRG	-0.820157	1.46506	-2.11003	0.0365603	0.526528	-3.8616	unchanged
DYNAP	0.820099	-0.927274	2.09393	0.0379931	0.532494	-3.8922	unchanged
HCG22	0.8199	-1.02074	1.67523	0.0960272	0.703307	-4.6101	unchanged
GDF1	-0.819886	1.84157	-2.13704	0.03426	0.516146	-3.80976	unchanged
KLF11	-0.819761	0.960458	-1.83097	0.0691429	0.635122	-4.36079	unchanged
LRFN4	-0.819749	0.972091	-2.19042	0.0300793	0.499552	-3.70549	unchanged
TRPC6	-0.819737	-0.399038	-2.05846	0.0413222	0.549175	-3.95886	unchanged
AIF1L	-0.81941	1.90612	-1.98419	0.0491079	0.577164	-4.09496	unchanged
AMER1	-0.81922	0.543009	-1.84349	0.0672835	0.627811	-4.33982	unchanged
TM4SF1	-0.81901	2.97961	-2.42487	0.0165343	0.414703	-3.21935	unchanged
PPIAL4H	-0.819006	-1.04691	-2.33237	0.0210466	0.444127	-3.41661	unchanged
SLC46A3	0.818983	3.42126	2.76499	0.006427	0.274158	-2.43425	unchanged
ACVRL1	-0.818896	1.51271	-2.39996	0.0176562	0.424694	-3.27316	unchanged
STMND1	0.818812	-2.20001	2.35953	0.019621	0.436667	-3.35943	unchanged
VWA3B	-0.818515	-3.74602	-1.28958	0.199233	0.837241	-5.13534	unchanged
PRR29	-0.818443	1.69926	-2.01552	0.0456839	0.563954	-4.03813	unchanged
OR52N1	0.817857	-1.44104	1.8911	0.06059	0.611158	-4.25887	unchanged
DUSP4	-0.817455	-0.854222	-2.3732	0.0189362	0.434317	-3.33042	unchanged
PPEF1	0.817362	-2.8893	1.67323	0.0964227	0.703572	-4.61317	unchanged
PWWP3B	-0.817174	3.14596	-1.7667	0.0793663	0.655277	-4.46623	unchanged
JCAD	-0.816858	1.84352	-1.98622	0.0488798	0.577164	-4.09131	unchanged
ARR3	0.816592	-2.47664	2.14967	0.0332275	0.512088	-3.7853	unchanged
GLRA1	0.81657	-1.8942	1.27567	0.204095	0.841483	-5.1518	unchanged
H2BC11	-0.816206	-0.6881	-1.97234	0.0504588	0.58226	-4.11625	unchanged
LPIN3	-0.815879	3.18426	-1.98638	0.0488618	0.577164	-4.09102	unchanged
FCGR3B	-0.81554	-1.38193	-1.31602	0.19023	0.827585	-5.10358	unchanged
FCGR3B.1	-0.81554	-1.38193	-1.31602	0.19023	0.827585	-5.10358	unchanged
MRGPRX3	0.814975	-2.11754	2.14164	0.0338811	0.513183	-3.80087	unchanged
INHBB	-0.81486	1.13298	-2.07389	0.0398451	0.542368	-3.93	unchanged
RAMP3	-0.81473	1.86702	-1.89243	0.060412	0.611016	-4.25659	unchanged
MUCL3	0.814724	-2.78004	1.1376	0.257148	0.886548	-5.30573	unchanged
MUCL3.1	0.814724	-2.78004	1.1376	0.257148	0.886548	-5.30573	unchanged
MUCL3.2	0.814724	-2.78004	1.1376	0.257148	0.886548	-5.30573	unchanged
MUCL3.3	0.814724	-2.78004	1.1376	0.257148	0.886548	-5.30573	unchanged
MUCL3.4	0.814724	-2.78004	1.1376	0.257148	0.886548	-5.30573	unchanged
PTMS	0.814378	6.74588	3.4785	0.000664676	0.0871804	-0.495237	unchanged
ROPN1L	0.814331	-2.32684	2.01845	0.0453738	0.561838	-4.03276	unchanged
NTMT2	-0.813834	-1.25994	-1.60635	0.110357	0.73674	-4.7136	unchanged
MPZL2	-0.813811	0.686235	-1.93533	0.0548811	0.599191	-4.18192	unchanged
TNNI2	0.81371	-1.69852	1.86907	0.0636146	0.622141	-4.29657	unchanged
TNNI2.1	0.81371	-1.69852	1.86907	0.0636146	0.622141	-4.29657	unchanged
PLA2G2F	-0.813473	-1.73699	-1.13606	0.257789	0.887525	-5.30735	unchanged
CDHR1	-0.813221	2.78766	-1.38299	0.168778	0.808542	-5.02029	unchanged
MYO16	0.813161	-3.2143	1.34963	0.179222	0.823627	-5.06228	unchanged
PITPNM2	-0.8129	2.29577	-2.41486	0.0169772	0.418357	-3.24103	unchanged
SPATA31C1	-0.812836	-3.35718	-1.38974	0.166722	0.806018	-5.01167	unchanged
TRIP10	-0.812781	3.09288	-3.19593	0.00170831	0.15065	-1.30888	unchanged
VAX2	-0.81256	-2.61659	-1.70005	0.0912493	0.69084	-4.57179	unchanged
PTPRB	-0.812178	1.73932	-2.11954	0.0357349	0.523643	-3.84341	unchanged
PFKFB3	-0.81163	2.31689	-2.28618	0.0236814	0.467873	-3.51245	unchanged
ABHD14A-ACY1	-0.811507	-0.660982	-1.94124	0.0541539	0.599191	-4.17152	unchanged
GP5	0.811492	-2.54332	1.26452	0.208057	0.845709	-5.16488	unchanged
SIRPG	0.811106	-1.45001	1.55289	0.122614	0.760037	-4.79104	unchanged
GDF11	0.81091	2.61598	2.89472	0.00437742	0.231438	-2.11053	unchanged
CTRC	0.810892	-0.63074	2.23726	0.0267833	0.486485	-3.61203	unchanged
EPAS1	-0.810615	5.08063	-2.2022	0.0292185	0.498174	-3.68215	unchanged
SOX18	-0.810531	0.614414	-2.01311	0.0459398	0.564412	-4.04253	unchanged
KISS1R	-0.810355	-0.603525	-1.63453	0.1043	0.724283	-4.67175	unchanged
OLFM3	0.810225	-1.35132	1.13572	0.257933	0.887612	-5.30771	unchanged
CA5A	0.809977	-1.84302	1.41236	0.159969	0.798115	-4.9825	unchanged
PSORS1C1	0.809733	-3.81619	1.81014	0.0723287	0.635288	-4.39535	unchanged
PSORS1C1.1	0.809733	-3.81619	1.81014	0.0723287	0.635288	-4.39535	unchanged
PSORS1C1.2	0.809733	-3.81619	1.81014	0.0723287	0.635288	-4.39535	unchanged
PSORS1C1.3	0.809733	-3.81619	1.81014	0.0723287	0.635288	-4.39535	unchanged
PSORS1C1.4	0.809733	-3.81619	1.81014	0.0723287	0.635288	-4.39535	unchanged
PSORS1C1.5	0.809733	-3.81619	1.81014	0.0723287	0.635288	-4.39535	unchanged
CUBN	0.809637	-0.884872	2.11685	0.0359666	0.523643	-3.84856	unchanged
CCDC71L	0.809502	-0.554425	1.9357	0.054835	0.599191	-4.18127	unchanged
GASK1B	-0.809417	1.49109	-1.96668	0.0511147	0.585258	-4.12636	unchanged
CYP2A7	0.809009	-0.431611	2.15592	0.0327269	0.510816	-3.77315	unchanged
HLA-DQB2	-0.809008	-0.318279	-1.44576	0.150386	0.798115	-4.93859	unchanged
HLA-DQB2.1	-0.809008	-0.318279	-1.44576	0.150386	0.798115	-4.93859	unchanged
HLA-DQB2.2	-0.809008	-0.318279	-1.44576	0.150386	0.798115	-4.93859	unchanged
HLA-DQB2.3	-0.809008	-0.318279	-1.44576	0.150386	0.798115	-4.93859	unchanged
HLA-DQB2.4	-0.809008	-0.318279	-1.44576	0.150386	0.798115	-4.93859	unchanged
HLA-DQB2.5	-0.809008	-0.318279	-1.44576	0.150386	0.798115	-4.93859	unchanged
HLA-DQB2.6	-0.809008	-0.318279	-1.44576	0.150386	0.798115	-4.93859	unchanged
HLA-DQB2.7	-0.809008	-0.318279	-1.44576	0.150386	0.798115	-4.93859	unchanged
CFAP299	-0.808827	-1.36276	-1.37539	0.171115	0.812013	-5.02994	unchanged
DLL1	-0.808497	0.88495	-2.20735	0.0288495	0.495258	-3.67193	unchanged
DLL1.1	-0.808497	0.88495	-2.20735	0.0288495	0.495258	-3.67193	unchanged
CCDC74A	0.808359	3.40613	3.06469	0.00259578	0.182133	-1.66666	unchanged
CD248	-0.80834	0.697113	-2.02153	0.0450511	0.560909	-4.02713	unchanged
TCN2	-0.808031	3.08122	-1.57889	0.116523	0.748923	-4.75368	unchanged
CDC42EP1	-0.807911	0.908544	-1.93339	0.0551217	0.599284	-4.18533	unchanged
CEMIP2	0.807772	1.66752	2.05764	0.0414021	0.549175	-3.96039	unchanged
LRRC19	0.807449	-0.455606	1.91666	0.0572328	0.600118	-4.21461	unchanged
FRMPD1	0.807416	2.39885	2.72538	0.00720796	0.294637	-2.53045	unchanged
STAT3	0.807326	2.80208	2.58161	0.0108177	0.355567	-2.86912	unchanged
CYS1	-0.806985	-0.115743	-1.56701	0.119276	0.752891	-4.77083	unchanged
ZNF66	0.806694	2.34954	2.23733	0.0267785	0.486485	-3.61188	unchanged
ZNF66.1	0.806694	2.34954	2.23733	0.0267785	0.486485	-3.61188	unchanged
CT45A5	0.806539	-0.408583	2.03141	0.044026	0.558018	-4.00897	unchanged
GALNT5	0.806365	-3.22207	1.80968	0.072401	0.635288	-4.39611	unchanged
ID3	-0.806252	3.88749	-1.774	0.078146	0.648998	-4.45444	unchanged
ID3.1	-0.806252	3.88749	-1.774	0.078146	0.648998	-4.45444	unchanged
NPIPA7	0.80585	3.98296	2.83907	0.00516956	0.247081	-2.25101	unchanged
NPIPA7.1	0.80585	3.98296	2.83907	0.00516956	0.247081	-2.25101	unchanged
NPFFR1	0.805784	-1.93389	2.00293	0.0470342	0.567409	-4.06106	unchanged
CMTM2	-0.805407	-1.63704	-2.24804	0.0260707	0.482665	-3.59025	unchanged
GDF7	-0.80531	-0.726414	-1.26181	0.209027	0.846092	-5.16803	unchanged
FADS6	-0.80493	-2.35949	-1.84962	0.0663883	0.627622	-4.32951	unchanged
ENG	-0.804909	3.35278	-2.06096	0.0410797	0.549175	-3.9542	unchanged
PECAM1	-0.804794	3.06589	-2.04246	0.0429035	0.554599	-3.98857	unchanged
TSSK6	-0.804577	-1.24748	-2.01755	0.0454687	0.56207	-4.03441	unchanged
CCDC196	0.80431	-2.85818	1.64838	0.101422	0.719606	-4.65093	unchanged
DIO2	-0.804013	4.47835	-1.45593	0.147557	0.797916	-4.92501	unchanged
UTS2	-0.803898	-1.85712	-1.92462	0.056221	0.599743	-4.20072	unchanged
GPR52	-0.803539	-0.699481	-1.75162	0.081937	0.66488	-4.49045	unchanged
CASP5	0.803251	-1.99031	1.72255	0.0870852	0.678651	-4.53658	unchanged
DNASE2B	-0.802754	-2.05766	-1.62932	0.105399	0.72819	-4.67954	unchanged
KCNK18	0.802465	-1.21934	1.85061	0.0662455	0.627622	-4.32785	unchanged
UBE2E2	0.802462	1.76442	2.30327	0.0226744	0.458024	-3.47719	unchanged
C2orf74	0.802144	4.53772	3.68115	0.000325979	0.0590774	0.123633	unchanged
RRAD	-0.802117	0.115512	-1.89983	0.0594255	0.60913	-4.24382	unchanged
HEPACAM	0.802073	-1.37736	1.42803	0.155416	0.798115	-4.96202	unchanged
GPAT2	-0.802028	-0.881078	-1.49068	0.1382	0.785272	-4.87795	unchanged
ACP7	-0.802015	-0.610726	-1.83742	0.0681793	0.632975	-4.35	unchanged
EMB	0.80172	3.69911	2.46991	0.0146657	0.389787	-3.12076	unchanged
CYP2A13	-0.801652	-1.51043	-1.56849	0.118929	0.751792	-4.76869	unchanged
KCNA7	0.801559	-0.587729	2.19694	0.0296005	0.498418	-3.6926	unchanged
IL1RL1	-0.801073	-2.19843	-1.46333	0.145524	0.796308	-4.91508	unchanged
ODAD2	0.800667	-0.293849	1.19342	0.234637	0.872491	-5.24557	unchanged
CCDC175	0.800409	0.115283	2.12331	0.0354129	0.521564	-3.83619	unchanged
TMEM132C	0.800314	0.203227	1.22214	0.223624	0.86092	-5.21353	unchanged
OR5B12	-0.800177	-0.545999	-2.27183	0.0245572	0.47314	-3.54188	unchanged
PLA2G2A	0.799723	-1.61001	1.56689	0.119303	0.752891	-4.77099	unchanged
OR10A3	0.799648	-1.7967	1.83856	0.0680104	0.631958	-4.34809	unchanged
OR10A3.1	0.799648	-1.7967	1.83856	0.0680104	0.631958	-4.34809	unchanged
OR10A3.2	0.799648	-1.7967	1.83856	0.0680104	0.631958	-4.34809	unchanged
PPAN-P2RY11	-0.799195	-0.524839	-1.60108	0.111518	0.737379	-4.72133	unchanged
PPM1E	0.798856	0.0624981	2.16804	0.031775	0.507206	-3.7495	unchanged
INO80B-WBP1	0.798847	-0.0373476	2.71374	0.00745324	0.301381	-2.55848	unchanged
HOXB7	-0.798761	-2.40063	-1.81973	0.0708478	0.635122	-4.37949	unchanged
MMRN2	-0.798445	2.20727	-2.15963	0.0324332	0.509154	-3.76593	unchanged
CD5	0.798259	-0.95435	1.41332	0.159688	0.798115	-4.98125	unchanged
MS4A10	0.797948	-1.15102	1.85489	0.0656274	0.626908	-4.32062	unchanged
RIMBP3B	0.797535	-2.05106	1.8297	0.0693326	0.635122	-4.36289	unchanged
PXDN	-0.797344	-0.249975	-1.85259	0.0659591	0.627622	-4.32451	unchanged
RAX2	-0.797196	-0.548843	-1.73364	0.0850919	0.671285	-4.51908	unchanged
KLHL14	0.796359	-2.61184	1.16392	0.246354	0.876237	-5.27772	unchanged
SLC36A3	0.79591	-2.17582	2.39347	0.0179592	0.428038	-3.2871	unchanged
MYO5C	-0.795882	2.26238	-2.34061	0.0206047	0.44205	-3.39932	unchanged
PLEKHO2	-0.795856	2.03743	-2.14778	0.0333807	0.512493	-3.78898	unchanged
NR4A3	-0.795677	-1.35714	-1.52172	0.13024	0.772886	-4.83501	unchanged
FN1	-0.79566	4.0226	-1.6819	0.0947252	0.700405	-4.59987	unchanged
ZNF189	0.79536	4.03565	2.80646	0.00569241	0.264337	-2.33219	unchanged
TMEM200A	-0.795353	3.30952	-1.91185	0.057853	0.60246	-4.22299	unchanged
S1PR1	-0.795264	1.70693	-2.23469	0.0269556	0.48804	-3.61721	unchanged
TREM1	-0.794598	-2.80528	-1.20815	0.228942	0.865601	-5.22924	unchanged
DHRS13	-0.794439	1.27794	-1.81872	0.0710022	0.635122	-4.38116	unchanged
MTRFR	0.794432	3.07795	3.58985	0.000450986	0.0725359	-0.158771	unchanged
NGB	0.79426	-2.09482	1.81016	0.0723258	0.635288	-4.39532	unchanged
PLXND1	-0.794034	2.36593	-2.14245	0.0338141	0.513183	-3.79929	unchanged
USP26	0.793899	-1.08965	1.36999	0.17279	0.814106	-5.03677	unchanged
PURG	0.793771	-0.304974	1.21666	0.225696	0.863956	-5.2197	unchanged
PLPP3	-0.793567	2.71874	-1.92667	0.0559615	0.599743	-4.19712	unchanged
DAB1	0.793526	-1.39233	1.65107	0.100872	0.718647	-4.64688	unchanged
H1-4	-0.793105	1.27238	-1.44645	0.150193	0.798115	-4.93767	unchanged
OR8H1	-0.793006	-2.19415	-1.2747	0.20444	0.841483	-5.15295	unchanged
OR8H1.1	-0.793006	-2.19415	-1.2747	0.20444	0.841483	-5.15295	unchanged
OR8H1.2	-0.793006	-2.19415	-1.2747	0.20444	0.841483	-5.15295	unchanged
RGS20	0.792921	-1.94646	1.53076	0.12799	0.769957	-4.82234	unchanged
CD5L	0.792817	-1.28835	1.48042	0.140915	0.788139	-4.89197	unchanged
TGFB2	-0.792667	-1.19831	-1.77974	0.077198	0.646195	-4.44514	unchanged
SOCS1	0.792626	-1.06813	1.85025	0.0662968	0.627622	-4.32844	unchanged
PTGS2	-0.792527	0.0121042	-1.10347	0.271635	0.897588	-5.34112	unchanged
ENTPD3	0.792407	1.38911	1.74873	0.0824374	0.66709	-4.49507	unchanged
WDR93	0.792396	-0.686734	2.94795	0.00372537	0.216813	-1.97392	unchanged
TFEC	-0.792369	-1.95609	-1.64079	0.102992	0.721742	-4.66237	unchanged
OR4D9	0.792327	-2.55904	1.81277	0.0719198	0.635235	-4.391	unchanged
CPED1	-0.792235	-0.147308	-1.79863	0.0741407	0.637843	-4.41429	unchanged
TRIM50	-0.792156	-2.16605	-1.44226	0.151369	0.798115	-4.94324	unchanged
ANKRD22	0.791863	-1.97611	1.52036	0.130581	0.773145	-4.83691	unchanged
ABCA12	0.791545	-3.15318	1.33714	0.183255	0.823627	-5.07774	unchanged
BAG3	0.791509	2.76645	2.60761	0.010064	0.343012	-2.8091	unchanged
PRODH2	0.79149	-0.938991	1.64576	0.101962	0.720218	-4.65489	unchanged
MUC5AC	-0.791414	-4.80353	-1.12633	0.261873	0.89072	-5.31754	unchanged
MUC5AC.1	-0.791414	-4.80353	-1.12633	0.261873	0.89072	-5.31754	unchanged
IGSF23	0.791328	-1.39254	1.63201	0.104831	0.725826	-4.67553	unchanged
FAM169A	-0.791121	3.4028	-1.74472	0.083137	0.668503	-4.50148	unchanged
RESP18	0.790761	-1.12095	1.76611	0.0794663	0.655277	-4.46719	unchanged
COL6A2	-0.790291	3.41515	-1.94268	0.0539782	0.598892	-4.16898	unchanged
GBP7	0.789991	-1.92543	1.37381	0.171605	0.812013	-5.03195	unchanged
PRR18	-0.789986	1.7178	-1.81798	0.0711155	0.635122	-4.38238	unchanged
ELF4	-0.789967	1.92405	-2.21961	0.0279862	0.491201	-3.64746	unchanged
TRIM74	0.78994	-1.0649	2.07471	0.0397678	0.542186	-3.92846	unchanged
SLC10A4	-0.789919	5.64064	-1.85986	0.0649164	0.624831	-4.31222	unchanged
STK17B	0.789754	1.10294	2.12321	0.0354214	0.521564	-3.83638	unchanged
B3GAT1	-0.789279	-0.0938004	-1.44358	0.150998	0.798115	-4.94149	unchanged
SATL1	0.789278	-0.438593	2.49054	0.0138743	0.382955	-3.07505	unchanged
OPALIN	0.789226	-2.35531	1.21565	0.22608	0.863956	-5.22084	unchanged
NANOG	0.78918	-1.76868	1.97493	0.050161	0.580563	-4.11161	unchanged
GGT5	-0.788936	1.68862	-2.02956	0.0442166	0.558862	-4.01238	unchanged
TPBG	-0.788739	2.27265	-1.68516	0.0940917	0.699754	-4.59483	unchanged
TPBG.1	-0.788739	2.27265	-1.68516	0.0940917	0.699754	-4.59483	unchanged
VSX1	-0.788496	0.592	-1.63807	0.10356	0.722576	-4.66646	unchanged
PLCB1	0.788481	-0.340442	1.69395	0.092406	0.694742	-4.58126	unchanged
CCL24	0.788307	-0.830106	1.88818	0.0609843	0.61286	-4.2639	unchanged
TGFBR2	-0.788304	2.994	-1.96611	0.0511817	0.585258	-4.12739	unchanged
DUOX2	0.788134	0.125771	2.34212	0.0205245	0.441521	-3.39614	unchanged
ABHD12B	0.787684	-1.42583	1.50485	0.134521	0.779958	-4.85846	unchanged
ELFN2	0.787503	-2.7622	1.54612	0.124238	0.760383	-4.80065	unchanged
ART1	0.787324	-1.42092	1.69927	0.091397	0.691015	-4.573	unchanged
C4orf45	0.787231	-2.36905	1.67302	0.0964628	0.703572	-4.61348	unchanged
PLEKHG4	-0.787229	-2.04135	-2.01946	0.0452677	0.561744	-4.03091	unchanged
ZFP92	-0.787116	1.43907	-1.89102	0.0606018	0.611158	-4.25902	unchanged
FAT2	0.786764	-3.87876	1.3919	0.166068	0.804927	-5.00891	unchanged
GATA6	-0.785914	-1.2066	-1.67574	0.0959278	0.703307	-4.60932	unchanged
SLITRK5	0.785607	-2.70536	1.99726	0.0476539	0.570389	-4.07135	unchanged
TCERG1L	-0.78553	0.816187	-1.94089	0.0541967	0.599191	-4.17213	unchanged
DLEU7	0.785411	-2.43713	2.24515	0.0262601	0.482665	-3.5961	unchanged
DLEU7.1	0.785411	-2.43713	2.24515	0.0262601	0.482665	-3.5961	unchanged
TMPRSS5	-0.785071	-1.58089	-2.10496	0.0370066	0.527856	-3.87127	unchanged
BSPRY	-0.784895	4.94618	-2.48181	0.0142043	0.385916	-3.09443	unchanged
PLAGL1	0.784855	0.577599	1.40465	0.162247	0.799344	-4.99249	unchanged
GABRA6	0.784512	-0.691896	1.73692	0.0845091	0.670405	-4.51388	unchanged
PRR16	-0.784312	-0.900924	-1.65037	0.101016	0.718869	-4.64794	unchanged
TMEM63A	-0.78391	1.5251	-2.14727	0.0334215	0.512493	-3.78995	unchanged
CCDC112	0.783903	3.27504	3.86035	0.000169495	0.0385609	0.694611	unchanged
GCM2	0.78377	-2.27539	1.32945	0.18577	0.823627	-5.08719	unchanged
OR11G2	0.783707	-1.89975	1.84815	0.0666022	0.627622	-4.33198	unchanged
OR11G2.1	0.783707	-1.89975	1.84815	0.0666022	0.627622	-4.33198	unchanged
TMEM158	0.783083	-0.862543	1.63941	0.103279	0.722184	-4.66444	unchanged
MAP3K5	-0.782818	3.47931	-2.36489	0.0193499	0.434664	-3.34807	unchanged
CYP4F12	-0.782507	1.08019	-1.6152	0.108425	0.734064	-4.70053	unchanged
IRF6	0.782307	3.72762	2.69504	0.00786332	0.309012	-2.6033	unchanged
KLRC1	-0.782249	-2.21261	-1.31285	0.191291	0.829506	-5.10742	unchanged
INSRR	0.781847	-2.73982	1.38393	0.168491	0.808301	-5.0191	unchanged
KCNJ11	0.781784	0.122912	2.92665	0.00397478	0.224211	-2.02885	unchanged
SERPINA6	-0.781781	-0.806274	-1.81559	0.0714835	0.635122	-4.38634	unchanged
SERPINA6.1	-0.781781	-0.806274	-1.81559	0.0714835	0.635122	-4.38634	unchanged
SHISA2	0.78157	-2.1874	1.63028	0.105195	0.727453	-4.67811	unchanged
GFRA1	-0.781525	-1.89086	-1.20989	0.228274	0.864539	-5.22729	unchanged
GPR50	0.781315	0.4002	0.801689	0.424035	0.971102	-5.60775	unchanged
CDK15	0.781287	-3.54892	1.57301	0.11788	0.74937	-4.76219	unchanged
GAL3ST1	-0.781017	1.26886	-2.18831	0.0302358	0.499747	-3.70966	unchanged
PPP4R4	-0.780885	3.1341	-2.1484	0.0333301	0.512493	-3.78776	unchanged
PPP4R4.1	-0.780885	3.1341	-2.1484	0.0333301	0.512493	-3.78776	unchanged
STC1	-0.780848	1.9274	-2.05781	0.0413859	0.549175	-3.96008	unchanged
IL1A	0.780835	-1.72208	1.42679	0.155774	0.798115	-4.96365	unchanged
LRRC36	0.780804	-2.03096	2.11394	0.0362192	0.525425	-3.85414	unchanged
IRGM	0.78059	-2.3604	1.30915	0.192538	0.831233	-5.11189	unchanged
PRR33	0.780465	-2.70678	1.24522	0.215046	0.851309	-5.18724	unchanged
PRR33.1	0.780465	-2.70678	1.24522	0.215046	0.851309	-5.18724	unchanged
ZFY	-0.780289	0.829194	-1.0867	0.278958	0.905501	-5.35812	unchanged
DSC3	0.780082	-1.35647	2.02618	0.0445661	0.560466	-4.0186	unchanged
PLPPR1	0.779882	-2.05349	1.30211	0.194926	0.833869	-5.12036	unchanged
PLPPR1.1	0.779882	-2.05349	1.30211	0.194926	0.833869	-5.12036	unchanged
EFCAB8	0.779696	-3.26192	1.35604	0.177179	0.822453	-5.05429	unchanged
ZNF860	0.779262	0.0917646	1.80884	0.0725316	0.635288	-4.39749	unchanged
VNN2	-0.779243	-1.30777	-1.52368	0.129749	0.772168	-4.83227	unchanged
CLDN10	0.779142	-2.8787	1.59003	0.11399	0.743099	-4.73751	unchanged
C2orf50	0.779053	0.0792017	2.07946	0.0393228	0.541031	-3.91953	unchanged
POU2F2	0.779019	0.299264	2.6926	0.00791812	0.309081	-2.60911	unchanged
MACC1	0.778912	-0.178757	2.54215	0.0120593	0.368773	-2.95919	unchanged
P2RY10	0.778576	-1.50123	1.89974	0.0594374	0.60913	-4.24397	unchanged
SKA1	0.778566	1.523	2.28389	0.023819	0.469358	-3.51715	unchanged
SKA1.1	0.778566	1.523	2.28389	0.023819	0.469358	-3.51715	unchanged
TEAD4	-0.778474	-1.01747	-1.95686	0.0522709	0.590445	-4.14387	unchanged
CTXND2	0.77798	-1.38371	1.73143	0.0854859	0.672341	-4.52258	unchanged
OR2T7	0.777939	-2.15125	1.16612	0.245464	0.875403	-5.27535	unchanged
OR2T7.1	0.777939	-2.15125	1.16612	0.245464	0.875403	-5.27535	unchanged
OR2T7.2	0.777939	-2.15125	1.16612	0.245464	0.875403	-5.27535	unchanged
OR2T7.3	0.777939	-2.15125	1.16612	0.245464	0.875403	-5.27535	unchanged
SYT7	-0.777607	2.99691	-1.89988	0.0594198	0.60913	-4.24374	unchanged
ARHGAP11A-SCG5	0.777558	-1.83962	2.3069	0.0224655	0.455967	-3.46967	unchanged
GOLGA6D	0.777468	-1.55222	1.38742	0.167427	0.807532	-5.01465	unchanged
NRARP	-0.777121	1.41619	-2.27525	0.0243457	0.471603	-3.53487	unchanged
SERPINA3	-0.776944	-0.118096	-0.928697	0.354578	0.949358	-5.5057	unchanged
VWA7	-0.776779	4.24504	-1.87473	0.0628265	0.620027	-4.28694	unchanged
VWA7.1	-0.776779	4.24504	-1.87473	0.0628265	0.620027	-4.28694	unchanged
VWA7.2	-0.776779	4.24504	-1.87473	0.0628265	0.620027	-4.28694	unchanged
VWA7.3	-0.776779	4.24504	-1.87473	0.0628265	0.620027	-4.28694	unchanged
VWA7.4	-0.776779	4.24504	-1.87473	0.0628265	0.620027	-4.28694	unchanged
VWA7.5	-0.776779	4.24504	-1.87473	0.0628265	0.620027	-4.28694	unchanged
RAB11FIP5	-0.776726	2.88754	-2.06377	0.0408086	0.549175	-3.94895	unchanged
CHD7	0.776497	2.50331	3.19381	0.00172003	0.15065	-1.31474	unchanged
ADRB2	-0.776351	-1.48688	-1.93146	0.0553625	0.599486	-4.18873	unchanged
MAML3	0.776001	0.702263	2.16946	0.0316646	0.506699	-3.74671	unchanged
KCND1	0.7759	-0.620505	2.01844	0.0453751	0.561838	-4.03278	unchanged
KCND1.1	0.7759	-0.620505	2.01844	0.0453751	0.561838	-4.03278	unchanged
SLC38A4	0.775786	-3.20271	1.46964	0.14381	0.794045	-4.90658	unchanged
CYP2C18	0.775748	-1.07521	1.52976	0.128238	0.770076	-4.82375	unchanged
AMOTL2	-0.775719	0.3028	-1.74702	0.0827354	0.66709	-4.49781	unchanged
BRIP1	0.775561	0.306718	2.50079	0.0134957	0.381947	-3.05222	unchanged
NR5A2	-0.775319	-2.82063	-1.96208	0.0516532	0.586384	-4.13457	unchanged
GRAMD2A	0.775223	-1.797	2.48697	0.0140084	0.383518	-3.08298	unchanged
C7orf57	-0.775014	-0.58493	-2.02336	0.0448593	0.560909	-4.02377	unchanged
FOXI1	-0.77501	-0.696254	-1.8816	0.0618789	0.61656	-4.27518	unchanged
SHISAL1	-0.774699	-0.831708	-1.17298	0.242713	0.875403	-5.26793	unchanged
GLYATL1	0.774528	-1.70508	1.73371	0.0850798	0.671285	-4.51897	unchanged
ADAMTSL1	-0.774463	1.9495	-1.67356	0.096357	0.703572	-4.61266	unchanged
SCUBE3	0.773849	0.671125	2.23961	0.0266265	0.486382	-3.60729	unchanged
SCEL	0.773524	-2.88709	1.28512	0.200785	0.839168	-5.14065	unchanged
GJA5	-0.773487	0.287776	-1.77663	0.0777094	0.647428	-4.45017	unchanged
IL22RA1	0.773273	-2.36906	1.369	0.1731	0.814106	-5.03802	unchanged
EBF1	0.773001	0.802484	2.3154	0.0219827	0.452162	-3.45201	unchanged
SLC10A2	-0.772519	-3.16255	-1.44743	0.14992	0.798115	-4.93637	unchanged
WNT7B	0.772388	0.00442085	2.37922	0.0186411	0.434149	-3.31758	unchanged
CFAP157	0.772118	0.0248885	2.06464	0.0407253	0.549175	-3.94733	unchanged
TRIP6	-0.772061	0.776675	-1.97748	0.0498689	0.57989	-4.10703	unchanged
SLC30A2	0.771816	-2.57987	2.02545	0.0446422	0.560466	-4.01994	unchanged
EFCAB5	0.771753	-3.27665	2.89095	0.00442728	0.232438	-2.12011	unchanged
CFHR2	0.771551	-0.725204	2.19443	0.0297836	0.498418	-3.69755	unchanged
CFHR2.1	0.771551	-0.725204	2.19443	0.0297836	0.498418	-3.69755	unchanged
ZNF556	0.771416	-0.262162	2.22924	0.027324	0.488677	-3.62816	unchanged
RHBDF1	-0.771281	-0.59468	-1.83261	0.0688969	0.635122	-4.35805	unchanged
EPHA6	0.771075	-1.28314	1.94461	0.0537429	0.598399	-4.16557	unchanged
CMPK2	-0.770663	2.08554	-2.35253	0.0199798	0.438297	-3.37421	unchanged
PRL	0.770652	4.8756	0.790463	0.430539	0.971102	-5.61606	unchanged
C20orf144	0.77064	-2.2619	2.39182	0.0180374	0.429281	-3.29065	unchanged
NT5E	-0.770523	2.33349	-1.64317	0.102499	0.720218	-4.6588	unchanged
STYXL2	0.770443	-3.26555	1.4136	0.159606	0.798115	-4.98089	unchanged
SFN	-0.770218	-2.1792	-1.73819	0.0842834	0.670405	-4.51186	unchanged
GABRB2	-0.770071	-2.212	-1.53438	0.127098	0.769512	-4.81725	unchanged
PDGFB	-0.769991	1.386	-1.98655	0.0488427	0.577164	-4.09071	unchanged
LRFN1	-0.769867	1.4056	-2.67487	0.00832816	0.317386	-2.65131	unchanged
LRFN1.1	-0.769867	1.4056	-2.67487	0.00832816	0.317386	-2.65131	unchanged
ITM2C	-0.769836	6.25486	-1.59829	0.112138	0.738506	-4.72543	unchanged
LRP3	-0.768899	2.91996	-1.97677	0.0499498	0.57989	-4.1083	unchanged
ADRA2B	-0.768638	-1.79232	-1.58927	0.114162	0.743142	-4.73862	unchanged
SH3BGR	0.768422	3.4536	2.90141	0.00429003	0.230058	-2.09347	unchanged
COL18A1	-0.767785	3.25693	-1.81114	0.0721735	0.635288	-4.3937	unchanged
COL18A1.1	-0.767785	3.25693	-1.81114	0.0721735	0.635288	-4.3937	unchanged
DLL4	-0.767651	1.18539	-2.11705	0.0359499	0.523643	-3.84819	unchanged
IL37	-0.767404	-0.864693	-1.95525	0.0524621	0.591097	-4.14672	unchanged
DPP6	-0.767373	0.777663	-1.31256	0.191391	0.829619	-5.10777	unchanged
PAPSS2	-0.767361	0.944021	-1.63111	0.105021	0.726691	-4.67687	unchanged
INSM2	0.767169	-2.2745	1.28927	0.199341	0.837241	-5.13571	unchanged
RAP1GAP	-0.767124	3.72054	-2.24502	0.0262687	0.482665	-3.59637	unchanged
CHST15	-0.767092	0.975455	-1.74604	0.082906	0.667129	-4.49937	unchanged
TRABD2A	0.766786	-1.55263	2.20066	0.0293297	0.498184	-3.68521	unchanged
TRABD2A.1	0.766786	-1.55263	2.20066	0.0293297	0.498184	-3.68521	unchanged
NMBR	0.766689	-3.00073	1.31131	0.191809	0.830252	-5.10928	unchanged
AFP	0.766466	-2.05706	1.32148	0.188408	0.827455	-5.09694	unchanged
ANKRD26	0.766461	2.90713	3.18715	0.00175748	0.152245	-1.3332	unchanged
ATP5ME	0.766243	6.03214	3.27876	0.00130322	0.127379	-1.07642	unchanged
UBXN10	-0.766214	1.79617	-2.064	0.0407869	0.549175	-3.94853	unchanged
SEMA3D	-0.76596	-3.08857	-1.5505	0.123185	0.760037	-4.79444	unchanged
TMPRSS11E	0.765715	-1.56485	1.44158	0.15156	0.798115	-4.94414	unchanged
TMPRSS11E.1	0.765715	-1.56485	1.44158	0.15156	0.798115	-4.94414	unchanged
PGM5	-0.765485	-0.138489	-2.01422	0.0458214	0.563954	-4.0405	unchanged
PKP2	0.76502	1.52026	1.80109	0.0737502	0.636961	-4.41025	unchanged
COL6A3	-0.765016	0.534916	-1.73021	0.0857045	0.67267	-4.52451	unchanged
NXPE4	-0.764584	-0.980288	-1.59499	0.112874	0.741403	-4.73025	unchanged
PFKFB2	0.764218	3.65218	2.1549	0.0328084	0.510896	-3.77514	unchanged
CLEC14A	-0.76419	2.72618	-2.18489	0.0304904	0.500901	-3.7164	unchanged
GALNT16	0.764067	0.605505	2.35344	0.0199329	0.437998	-3.37229	unchanged
GASK1A	0.763886	4.03308	2.19017	0.0300977	0.499552	-3.70598	unchanged
CEBPD	0.763619	4.43971	1.88191	0.0618376	0.61656	-4.27466	unchanged
CEACAM5	0.763025	-3.33921	1.76394	0.079832	0.656711	-4.47068	unchanged
DNAJC5G	0.762973	-1.54193	1.38779	0.167315	0.807291	-5.01417	unchanged
ADGRE1	-0.762912	-2.77153	-1.5811	0.116017	0.748555	-4.75048	unchanged
GJB6	-0.762898	-1.78851	-1.33304	0.184593	0.823627	-5.08279	unchanged
DYDC2	0.762825	-1.34501	2.17273	0.0314125	0.505044	-3.7403	unchanged
LY6E	-0.762615	4.04611	-1.88121	0.061933	0.61656	-4.27585	unchanged
LY6E.1	-0.762615	4.04611	-1.88121	0.061933	0.61656	-4.27585	unchanged
MGAT3	-0.762529	1.95528	-1.98382	0.0491496	0.577164	-4.09563	unchanged
TDRD1	0.762376	-2.97099	1.66864	0.0973299	0.706535	-4.62018	unchanged
BOLA2B	0.762166	2.73001	3.43692	0.000766507	0.0931167	-0.618602	unchanged
BOLA2B.1	0.762166	2.73001	3.43692	0.000766507	0.0931167	-0.618602	unchanged
BOLA2B.2	0.762166	2.73001	3.43692	0.000766507	0.0931167	-0.618602	unchanged
HOXC10	0.761843	-0.720059	1.74421	0.0832254	0.668503	-4.50229	unchanged
FOSL2	0.761353	1.05639	1.61792	0.107837	0.733266	-4.6965	unchanged
SULT1C3	-0.760762	-0.249041	-3.36535	0.000976787	0.108375	-0.828024	unchanged
NEDD4L	0.760094	1.47634	2.63068	0.00943492	0.335522	-2.75538	unchanged
OR6Y1	0.759971	-1.25611	2.13999	0.034016	0.513845	-3.80405	unchanged
EFCC1	-0.75971	-1.14588	-1.84126	0.0676108	0.630297	-4.34356	unchanged
SEMA3A	0.759336	-1.82552	1.4179	0.158348	0.798115	-4.97528	unchanged
SIGLEC15	-0.759321	-3.41259	-1.54309	0.124973	0.763431	-4.80496	unchanged
GSG1L2	-0.759003	-2.17008	-1.35217	0.17841	0.823627	-5.05912	unchanged
NEDD9	-0.758945	1.86348	-2.2085	0.0287675	0.495258	-3.66963	unchanged
ERVFRD-1	-0.758798	-2.74993	-1.55152	0.122939	0.760037	-4.79298	unchanged
P2RY1	-0.758543	-1.34511	-1.86916	0.0636022	0.622141	-4.29642	unchanged
ACSL1	0.758339	3.24151	2.36641	0.0192736	0.434664	-3.34484	unchanged
PLPP7	0.758326	-0.989422	1.88577	0.0613103	0.614549	-4.26803	unchanged
LPA	0.758089	-2.7906	1.26783	0.206875	0.8433	-5.16101	unchanged
NGFR	-0.758007	-1.47099	-1.15529	0.249857	0.880001	-5.28697	unchanged
CACNG5	0.757636	-1.79853	2.06961	0.0402496	0.545124	-3.93802	unchanged
SLC15A5	0.757606	-0.668166	1.71876	0.0877767	0.681018	-4.54255	unchanged
NPY4R2	0.757354	-1.48465	1.51666	0.131512	0.773988	-4.84207	unchanged
NPY4R2.1	0.757354	-1.48465	1.51666	0.131512	0.773988	-4.84207	unchanged
GREM2	0.757192	1.05883	1.48886	0.138679	0.785398	-4.88045	unchanged
ANKRD60	0.757185	-2.12604	1.96737	0.0510345	0.585258	-4.12513	unchanged
DSG3	0.757166	-1.6579	2.15668	0.0326666	0.510816	-3.77167	unchanged
PCDHA9	0.757062	-1.88789	1.93576	0.054828	0.599191	-4.18117	unchanged
PCDHA9.1	0.757062	-1.88789	1.93576	0.054828	0.599191	-4.18117	unchanged
CDH5	-0.756967	2.0703	-1.97285	0.0504004	0.582138	-4.11534	unchanged
TMC3	0.756537	-2.78553	2.09128	0.0382337	0.534658	-3.89722	unchanged
SPRR3	0.75638	-0.667085	1.97912	0.049682	0.579486	-4.10408	unchanged
SLCO5A1	0.756319	-3.91257	1.60812	0.109969	0.73674	-4.71099	unchanged
TRPM8	-0.756285	-3.55347	-1.22155	0.223845	0.861528	-5.2142	unchanged
TNFRSF6B	0.756041	0.656674	2.48486	0.0140886	0.383696	-3.08768	unchanged
SLC35F2	0.755917	1.77403	1.77767	0.0775378	0.646809	-4.44848	unchanged
RASSF2	-0.755809	1.86029	-1.46914	0.143946	0.794045	-4.90726	unchanged
PLD5P1	-0.75552	0.29054	-2.08444	0.0388607	0.538281	-3.91015	unchanged
GPX8	-0.755512	-0.303798	-2.05145	0.0420091	0.552204	-3.97191	unchanged
PDGFRB	-0.754895	2.81571	-1.88193	0.0618345	0.61656	-4.27462	unchanged
MYO1A	0.754613	-3.03535	1.13773	0.257096	0.886548	-5.3056	unchanged
HOXA9	0.75456	-1.71732	1.21452	0.226508	0.863956	-5.22211	unchanged
PSRC1	0.754264	0.748429	2.60238	0.0102117	0.345134	-2.82122	unchanged
AKAIN1	-0.753785	1.45167	-1.22357	0.223086	0.860598	-5.21192	unchanged
PLA2G4E	0.753732	-3.98362	2.02626	0.0445583	0.560466	-4.01846	unchanged
FBN2	0.753483	-4.20463	1.05893	0.291379	0.915539	-5.38571	unchanged
MARCHF11	0.752943	-1.33183	1.55941	0.121063	0.757552	-4.78172	unchanged
CKMT2	-0.752863	1.15562	-2.12505	0.0352647	0.521564	-3.83284	unchanged
CTAGE4	-0.752816	1.12334	-1.8545	0.0656836	0.626908	-4.32128	unchanged
CTAGE4.1	-0.752816	1.12334	-1.8545	0.0656836	0.626908	-4.32128	unchanged
GRHL3	0.752776	-3.40012	1.35666	0.176982	0.822061	-5.05352	unchanged
PIEZO1	-0.752444	0.292297	-1.86718	0.0638806	0.622672	-4.2998	unchanged
AGBL1	-0.752397	-2.34722	-2.08735	0.0385929	0.537556	-3.90465	unchanged
GRID2IP	0.752302	-1.11608	1.64298	0.102537	0.720218	-4.65907	unchanged
IRGC	-0.752091	-1.02908	-1.79518	0.0746915	0.637939	-4.41994	unchanged
SELENOV	0.751974	-1.96651	1.61261	0.108986	0.735724	-4.70435	unchanged
PIWIL1	-0.751669	-3.39399	-1.30993	0.192274	0.830252	-5.11094	unchanged
PIWIL1.1	-0.751669	-3.39399	-1.30993	0.192274	0.830252	-5.11094	unchanged
FAM237A	0.751394	-1.30043	1.53688	0.126486	0.767675	-4.81373	unchanged
PCDHGA5	0.751067	-0.102607	1.76479	0.0796886	0.656088	-4.46931	unchanged
BRINP2	-0.751046	2.03745	-1.74058	0.0838623	0.669798	-4.50806	unchanged
ARL2-SNX15	0.750949	-0.617187	2.46252	0.0149586	0.39359	-3.13704	unchanged
FSCN1	-0.750942	3.25058	-1.99984	0.0473707	0.569638	-4.06667	unchanged
IAPP	0.75094	-0.247849	2.06127	0.04105	0.549175	-3.95362	unchanged
PYY	0.750409	-1.76519	1.58308	0.115564	0.74841	-4.7476	unchanged
PPP2R2B	0.749739	2.05849	2.73964	0.0069174	0.290673	-2.49596	unchanged
SLC2A14	0.74969	-2.41689	2.00607	0.0466944	0.566262	-4.05536	unchanged
LRRC4C	-0.749688	2.45225	-1.74335	0.0833755	0.668503	-4.50365	unchanged
TEX54	0.749518	-0.853923	2.4601	0.015056	0.39523	-3.14239	unchanged
LHX6	-0.74913	-3.40039	-1.54067	0.125559	0.764782	-4.80837	unchanged
ITGA9	-0.749052	1.35424	-1.94	0.0543054	0.599191	-4.1737	unchanged
ITGA9.1	-0.749052	1.35424	-1.94	0.0543054	0.599191	-4.1737	unchanged
[truncated: 20,525 more rows]
