# Supplementary material for: Integrating single-cell and bulk RNA sequencing data reveals RGS4 as a functional driver in a proliferative subgroup of SF-1 lineage PitNETs
Source: Front Cell Dev Biol. 2026 Apr 22;14:1815682. doi: 10.3389/fcell.2026.1815682 (PMC13144082; doi:10.3389/fcell.2026.1815682)
Supplement: Supplementary file 4 [file Table6.xlsx]

## Sheet:  Clinical information of Bulk-R
Clinical information of Bulk-RNA seq
SampleID	Gender	Age	WHO2022tumortype	Secretion	MIB1_Percent	HormoneStaining	CavernousInvasion	Length (cm)	Width (cm)	Height (cm)	VisualDefect	MedicalHistory	Pit-1	T-Pit	SF-1
249	M	55	Gonadotroph	Silent	1	N	N	2.1	1.6	1.6	Y	N	-	-	+
377	F	50	Gonadotroph	Silent	1	N	Y	1.8	2.6	3.3	Y	NA	-	NA	+
403	F	76	Gonadotroph	Silent	1	P	Y	2.3	1.6	1.9	N	NA	-	+	NA
243	F	56	Gonadotroph	Silent	5	N	Y	2.7	1.7	1.6	Y	N	NA	NA	NA
271	M	51	Gonadotroph	Silent	1	N	N	2.1	1.5	1.8	Y	N	NA	NA	NA
75	F	61	Gonadotroph	Silent	2	P	N	3.8	2.8	2.5	Y	N	NA	NA	NA
45	M	42	Gonadotroph	Silent	2	P	N	0.5	0.5	0.5	N	N	NA	NA	NA
208	M	63	Gonadotroph	Silent	2	P	N	1.2	1.6	1.8	N	N	-	-	+
34	M	54	Gonadotroph	Silent	1	N	N	2.8	3.7	2.4	Y	N	NA	NA	NA
54	M	52	Gonadotroph	Silent	2	N	Y	2.5	2.1	2.7	Y	N	NA	NA	NA
269	M	74	Gonadotroph	Silent	2	P	N	1.3	1.4	1.5	N	N	-	-	+
494	F	47	Gonadotroph	PRL	2	P	N	1.8	2.8	1.7	Y	N	-	-	+
317	M	56	Gonadotroph	Silent	5	N	N	1.4	1.7	1.5	N	NA	NA	NA	NA
225	M	33	Gonadotroph	Silent	3	P	N	1.7	2	2.1	Y	N	-	-	+
407	M	33	Gonadotroph	N	3	P	N	2.1	1.8	2	Y	N	-	-	+
213	M	47	Gonadotroph	Silent	2	P	Y	1.8	1.9	1.6	N	N	-	-	+
158	F	84	Gonadotroph	Silent	2	P	Y	2.7	2.8	2.9	Y	N	-	-	+
198	M	66	Gonadotroph	Silent	3	P	N	1.9	2.1	2.7	N	N	-	-	+
252	F	50	Gonadotroph	PRL	2	P	N	2.4	2.2	2.1	N	N	-	-	+
486	M	61	Gonadotroph	Silent	1	P	N	1.9	2.2	1.4	Y	N	-	-	+
441	M	57	Gonadotroph	Silent	10	P	Y	3.1	2.5	2.1	N	Y	-	-	+
327	F	75	Gonadotroph	Silent	2	P	N	2.1	3.5	2.5	N	NA	NA	NA	NA
314	M	59	Gonadotroph	Silent	1	P	N	2.5	3	2.2	N	NA	NA	NA	NA
379	M	50	Gonadotroph	Silent	15	P		3.5	2.7	3.1	Y	NA	-	-	+
418	M	45	Gonadotroph	PRL	1	P	Y	2.1	2.2	2.6	N	N	-	-	+
145	M	60	Gonadotroph	Silent	2	N	N	3.1	1.7	1.8	Y	N	-	-	+
137	F	40	Gonadotroph	Silent	3	P	N	1.1	1.8	2.5	Y	N	-	-	+
210	M	40	Gonadotroph	Silent	5	N	N	1.9	2.3	1.4	N	N	-	-	+
482	M	52	Gonadotroph	Silent	3	N	Y	2.5	2.2	2.3	Y	N	-	-	+
232	M	41	Gonadotroph	Silent	1	N	N	3.7	2.4	2.5	Y	N	NA	NA	NA
217	M	66	Gonadotroph	Silent	8	P	Y	1.8	2.2	1.7	N	N	-	-	+
49	M	26	Gonadotroph	Silent	3	N	N	2.3	1.7	2.3	Y	N	NA	NA	NA
238	M	72	Gonadotroph	Silent	3	N	N	1.2	1.1	1.9	N	N	-	-	+
285	F	72	Gonadotroph	Silent	3	P	N	2	1.2	1.7	N	N	-	-	+
174	F	68	Gonadotroph	Silent	1	P	Y	3	2.4	2.4	Y	N	-	+	+
428	F	43	Gonadotroph	PRL	2	P	N	2.7	1.9	1.6	Y	Y	-	-	+
212	F	57	Gonadotroph	Silent	3	P	N	1.9	2.3	2.3	Y	N	-	-	+
139	F	63	Gonadotroph	Silent	2	N	Y	3.6	3	3.7	Y	N	-	-	+
267	M	61	Gonadotroph	Silent	2	P	Y	2.4	1.6	1.5	N	N	-	-	+
422	F	68	Gonadotroph	PRL	2	P	Y	4	3.9	2.8	Y	N	-	-	+
41	M	52	Gonadotroph	Silent	1	P	N	2.3	1.4	1.7	N	N	NA	NA	NA
36	M	65	Gonadotroph	Silent	1	N	N	2.1	1.6	1.8	Y	N	NA	NA	NA
126	M	72	Gonadotroph	Silent	1	P	N	1.9	1.4	1.5	N	N	-	-	+
200	M	43	Gonadotroph	Silent	1	P	N	1.8	2.3	1.6	N	N	-	-	+
205	M	62	Gonadotroph	Silent	3	P	Y	2.5	3.1	2	Y	N	-	-	+
37	M	74	Gonadotroph	Silent	1	P	N	2.8	3.4	3	Y	N	NA	NA	NA
214	M	35	Gonadotroph	Silent	5	P	N	5.8	4.5	5.1	N	N	-	-	-
18	M	67	Gonadotroph	Silent	2	N	N	2.5	1.4	1.7	Y	N	NA	NA	NA
175	M	59	Gonadotroph	Silent	1	N	N	1.4	1.8	1.7	N	N	NA	NA	NA
130	F	36	Gonadotroph	Silent	2	N	Y	2.1	1.8	1.6	N	N	-	-	+
456	M	63	Gonadotroph	Silent	1	P	N	NA	NA	NA	Y	N	-	-	+
237	M	78	Gonadotroph	Silent	1	P	N	1.5	0.9	1.5	N	N	-	-	+
472	M	66	Gonadotroph	Silent	1	P	Y	3.1	2.8	4.1	Y	N	-	-	+
231	M	76	Gonadotroph	Silent	2	P	N	0.6	0.6	0.6	N	N	-	-	+
444	M	52	Gonadotroph	Silent	3	P	Y	1.8	1.5	1.4	N	Y	-	-	+
304	M	66	Gonadotroph	Silent	1	N	Y	3.3	3	2.3	N	NA	NA	NA	NA
365	M	49	Gonadotroph	Silent	2	P	N	1.3	1.1	1.2	N	NA	-	-	+
425	F	64	Gonadotroph	PRL	2	P	N	2.3	1.5	1.2	Y	N	-	-	+
458	M	71	Gonadotroph	Silent	2	P	Y	2.6	1.6	1.5	Y	N	-	-	+
336	M	57	Gonadotroph	Silent	3	N	N	2.1	2	2	Y	NA	NA	NA	NA
434	M	50	Gonadotroph	Silent	3	P	Y	2.8	3.7	3.2	Y	N	NA	NA	NA
347	F	57	Gonadotroph	Silent	10	P	N	1.3	0.7	1	N	NA	-	-	+
315	M	66	Gonadotroph	Silent	1	N	N	NA	NA	NA	N	NA	NA	NA	NA
248	M	42	Gonadotroph	Silent	3	P	N	1.2	1	8.9	N	N	-	-	+
357	F	59	Gonadotroph	Silent	2	P	Y	2.9	2.1	2.5	N	NA	-	-	+
396	F	42	Gonadotroph	PRL	3	P	Y	2.1	2.2	1.9	Y	NA	-	-	+
309	M	43	Gonadotroph	Silent	5	P	Y	2.3	1.7	3.1	N	NA	NA	NA	NA
369	M	66	Gonadotroph	Silent	5	P	Y	1.6	1.8	2.3	Y	NA	NA	-	+
70	M	63	Gonadotroph	Silent	3	P	N	1.9	2.5	1.7	N	N	NA	NA	NA
95	M	66	Gonadotroph	Silent	1	P	N	1	1.6	1.4	N	N	NA	NA	NA
73	M	63	Gonadotroph	Silent	2	P	N	2.6	1.8	2.6	Y	N	NA	NA	NA
82	M	64	Gonadotroph	Silent	2	P	N	3.4	2.8	2.7	Y	N	NA	NA	NA
89	M	59	Gonadotroph	Silent	1	P	N	2.2	1.7	2.1	N	N	NA	NA	NA
244	M	50	Gonadotroph	Silent	1	P	N	3	2.7	2.1	Y	N	-	-	+
154	M	46	Gonadotroph	Silent	2	P	N	2.2	1.9	2	N	N	-	-	+
21	M	42	Gonadotroph	Silent	5	P	N	2.6	1.9	2.2	Y	N	NA	NA	NA
26	M	65	Gonadotroph	Silent	1	P	N	2.5	1.7	2	Y	N	NA	NA	NA
40	M	53	Gonadotroph	Silent	1	P	N	2	1.9	1.9	N	N	NA	NA	NA
50	F	67	Gonadotroph	Silent	3	N	N	2.6	2.3	2	Y	N	NA	NA	NA
13	M	60	Gonadotroph	Silent		N	N	2.7	2.2	2.3	Y	N	NA	NA	NA
62	M	81	Gonadotroph	Silent	4	N	N	1.6	1.5	1.4	Y	N	NA	NA	NA
47	M	59	Gonadotroph	Silent	1	P	Y	3	2.8	2.7	Y	N	NA	NA	NA
127	M	43	Gonadotroph	Silent	2	P	N	2	1.8	3	Y	N	-	-	+
35	M	75	Gonadotroph	Silent	3	P	N	3.1	3.5	2.7	Y	N	NA	NA	NA
151	M	63	Gonadotroph	Silent	1	N	N	2.1	2.3	2.2	Y	N	-	-	+
427	F	73	Gonadotroph	PRL	5	P	Y	3.2	3	2.3	Y	N	NA	NA	NA
215	M	68	Gonadotroph	Silent	1	N	N	1.9	2.2	1.4	N	N	NA	NA	NA
184	M	64	Gonadotroph	Silent	1	P	Y	2.1	2	2.7	Y	N	-	-	+
470	M	48	Gonadotroph	PRL	5	P	Y	2.2	1.3	1.5		N	-	-	+
323	M	54	Gonadotroph	Silent	2	P	N	2	1.6	1.8	N	NA	NA	NA	NA
455	M	56	Gonadotroph	Silent	3	P	Y	1.4	1.7	1.3	Y	N	-	-	+
86	F	81	Gonadotroph	Silent	5	P	N	1.6	1.4	1.3	N	N	NA	NA	NA
177	M	75	Gonadotroph	Silent	1	P	N	1.2	1	1	N	N	-	-	+
180	M	62	Gonadotroph	Silent	1	P	N	4.2	3.1	3.2	Y	N	-	-	+
15	M	45	Gonadotroph	Silent	1	P	N	2.6	2.7	3.3	N	N	NA	NA	NA
122	F	56	Gonadotroph	Silent	1	P	N	2.4	1.8	1.6	N	N	-	-	-
170	M	56	Gonadotroph	Silent	2	N	N	1.9	2.5	2.2	N	N	-	-	+
221	M	39	Gonadotroph	Silent	3	P	N	1.2	1.6	1.4	N	N	-	-	+
353	M	50	Gonadotroph	Silent	2	P	N	1.5	1.1	1.3	N	NA	-	-	+
163	M	62	Gonadotroph	Silent		P	N	1.7	1.8	1.9	N	N	-	-	+
52	F	65	Gonadotroph	Silent	1	N	N	2.1	1.5	1.7	N	N	-	-	+
63	M	53	Gonadotroph	Silent	2	P	N	2.7	1.8	2.1	Y	N	NA	NA	NA
258	M	65	Gonadotroph	Silent	1	P	N	1.7	1.6	1.3	Y	N	NA	NA	NA
196	M	63	Gonadotroph	Silent	1	N	N	1.9	1.6	2.5	N	N	-	-	+
156	M	51	Gonadotroph	Silent	1	P	N	1.7	1.8	2.2	Y	N	NA	NA	NA
123	M	62	Gonadotroph	Silent	1	P	N	1.7	1.9	2.2	Y	N	-	-	-
27	F	66	Gonadotroph	Silent	2	N	N	2.2	2	2.5	N	N	NA	NA	NA
100	M	66	Gonadotroph	Silent	5	P	N	1.7	1.8	1.8	N	N	NA	NA	NA
84	M	73	Gonadotroph	Silent	2	P	Y	1.9	3.1	2.3	N	N	-	NA	+
88	F	63	Gonadotroph	Silent	2	P	N	1.5	1.5	1.5	Y	N	NA	NA	NA
186	F	63	Gonadotroph	Silent	1	P	N	2.7	1.4	1.8	N	N	-	-	+
229	M	37	Gonadotroph	Silent	1	P	N	3	2.8	1.9	N	Y	-	-	+
222	M	59	Gonadotroph	Silent	3	N	N	1.7	1.4	1.4	N	N	-	-	+
230	M	53	Gonadotroph	Silent	1	P	N	2.8	1.7	2.1	N	N	-	-	+
106	F	45	Gonadotroph	Silent	2	P	Y	2.8	1.7	2.2	N	N	-	NA	-
162	M	64	Gonadotroph	Silent		P	N	2.3	1.6	2.5	N	N	-	-	+
71	F	57	Gonadotroph	Silent	2	P	N	2.2	2.4	2.8	N	N	NA	NA	NA
117	F	43	Gonadotroph	Silent	1	P	N	2	2	2	N	N	NA	NA	NA
173	M	34	Gonadotroph	Silent	2	N	N	3.3	2.3	2.2	Y	N	-	-	+
495	M	40	Gonadotroph	Silent	2	P	Y	2.7	3.7	3.8	Y	N	-	-	+
253	M	60	Gonadotroph	Silent	2	P	Y	3.02	2.64	1.94	N	N	-	-	+
270	M	79	Gonadotroph	Silent	1	P	N	2.3	2.4	2.4	Y	N	NA	NA	+
406	F	51	Gonadotroph	N	2	P	N	2.6	1.7	2.1	N	N	-	-	+
235	F	49	Gonadotroph	Silent	1	P	N	2.8	3	2.5	Y	N	-	-	+
490	M	31	Gonadotroph	Silent	1	P	N	2.5	3	2.7	Y	N	-	-	+
38	M	65	Gonadotroph	Silent	1	P	N	2.4	1.8	2	N	N	NA	NA	NA
51	F	61	Gonadotroph	Silent	6	N	N	4.7	3.3	3.5	Y	N	NA	NA	NA
96	F	74	Gonadotroph	Silent	2	P	N	2.5	2.5	1.5	N	N	NA	NA	NA
169	M	56	Gonadotroph	Silent	2	N	N	1.6	1.6	1.5	N	N	-	-	+
181	F	39	Gonadotroph	Silent	3	N	N	1.7	2.8	2.4	N	N	-	-	+
58	F	41	Gonadotroph	Silent	2	N	Y	1.5	1.3	2.1	N	N	-	NA	-
153	M	38	Gonadotroph	Silent	10	N	Y	5.9	3.6	2.6	Y	N	-	-	+
39	F	57	Gonadotroph	Silent	1	P	Y	4	2.2	2.7	N	N	NA	NA	NA
493	F	44	Gonadotroph	Silent	2	P	N	1.2	1.2	1	N	Y	-	-	+
204	F	55	Gonadotroph	Silent	3	N	N	1.9	1.6	2.1	N	Y	-	-	+
85	F	26	Gonadotroph	Silent	2	P	N	3	2.4	2.8	N	N	-	-	-
12	M	52	Gonadotroph	Silent	1	P	N	1.7	1.5	2	Y	N	NA	NA	NA
227	M	72	Gonadotroph	Silent	1	N	N	1.6	1.5	2.1	N	N	-	-	+

## Sheet: Clinical information of scRNA-s
Clinical information of scRNA-seq
single cell	Gender	Age	MIB1_Percent	HormoneStaining	CavernousInvasion	Length (cm)	Width (cm)	Height (cm)	VisualDefect	MedicalHistory	T-Pit	Pit-1	SF-1	Tumor-lineage
P150	M	59	3	N	N	1.7	1.4	1.4	N	N	-	-	+	Tumor_NR5A1
P151	F	51	2	P	N	2.6	1.7	2.1	N	N	-	-	+	Tumor_NR5A1
P157	M	64	2	P	Y	2.8	2.4	2	N	N	-	focal+	+	Tumor_NR5A1
P160	M	53	1	P	N	2.9	2.7	2.8	N	N	focal+	-	+	Tumor_NR5A1
P161	M	37	1	P	N	3	2.8	1.9	N	Y	-	-	+	Tumor_NR5A1
P163	M	53	1	P	N	2.8	1.7	2.1	N	N	-	-	+	Tumor_NR5A1
P238	F	51	5	P	N	2.1	2.2	1.8	Y	N		focal+	+	Tumor_NR5A1
P239	M	45	1	P	Y	2.1	2.2	2.6	N	N	-	-	+	Tumor_NR5A1
P258	M	61	1	P	N	1.9	2.2	1.4	Y	N	-	-	+	Tumor_NR5A1
P267	M	40	2	P	Y	2.7	3.7	3.8	Y	N	-	-	+	Tumor_NR5A1
