# Supplementary material for: Integrating single-cell and bulk RNA sequencing data reveals RGS4 as a functional driver in a proliferative subgroup of SF-1 lineage PitNETs
Source: Front Cell Dev Biol. 2026 Apr 22;14:1815682. doi: 10.3389/fcell.2026.1815682 (PMC13144082; doi:10.3389/fcell.2026.1815682)
Supplement: Supplementary file 5 [file Table4.xlsx]

## Sheet: GO-BP enrichment of G1
GO-BP enrichment of G1 in Fig.2D
ID	Description	GeneRatio	BgRatio	pvalue	p.adjust	qvalue	geneID	Count
GO:0045785	positive regulation of cell adhesion	52/576	482/18870	2.26334e-15	1.09613e-11	7.96932e-12	RUNX3/ITGA2/LYN/IL6/CD83/NCKAP1L/FOXO3/S100A10/PLAUR/SMAD7/CALR/NEDD9/NFKBID/ACTB/VSIR/HLA-E/GATA3/HLA-DRB5/NPNT/SDC4/VEGFA/PREX1/HSPD1/LILRB1/CCDC80/LIMS1/RIPK2/MAP4K4/CD74/PTPRC/STX3/TFRC/CXCL12/HSPH1/CD81/SPOCK2/MAP3K8/EGR3/TNFSF13B/HLA-A/ADAM9/EFNB2/HLA-DPA1/ARHGEF7/F11R/CITED2/SFRP1/FYN/SIRPA/EDIL3/CX3CL1/ITGA5	52
GO:0022407	regulation of cell-cell adhesion	49/576	493/18870	3.49959e-13	8.47425e-10	6.16111e-10	RUNX3/LYN/ZNF703/KLF4/IL6/CD83/NCKAP1L/IRF1/FOXO3/PLAUR/SMAD7/NFKBID/ACTB/VSIR/CEBPB/HLA-E/GATA3/HLA-DRB5/ARG2/PDE5A/SDC4/NOTCH4/VEGFA/HSPD1/LILRB1/RIPK2/CD74/AKNA/PTPRC/SERPINE2/MBP/TFRC/CXCL12/HSPH1/CD81/MAP3K8/EGR3/TNFSF13B/HLA-A/EFNB2/HLA-DPA1/F11R/SH2B3/CITED2/EPCAM/TMEM131L/FYN/SIRPA/CX3CL1	49
GO:0007159	leukocyte cell-cell adhesion	41/576	419/18870	5.21818e-11	8.42388e-08	6.12449e-08	RUNX3/LYN/KLF4/IL6/CD83/NCKAP1L/IRF1/FOXO3/SMAD7/NFKBID/ACTB/VSIR/CEBPB/HLA-E/GATA3/ICAM1/HLA-DRB5/ARG2/PDE5A/SDC4/HSPD1/LILRB1/RIPK2/CD74/PTPRC/TFRC/CXCL12/HSPH1/CD81/MAP3K8/EGR3/TNFSF13B/HLA-A/S100A8/EFNB2/HLA-DPA1/F11R/TMEM131L/FYN/SIRPA/ITGA5	41
GO:0071559	response to transforming growth factor beta	33/576	293/18870	1.09851e-10	1.33003e-07	9.66982e-08	RUNX3/SDCBP/ZNF703/EDN1/ING1/HPGD/SMAD7/ARID4A/PDE2A/ZFP36L2/SINHCAF/FOLR1/JUN/LTBP4/NPNT/TGFBR3/NREP/ZEB1/FOS/BAMBI/CREBBP/SIRT1/LIMS1/PDGFD/TGFBR3L/FURIN/ADAM9/ADAM17/CHST11/CITED2/SFRP1/TGFB3/FYN	33
GO:0050863	regulation of T cell activation	38/576	381/18870	1.55599e-10	1.50713e-07	1.09574e-07	RUNX3/CGAS/LYN/IL6/CD83/NCKAP1L/IRF1/FOXO3/SMAD7/NFKBID/ACTB/VSIR/CEBPB/HLA-E/GATA3/HLA-DRB5/ARG2/PDE5A/SDC4/ZEB1/HSPD1/JUNB/LILRB1/RIPK2/CD74/PTPRC/TFRC/HSPH1/CD81/MAP3K8/EGR3/TNFSF13B/HLA-A/EFNB2/HLA-DPA1/TMEM131L/FYN/SIRPA	38
GO:0071560	cellular response to transforming growth factor beta stimulus	32/576	287/18870	2.74142e-10	2.21278e-07	1.60878e-07	SDCBP/ZNF703/EDN1/ING1/HPGD/SMAD7/ARID4A/PDE2A/ZFP36L2/SINHCAF/FOLR1/JUN/LTBP4/NPNT/TGFBR3/NREP/ZEB1/FOS/BAMBI/CREBBP/SIRT1/LIMS1/PDGFD/TGFBR3L/FURIN/ADAM9/ADAM17/CHST11/CITED2/SFRP1/TGFB3/FYN	32
GO:0071496	cellular response to external stimulus	35/576	346/18870	5.73565e-10	3.76997e-07	2.74092e-07	PLIN2/TNC/FAM107A/ITGA2/LYN/IRF1/FOXO3/CNN2/PDE2A/FOLR1/KLF10/GLUL/BAG3/FADS1/FOS/CREBBP/CDKN1A/SIRT1/BMPR2/PTGS2/HSPA8/PTPRC/CASP8AP2/SLC38A2/UCP2/PPM1D/KCNJ2/ATP1A2/GADD45A/GCLC/NFE2L2/F11R/SFRP1/PLIN3/CBL	35
GO:1903037	regulation of leukocyte cell-cell adhesion	37/576	382/18870	6.22749e-10	3.76997e-07	2.74092e-07	RUNX3/LYN/KLF4/IL6/CD83/NCKAP1L/IRF1/FOXO3/SMAD7/NFKBID/ACTB/VSIR/CEBPB/HLA-E/GATA3/HLA-DRB5/ARG2/PDE5A/SDC4/HSPD1/LILRB1/RIPK2/CD74/PTPRC/TFRC/CXCL12/HSPH1/CD81/MAP3K8/EGR3/TNFSF13B/HLA-A/EFNB2/HLA-DPA1/TMEM131L/FYN/SIRPA	37
GO:0022409	positive regulation of cell-cell adhesion	33/576	322/18870	1.28823e-09	6.93211e-07	5.03992e-07	RUNX3/LYN/IL6/CD83/NCKAP1L/FOXO3/PLAUR/SMAD7/NFKBID/ACTB/VSIR/HLA-E/GATA3/HLA-DRB5/HSPD1/LILRB1/RIPK2/CD74/PTPRC/TFRC/HSPH1/CD81/MAP3K8/EGR3/TNFSF13B/HLA-A/EFNB2/HLA-DPA1/F11R/CITED2/FYN/SIRPA/CX3CL1	33
GO:0009612	response to mechanical stimulus	26/576	213/18870	1.92592e-09	9.32723e-07	6.78126e-07	TNC/ITGA2/EDN1/IRF1/CNN2/PDE2A/NFKBIA/BAG3/FOSB/FOS/PTGS2/SERPINE2/CASP8AP2/DMD/CXCL12/SLC38A2/KCNJ2/KCNA5/ATP1A2/GADD45A/GCLC/TUBA1A/F11R/CITED2/PKD2/FYN	26
GO:1903131	mononuclear cell differentiation	41/576	481/18870	3.34661e-09	1.4477e-06	1.05254e-06	RUNX3/LYN/SOCS3/EGR1/IL6/CD83/NCKAP1L/IRF1/FOXO3/LRRC8A/LEPR/SMAD7/DLL4/ZFP36L2/NFKBID/ACTB/VSIR/CEBPB/GATA3/KLF6/VEGFA/PREX1/IRF7/ZEB1/FOS/JUNB/LILRB1/RIPK2/CD74/JAG2/PTPRC/PLCG2/HHEX/EGR3/TNFSF13B/IRF2BP2/ADAM17/SFRP1/ID2/HLA-B/TMEM131L	41
GO:0050870	positive regulation of T cell activation	28/576	251/18870	3.58712e-09	1.4477e-06	1.05254e-06	RUNX3/LYN/IL6/CD83/NCKAP1L/FOXO3/NFKBID/ACTB/VSIR/HLA-E/GATA3/HLA-DRB5/HSPD1/LILRB1/RIPK2/CD74/PTPRC/TFRC/HSPH1/CD81/MAP3K8/EGR3/TNFSF13B/HLA-A/EFNB2/HLA-DPA1/FYN/SIRPA	28
GO:0009266	response to temperature stimulus	22/576	171/18870	1.2872e-08	4.79532e-06	3.48639e-06	LYN/IER5/HSP90AA1/HSPA6/NFKBIA/DNAJB1/BAG3/CREBBP/CDKN1A/HSPD1/SIRT1/PTGS2/DNAJB6/CXCL12/UCP2/DNAJA1/PCSK1N/DNAJA4/GCLC/ADRB2/CHORDC1/DNAJB4	22
GO:0044703	multi-organism reproductive process	24/576	206/18870	2.03194e-08	6.41567e-06	4.66445e-06	ITGA2/EDN1/AR/HPGD/CALR/TPPP3/MAFF/VEGFA/FOSB/FOS/JUNB/FKBP4/BMPR2/GJA1/PTGS2/SERPINE2/SLC38A2/ACSL4/UCP2/RGS2/CITED2/TGFB3/PCSK5/ITGA5	24
GO:2001233	regulation of apoptotic signaling pathway	35/576	398/18870	2.22128e-08	6.41567e-06	4.66445e-06	BMP5/CTSS/AR/PLAUR/MCL1/ICAM1/CTSC/UBB/PHIP/SIRT1/FAIM2/DDIT3/ARHGEF2/PTGS2/PPIF/CD74/DDX3X/PTPRC/LMNA/CXCL12/MSX1/PEA15/RB1/DNAJA1/TNFSF12/HERPUD1/S100A8/GCLC/NFE2L2/TIMP3/SFRP1/IVNS1ABP/BCL2L11/FYN/CX3CL1	35
GO:0050866	negative regulation of cell activation	25/576	223/18870	2.24564e-08	6.41567e-06	4.66445e-06	RUNX3/LYN/APOE/NCKAP1L/IRF1/SMAD7/SAMSN1/VSIR/RASSF5/CEBPB/ARG2/PDE5A/LDLR/SDC4/LILRB1/CYGB/CD74/PTPRC/SERPINE2/GCLC/SH2B3/SFRP1/ID2/TMEM131L/CX3CL1	25
GO:0070482	response to oxygen levels	32/576	343/18870	2.25204e-08	6.41567e-06	4.66445e-06	ITGA2/VEGFC/EGR1/EDN1/ITPR2/MTHFR/TGFBR3/VEGFA/REST/FOS/CREBBP/CDKN1A/GUCY1A2/SIRT1/CYGB/PTGS2/ALKBH5/PDLIM1/LMNA/TFRC/CXCL12/UCP2/KCNK3/KCNA5/CPEB2/ADAM17/NFE2L2/EGLN3/CITED2/SFRP1/TGFB3/CBL	32
GO:0002819	regulation of adaptive immune response	24/576	208/18870	2.45434e-08	6.60354e-06	4.80104e-06	IL6/NCKAP1L/IRF1/SMAD7/SLC15A4/C3/SAMSN1/NFKBID/HLA-E/GATA3/ARID5A/IRF7/HSPD1/JUNB/LILRB1/SIRT1/RIPK2/PTPRC/TFRC/CD81/HLA-C/TNFSF13B/HLA-A/HLA-B	24
GO:1903039	positive regulation of leukocyte cell-cell adhesion	28/576	275/18870	2.68684e-08	6.84862e-06	4.97921e-06	RUNX3/LYN/IL6/CD83/NCKAP1L/FOXO3/NFKBID/ACTB/VSIR/HLA-E/GATA3/HLA-DRB5/HSPD1/LILRB1/RIPK2/CD74/PTPRC/TFRC/HSPH1/CD81/MAP3K8/EGR3/TNFSF13B/HLA-A/EFNB2/HLA-DPA1/FYN/SIRPA	28
GO:0040013	negative regulation of locomotion	36/576	423/18870	3.23506e-08	7.8337e-06	5.69541e-06	BMP5/APOE/KLF4/SRGAP1/FOXO3/IGFBP3/MMRN2/ING1/CNN2/SMAD7/DLL4/ARID4A/SEMA6D/CALR/SINHCAF/NEDD9/OSBPL8/SEMA7A/GATA3/BST2/CYGB/GJA1/ATP1B2/CD74/CXCL12/VCL/ST6GAL1/GNA13/DPYSL3/DNAJA4/GADD45A/NFE2L2/CITED2/SFRP1/ADORA3/CX3CL1	36
GO:0006986	response to unfolded protein	19/576	137/18870	3.71401e-08	7.91451e-06	5.75416e-06	PPP1R15A/HSP90AA1/HSPE1/HSPA6/PPP1R15B/DNAJB1/BAG3/HSPD1/DDIT3/HSPB8/HSPA8/CHAC1/HSPH1/CCND1/DNAJA1/HERPUD1/NFE2L2/BCL2L11/DNAJB4	19
GO:0007179	transforming growth factor beta receptor signaling pathway	25/576	229/18870	3.81821e-08	7.91451e-06	5.75416e-06	SDCBP/ZNF703/ING1/HPGD/SMAD7/ARID4A/SINHCAF/FOLR1/JUN/LTBP4/NPNT/TGFBR3/NREP/ZEB1/FOS/BAMBI/CREBBP/SIRT1/TGFBR3L/FURIN/ADAM9/ADAM17/CHST11/CITED2/TGFB3	25
GO:2000146	negative regulation of cell motility	34/576	388/18870	3.86136e-08	7.91451e-06	5.75416e-06	BMP5/APOE/KLF4/SRGAP1/FOXO3/IGFBP3/MMRN2/ING1/CNN2/SMAD7/DLL4/ARID4A/SEMA6D/CALR/SINHCAF/NEDD9/OSBPL8/GATA3/BST2/CYGB/GJA1/ATP1B2/CD74/CXCL12/VCL/GNA13/DPYSL3/DNAJA4/GADD45A/NFE2L2/CITED2/SFRP1/ADORA3/CX3CL1	34
GO:0036293	response to decreased oxygen levels	30/576	315/18870	3.92212e-08	7.91451e-06	5.75416e-06	ITGA2/VEGFC/EGR1/EDN1/ITPR2/MTHFR/TGFBR3/VEGFA/REST/FOS/CREBBP/SIRT1/CYGB/PTGS2/ALKBH5/PDLIM1/LMNA/TFRC/CXCL12/UCP2/KCNK3/KCNA5/CPEB2/ADAM17/NFE2L2/EGLN3/CITED2/SFRP1/TGFB3/CBL	30
GO:0001666	response to hypoxia	29/576	298/18870	4.12952e-08	7.99971e-06	5.81611e-06	ITGA2/VEGFC/EGR1/EDN1/ITPR2/MTHFR/TGFBR3/VEGFA/REST/FOS/CREBBP/SIRT1/CYGB/PTGS2/ALKBH5/PDLIM1/LMNA/TFRC/CXCL12/UCP2/KCNK3/KCNA5/CPEB2/ADAM17/NFE2L2/EGLN3/CITED2/SFRP1/TGFB3	29
GO:0060840	artery development	17/576	111/18870	4.37081e-08	8.14148e-06	5.91918e-06	APOE/EDN1/HPGD/SMAD7/DLL4/PDE2A/FOLR1/LDLR/VEGFA/LUZP1/CNTRL/DDIT3/BMPR2/EGR2/EFNB2/CITED2/PKD2	17
GO:0030336	negative regulation of cell migration	33/576	373/18870	4.88623e-08	8.76444e-06	6.3721e-06	BMP5/APOE/KLF4/SRGAP1/FOXO3/IGFBP3/MMRN2/ING1/CNN2/SMAD7/DLL4/ARID4A/SEMA6D/CALR/SINHCAF/NEDD9/OSBPL8/BST2/CYGB/GJA1/ATP1B2/CD74/CXCL12/VCL/GNA13/DPYSL3/DNAJA4/GADD45A/NFE2L2/CITED2/SFRP1/ADORA3/CX3CL1	33
GO:0044706	multi-multicellular organism process	24/576	216/18870	5.09818e-08	8.81804e-06	6.41106e-06	ITGA2/EDN1/AR/HPGD/CALR/TPPP3/MAFF/VEGFA/FOSB/FOS/JUNB/FKBP4/BMPR2/GJA1/PTGS2/SERPINE2/SLC38A2/ACSL4/UCP2/RGS2/CITED2/TGFB3/PCSK5/ITGA5	24
GO:0090287	regulation of cellular response to growth factor stimulus	32/576	357/18870	5.77064e-08	9.63698e-06	7.00646e-06	JCAD/VEGFC/SDCBP/ZNF703/MMRN2/ING1/SMAD7/ARID4A/SINHCAF/FOLR1/SHISA2/GATA3/LTBP4/NPNT/TGFBR3/VEGFA/NREP/ZEB1/BAMBI/CREBBP/SIRT1/TOB1/CRIM1/MSX1/TGFBR3L/HHEX/ADAM17/CHST11/CITED2/SFRP1/TGFB3/ITGA5	32
GO:0001667	ameboidal-type cell migration	39/576	497/18870	7.65545e-08	1.19598e-05	8.69524e-06	ITGA2/JCAD/VEGFC/APOE/LGMN/KLF4/EDN1/MMRN2/DLL4/SEMA6D/CALR/FOLR1/SEMA7A/EPHA2/GATA3/GLUL/SDC4/WASF2/VEGFA/SIRT1/CYGB/BMPR2/GJA1/PTGS2/MAP4K4/PDLIM1/PLCG2/EGR3/GNA13/ADAM9/TNFSF12/DNAJA4/GADD45A/EFNB2/ADAM17/NFE2L2/ARHGEF7/SPARC/ZFAND5	39
GO:0016049	cell growth	39/576	497/18870	7.65545e-08	1.19598e-05	8.69524e-06	TNC/FAM107A/SDCBP/APOE/EDN1/IGFBP3/ING1/SMAD7/SEMA6D/SEMA7A/DCUN1D3/HSP90AA1/WFDC1/SPOCK1/LTBP4/SH3BP4/TMEM97/VEGFA/BTG1/BST2/CDKN1A/BMPR2/GJA1/VGLL4/DDX3X/CDKL5/SERPINE2/CXCL12/MSX1/VCL/RAPH1/CRABP2/RB1/AUTS2/S100A8/ADAM17/FLRT3/RGS2/SFRP1	39
GO:0046634	regulation of alpha-beta T cell activation	17/576	116/18870	8.51011e-08	1.26512e-05	9.19791e-06	RUNX3/CD83/NCKAP1L/IRF1/SMAD7/NFKBID/VSIR/HLA-E/GATA3/ARG2/JUNB/LILRB1/RIPK2/PTPRC/HSPH1/CD81/HLA-A	17
GO:0035966	response to topologically incorrect protein	20/576	159/18870	8.62047e-08	1.26512e-05	9.19791e-06	PPP1R15A/HSP90AA1/HSPE1/HSPA6/PPP1R15B/DNAJB1/BAG3/HSPD1/DDIT3/HSPB8/HSPA8/CHAC1/HSPH1/CCND1/DNAJA1/HERPUD1/NFE2L2/KLHL15/BCL2L11/DNAJB4	20
GO:0009408	response to heat	16/576	103/18870	8.88565e-08	1.26568e-05	9.20201e-06	LYN/IER5/HSP90AA1/HSPA6/DNAJB1/BAG3/CREBBP/CDKN1A/SIRT1/PTGS2/DNAJB6/DNAJA1/DNAJA4/GCLC/CHORDC1/DNAJB4	16
GO:0017015	regulation of transforming growth factor beta receptor signaling pathway	20/576	160/18870	9.57632e-08	1.32509e-05	9.63393e-06	SDCBP/ZNF703/ING1/SMAD7/ARID4A/SINHCAF/FOLR1/LTBP4/NPNT/TGFBR3/NREP/ZEB1/BAMBI/CREBBP/SIRT1/TGFBR3L/ADAM17/CHST11/CITED2/TGFB3	20
GO:0007162	negative regulation of cell adhesion	29/576	312/18870	1.11936e-07	1.50585e-05	1.09481e-05	TNC/RUNX3/FAM107A/ZNF703/KLF4/NCKAP1L/IRF1/SMAD7/SPOCK1/VSIR/CEBPB/ARG2/PDE5A/SDC4/NOTCH4/VEGFA/LILRB1/MAP4K4/CD74/AKNA/PTPRC/SERPINE2/MBP/CXCL12/RND1/SH2B3/EPCAM/TMEM131L/CX3CL1	29
GO:1903844	regulation of cellular response to transforming growth factor beta stimulus	20/576	163/18870	1.30592e-07	1.70934e-05	1.24276e-05	SDCBP/ZNF703/ING1/SMAD7/ARID4A/SINHCAF/FOLR1/LTBP4/NPNT/TGFBR3/NREP/ZEB1/BAMBI/CREBBP/SIRT1/TGFBR3L/ADAM17/CHST11/CITED2/TGFB3	20
GO:0031589	cell-substrate adhesion	31/576	356/18870	1.781e-07	2.26984e-05	1.65026e-05	FAM107A/ITGA2/S100A10/CALR/NEDD9/SPOCK1/FBLN5/BCAM/PARVA/ITGA11/NPNT/SDC4/VEGFA/SORBS3/PREX1/ATP1B2/CCDC80/LIMS1/MAP4K4/ANTXR1/VCL/SPOCK2/ST6GAL1/ADAM9/ACTN1/ARHGEF7/SFRP1/BCL2L11/EDIL3/CX3CL1/ITGA5	31
GO:0070663	regulation of leukocyte proliferation	26/576	267/18870	2.05087e-07	2.48624e-05	1.8076e-05	LYN/IL6/NCKAP1L/IRF1/CNN2/VSIR/RASSF5/CEBPB/HLA-E/ARG2/PDE5A/SDC4/BST2/CDKN1A/LILRB1/RIPK2/CD74/PTPRC/TFRC/CD81/HHEX/ST6GAL1/TNFSF13B/HLA-A/HLA-DPA1/TMEM131L	26
GO:1902105	regulation of leukocyte differentiation	29/576	321/18870	2.05347e-07	2.48624e-05	1.8076e-05	RUNX3/LYN/CD83/NCKAP1L/IRF1/FOXO3/SMAD7/ZFP36L2/NEDD9/KLF10/NFKBID/ACTB/VSIR/CEBPB/GATA3/IRF7/ZEB1/FOS/JUNB/LILRB1/RIPK2/CD74/PTPRC/RB1/EGR3/SFRP1/ID2/HLA-B/TMEM131L	29
GO:0001558	regulation of cell growth	34/576	417/18870	2.17695e-07	2.57145e-05	1.86955e-05	TNC/FAM107A/SDCBP/APOE/EDN1/IGFBP3/ING1/SMAD7/SEMA6D/SEMA7A/DCUN1D3/WFDC1/SPOCK1/LTBP4/SH3BP4/TMEM97/VEGFA/BTG1/BST2/CDKN1A/BMPR2/GJA1/VGLL4/DDX3X/CDKL5/SERPINE2/CXCL12/MSX1/CRABP2/RB1/S100A8/ADAM17/RGS2/SFRP1	34
GO:0032970	regulation of actin filament-based process	32/576	379/18870	2.27381e-07	2.62192e-05	1.90624e-05	FAM107A/EDN1/NCKAP1L/VASP/S100A10/IQGAP2/CNN2/DSP/FSCN1/EPS8/NEDD9/SSH2/ATP2A2/ELN/SDC4/WASF2/SORBS3/PREX1/CDC42EP3/SVIL/PLEKHG2/BST2/TMSB10/CXCL12/CDC42EP4/KCNJ2/ATP1A2/F11R/SFRP1/TGFB3/CAPZA1/CX3CL1	32
GO:0071260	cellular response to mechanical stimulus	13/576	72/18870	2.37449e-07	2.67433e-05	1.94435e-05	ITGA2/IRF1/CNN2/PDE2A/BAG3/PTGS2/CASP8AP2/SLC38A2/KCNJ2/ATP1A2/GADD45A/GCLC/F11R	13
GO:0007565	female pregnancy	21/576	186/18870	2.6579e-07	2.9255e-05	2.12695e-05	ITGA2/AR/HPGD/CALR/TPPP3/VEGFA/FOSB/FOS/JUNB/FKBP4/BMPR2/GJA1/PTGS2/SLC38A2/ACSL4/UCP2/RGS2/CITED2/TGFB3/PCSK5/ITGA5	21
GO:0007015	actin filament organization	36/576	464/18870	3.22447e-07	3.40746e-05	2.47736e-05	FAM107A/NCKAP1L/VASP/S100A10/IQGAP2/CNN2/FSCN1/EPS8/NEDD9/SSH2/MARCKSL1/ELN/SDC4/WASF2/SORBS3/PREX1/CDC42EP3/SVIL/PLEKHG2/CFL1/ARHGEF2/PDLIM1/TMSB10/CXCL12/DIAPH2/CDC42EP4/MARCKS/ACTN1/DPYSL3/RND1/F11R/SFRP1/TGFB3/CAPZA1/RND3/CX3CL1	36
GO:0010720	positive regulation of cell development	35/576	444/18870	3.23649e-07	3.40746e-05	2.47736e-05	RUNX3/VEGFC/LYN/IL6/CD83/NCKAP1L/FOXO3/SMAD7/MAN2A1/NEDD9/KLF10/SEMA7A/NFKBID/ACTB/VSIR/GATA3/PDE5A/VEGFA/FOS/BMPR2/RIPK2/CD74/PTPRC/CDKL5/SERPINE2/CXCL12/EGR2/CRABP2/RB1/EGR3/FZD3/F11R/KRAS/ID2/CX3CL1	35
GO:0022408	negative regulation of cell-cell adhesion	22/576	205/18870	3.3724e-07	3.475e-05	2.52646e-05	RUNX3/ZNF703/KLF4/NCKAP1L/IRF1/SMAD7/VSIR/CEBPB/ARG2/PDE5A/SDC4/NOTCH4/VEGFA/LILRB1/CD74/AKNA/SERPINE2/MBP/CXCL12/SH2B3/EPCAM/TMEM131L	22
GO:0051251	positive regulation of lymphocyte activation	29/576	330/18870	3.67422e-07	3.70713e-05	2.69523e-05	RUNX3/LYN/IL6/CD83/NCKAP1L/FOXO3/NFKBID/ACTB/VSIR/HLA-E/GATA3/HLA-DRB5/CDKN1A/HSPD1/LILRB1/RIPK2/CD74/PTPRC/TFRC/HSPH1/CD81/MAP3K8/EGR3/TNFSF13B/HLA-A/EFNB2/HLA-DPA1/FYN/SIRPA	29
GO:0052547	regulation of peptidase activity	28/576	312/18870	3.81509e-07	3.74834e-05	2.72519e-05	CTSS/LYN/LGMN/KLF4/PLAUR/SPOCK1/VSIR/PSMB9/HSPE1/VEGFA/REST/CIDEB/DHCR24/HSPD1/PRSS22/SIRT1/DNAJB6/RIPK2/DDX3X/SERPINE2/CASP8AP2/MBP/SPOCK2/FURIN/S100A8/EGLN3/TIMP3/FYN	28
GO:0051235	maintenance of location	30/576	350/18870	3.94725e-07	3.74834e-05	2.72519e-05	PLIN2/LYN/APOE/IL6/INSIG1/C3/ITPR2/CALR/OSBPL11/OSBPL8/NR5A1/ABHD5/NFKBIA/JPH4/CIDEB/SIRT1/DDIT3/TMSB10/PTPRC/PLCG2/DZIP1/DMD/ATP1A2/S100A8/NPC2/PKD2/TOPORS/PLIN3/GM2A/CX3CL1	30
GO:0070661	leukocyte proliferation	30/576	350/18870	3.94725e-07	3.74834e-05	2.72519e-05	LYN/IL6/NCKAP1L/IRF1/CNN2/VSIR/RASSF5/CEBPB/HLA-E/ARG2/PDE5A/SDC4/BST2/CDKN1A/HSPD1/JUNB/LILRB1/RIPK2/CD74/PTPRC/TFRC/CD81/HHEX/ST6GAL1/TNFSF13B/HLA-A/HLA-DPA1/TMEM131L/FYN/CX3CL1	30
GO:1902903	regulation of supramolecular fiber organization	32/576	389/18870	4.07562e-07	3.79581e-05	2.75971e-05	APOE/EDN1/NCKAP1L/VASP/S100A10/EPS8/SSH2/MID1IP1/ELN/LDLR/SDC4/WASF2/SORBS3/PREX1/CDC42EP3/SVIL/PLEKHG2/FKBP4/ARHGEF2/HSPA8/TMSB10/CXCL12/CDC42EP4/MAPRE1/RB1/ARHGEF7/F11R/SFRP1/TGFB3/CAPZA1/MID1/CX3CL1	32
GO:0030098	lymphocyte differentiation	34/576	429/18870	4.21951e-07	3.85568e-05	2.80323e-05	RUNX3/SOCS3/EGR1/IL6/CD83/NCKAP1L/IRF1/FOXO3/LRRC8A/LEPR/SMAD7/DLL4/ZFP36L2/NFKBID/ACTB/VSIR/GATA3/KLF6/PREX1/ZEB1/JUNB/RIPK2/CD74/JAG2/PTPRC/PLCG2/HHEX/EGR3/TNFSF13B/IRF2BP2/ADAM17/SFRP1/ID2/TMEM131L	34
GO:0043618	regulation of transcription from RNA polymerase II promoter in response to stress	9/576	33/18870	4.33052e-07	3.88383e-05	2.8237e-05	EGR1/JUN/CEBPB/VEGFA/BAG3/DDIT3/NFE2L2/CITED2/KLF2	9
GO:2001234	negative regulation of apoptotic signaling pathway	24/576	243/18870	4.65034e-07	4.09483e-05	2.97711e-05	BMP5/AR/PLAUR/MCL1/ICAM1/PHIP/SIRT1/FAIM2/ARHGEF2/PTGS2/PPIF/CD74/DDX3X/LMNA/CXCL12/PEA15/RB1/DNAJA1/HERPUD1/GCLC/NFE2L2/IVNS1ABP/FYN/CX3CL1	24
GO:0060537	muscle tissue development	34/576	433/18870	5.22694e-07	4.52037e-05	3.28649e-05	BMP5/EGR1/EDN1/SMAD7/DLL4/DSP/CALR/VAMP5/HOPX/SAV1/MAFF/ELN/TGFBR3/VEGFA/TIPARP/SVIL/FOS/GJA1/VGLL4/LMNA/DMD/MSX1/EGR2/RB1/SIX4/MEF2A/EFNB2/RGS2/CITED2/PKD2/ZFAND5/HLF/KRAS/ID2	34
GO:0034405	response to fluid shear stress	9/576	34/18870	5.73111e-07	4.86943e-05	3.54027e-05	KLF4/SMAD7/PTGS2/ADAM9/NFE2L2/CITED2/PKD2/TGFB3/KLF2	9
GO:0045926	negative regulation of growth	24/576	247/18870	6.26274e-07	5.22939e-05	3.80197e-05	LGMN/ING1/SEMA6D/SEMA7A/DCUN1D3/WFDC1/SAV1/SH3BP4/MT1F/BTG1/BST2/CDKN1A/BMPR2/GJA1/VGLL4/DDX3X/SERPINE2/MSX1/MT1E/RB1/ADRB2/RGS2/CITED2/SFRP1	24
GO:0034605	cellular response to heat	12/576	66/18870	6.38589e-07	5.24184e-05	3.81103e-05	LYN/IER5/HSP90AA1/HSPA6/DNAJB1/BAG3/CREBBP/CDKN1A/SIRT1/PTGS2/DNAJB6/CHORDC1	12
GO:0002687	positive regulation of leukocyte migration	18/576	149/18870	6.97289e-07	5.62829e-05	4.09199e-05	ITGA2/VEGFC/LGMN/IL6/EDN1/NCKAP1L/CCL20/CALR/NEDD9/GPSM3/ICAM1/VEGFA/PDGFD/CD74/CXCL12/ADAM17/OXSR1/CX3CL1	18
GO:0052548	regulation of endopeptidase activity	26/576	288/18870	8.87324e-07	6.97434e-05	5.07062e-05	LYN/LGMN/KLF4/PLAUR/SPOCK1/VSIR/PSMB9/HSPE1/VEGFA/REST/CIDEB/DHCR24/HSPD1/SIRT1/DNAJB6/RIPK2/DDX3X/SERPINE2/CASP8AP2/MBP/SPOCK2/FURIN/S100A8/EGLN3/TIMP3/FYN	26
GO:0071248	cellular response to metal ion	21/576	200/18870	8.92854e-07	6.97434e-05	5.07062e-05	LGMN/EDN1/CALR/JUN/MT1F/FOSB/FOS/JUNB/JUND/SLC40A1/PTGS2/PPIF/PLCG2/MT1E/UCP2/KCNK3/MEF2A/NFE2L2/TUBA1A/PKD2/ALOX5AP	21
GO:0010811	positive regulation of cell-substrate adhesion	16/576	123/18870	1.06623e-06	8.19645e-05	5.95915e-05	S100A10/CALR/NEDD9/NPNT/SDC4/VEGFA/PREX1/CCDC80/LIMS1/MAP4K4/SPOCK2/ARHGEF7/SFRP1/EDIL3/CX3CL1/ITGA5	16
GO:0048545	response to steroid hormone	28/576	330/18870	1.17795e-06	8.91377e-05	6.48067e-05	FAM107A/IL6/EDN1/AR/KLF9/ZFP36/CALR/ZFP36L2/REST/FOSB/FOS/CDKN1A/SIRT1/FKBP4/PTGS2/IDH1/HSPA8/NR0B1/PTPRC/NPAS4/ATP1A3/DNAJA1/ADAM9/ATP1A2/SFRP1/UBR5/TGFB3/BCL2L11	28
GO:0007178	transmembrane receptor protein serine/threonine kinase signaling pathway	32/576	410/18870	1.28987e-06	9.6105e-05	6.98721e-05	BMP5/SDCBP/ZNF703/EGR1/ING1/HPGD/SMAD7/ARID4A/SINHCAF/FOLR1/JUN/LTBP4/NPNT/TGFBR3/NREP/ZEB1/FOS/BAMBI/CREBBP/SIRT1/BMPR2/TOB1/CRIM1/MSX1/TGFBR3L/FURIN/ADAM9/ADAM17/CHST11/CITED2/SFRP1/TGFB3	32
GO:1903522	regulation of blood circulation	24/576	258/18870	1.37109e-06	0.000100609	7.31466e-05	EDN1/CHGA/SMAD7/DSP/HSP90AA1/HOPX/ATP2A2/PDE5A/BMPR2/GJA1/PTGS2/ATP1B2/DMD/ATP1A3/GRK2/TBXAS1/GCH1/ATP1B1/KCNJ2/KCNA5/ATP1A2/MEF2A/RGS2/ADORA3	24
GO:0002262	myeloid cell homeostasis	19/576	173/18870	1.49627e-06	0.000108156	7.86337e-05	LYN/IL6/NCKAP1L/FOXO3/SLC15A4/ARID4A/ZFP36/GATA3/TGFBR3/VEGFA/ALAS1/KMT2E/RB1/ADAM17/SH2B3/CITED2/KLF2/ID2/BCL2L11	19
GO:0042113	B cell activation	25/576	278/18870	1.54287e-06	0.00010895	7.92111e-05	LYN/THEMIS2/IL6/NCKAP1L/LRRC8A/SLC15A4/LAT2/ZFP36L2/SAMSN1/KLF6/BST2/CDKN1A/HSPD1/CD74/PTPRC/PLCG2/TFRC/CD81/HHEX/TNFSF13B/IRF2BP2/ADAM17/RNF168/SFRP1/ID2	25
GO:0032944	regulation of mononuclear cell proliferation	23/576	242/18870	1.57079e-06	0.00010895	7.92111e-05	LYN/IL6/NCKAP1L/IRF1/VSIR/RASSF5/CEBPB/HLA-E/ARG2/PDE5A/SDC4/CDKN1A/LILRB1/RIPK2/CD74/PTPRC/TFRC/CD81/ST6GAL1/TNFSF13B/HLA-A/HLA-DPA1/TMEM131L	23
GO:0090092	regulation of transmembrane receptor protein serine/threonine kinase signaling pathway	26/576	297/18870	1.58486e-06	0.00010895	7.92111e-05	BMP5/SDCBP/ZNF703/ING1/SMAD7/ARID4A/SINHCAF/FOLR1/LTBP4/NPNT/TGFBR3/NREP/ZEB1/BAMBI/CREBBP/SIRT1/BMPR2/TOB1/CRIM1/MSX1/TGFBR3L/ADAM17/CHST11/CITED2/SFRP1/TGFB3	26
GO:0035633	maintenance of blood-brain barrier	9/576	38/18870	1.59725e-06	0.00010895	7.92111e-05	IL6/ACTB/VEGFA/GJA1/PTGS2/MBP/DMD/VCL/F11R	9
GO:0031346	positive regulation of cell projection organization	29/576	355/18870	1.64088e-06	0.000110372	8.02447e-05	BMP5/ITGA2/LYN/APOE/FSCN1/EPS8/NEDD9/SEMA7A/HSP90AA1/WASF2/VEGFA/GPM6A/CDC42EP3/BMPR2/ATP1B2/CDKL5/DZIP1/CXCL12/CDC42EP4/CRABP2/AUTS2/DPYSL3/NFE2L2/ARHGEF7/RGS2/TGFB3/RAPGEF2/FYN/CX3CL1	29
GO:0008016	regulation of heart contraction	21/576	208/18870	1.69325e-06	0.000112335	8.16717e-05	EDN1/CHGA/SMAD7/DSP/HSP90AA1/HOPX/ATP2A2/PDE5A/GJA1/ATP1B2/DMD/ATP1A3/GRK2/GCH1/ATP1B1/KCNJ2/KCNA5/ATP1A2/MEF2A/RGS2/ADORA3	21
GO:2001185	regulation of CD8-positive, alpha-beta T cell activation	7/576	21/18870	1.90736e-06	0.000122392	8.89841e-05	RUNX3/NCKAP1L/IRF1/VSIR/HLA-E/LILRB1/HLA-A	7
GO:0097193	intrinsic apoptotic signaling pathway	27/576	319/18870	1.91398e-06	0.000122392	8.89841e-05	PLAUR/PPP1R15A/MCL1/EPHA2/CEBPB/UBB/CIDEB/CDKN1A/SIRT1/DDIT3/ARHGEF2/PTGS2/PPIF/CD74/DDX3X/CHAC1/CXCL12/MSX1/DNAJA1/HERPUD1/S100A8/NFE2L2/DYRK2/TOPORS/IVNS1ABP/BCL2L11/FYN	27
GO:0034616	response to laminar fluid shear stress	6/576	14/18870	1.92067e-06	0.000122392	8.89841e-05	KLF4/SMAD7/ADAM9/NFE2L2/TGFB3/KLF2	6
GO:0050673	epithelial cell proliferation	35/576	480/18870	1.97119e-06	0.000123583	8.98499e-05	RUNX3/BMP5/JCAD/VEGFC/APOE/ZNF703/IL6/AR/IGFBP3/MMRN2/KLF9/DLL4/ZFP36/EPHA2/CEBPB/SAV1/GATA3/TGFBR3/VEGFA/ZEB1/EGFL7/CDKN1A/SIRT1/BMPR2/CXCL12/RB1/SIX4/CCND1/EGR3/TNFSF12/EFNB2/ADAM17/SPARC/SFRP1/ID2	35
GO:0002822	regulation of adaptive immune response based on somatic recombination of immune receptors built from immunoglobulin superfamily domains	20/576	193/18870	1.9904e-06	0.000123583	8.98499e-05	IL6/NCKAP1L/SMAD7/SLC15A4/C3/NFKBID/HLA-E/GATA3/ARID5A/HSPD1/JUNB/LILRB1/RIPK2/PTPRC/TFRC/CD81/HLA-C/TNFSF13B/HLA-A/HLA-B	20
GO:0043620	regulation of DNA-templated transcription in response to stress	9/576	39/18870	2.02065e-06	0.000123873	9.00609e-05	EGR1/JUN/CEBPB/VEGFA/BAG3/DDIT3/NFE2L2/CITED2/KLF2	9
GO:0050921	positive regulation of chemotaxis	17/576	145/18870	2.15501e-06	0.000128086	9.31234e-05	ITGA2/VEGFC/LGMN/IL6/EDN1/NCKAP1L/CALR/NEDD9/GPSM3/VEGFA/BMPR2/PDGFD/CD74/STX3/CXCL12/ADAM17/OXSR1	17
GO:0006979	response to oxidative stress	31/576	400/18870	2.18914e-06	0.000128086	9.31234e-05	APOE/IL6/EDN1/FOXO3/JUN/FBLN5/ATP2A2/PPP1R15B/DHCR24/FOS/SIRT1/CYGB/PTGS2/PPIF/IDH1/IPCEF1/PDGFD/PDLIM1/UCP2/GCH1/ADAM9/KCNA5/CPEB2/GPX3/GCLC/NFE2L2/PKD2/OXSR1/KLF2/FYN/SIRPA	31
GO:0002696	positive regulation of leukocyte activation	30/576	380/18870	2.1935e-06	0.000128086	9.31234e-05	RUNX3/LYN/IL6/CD83/NCKAP1L/FOXO3/NFKBID/ACTB/VSIR/HLA-E/GATA3/HLA-DRB5/CTSC/CDKN1A/HSPD1/LILRB1/RIPK2/CD74/PTPRC/TFRC/HSPH1/CD81/MAP3K8/EGR3/TNFSF13B/HLA-A/EFNB2/HLA-DPA1/FYN/SIRPA	30
GO:0071241	cellular response to inorganic substance	22/576	229/18870	2.21122e-06	0.000128086	9.31234e-05	LGMN/EDN1/CALR/JUN/MT1F/FOSB/FOS/JUNB/JUND/SLC40A1/PTGS2/PPIF/PLCG2/MT1E/UCP2/KCNK3/EIF4A3/MEF2A/NFE2L2/TUBA1A/PKD2/ALOX5AP	22
GO:0033002	muscle cell proliferation	23/576	247/18870	2.23091e-06	0.000128086	9.31234e-05	ITGA2/APOE/IL6/EDN1/IGFBP3/HPGD/JUN/SAV1/ELN/TGFBR3/FOS/CDKN1A/DDIT3/BMPR2/GJA1/PTGS2/PDGFD/VGLL4/GNA13/CITED2/TGFB3/ID2/CX3CL1	23
GO:0002821	positive regulation of adaptive immune response	16/576	130/18870	2.24805e-06	0.000128086	9.31234e-05	IL6/C3/NFKBID/HLA-E/GATA3/ARID5A/HSPD1/SIRT1/RIPK2/PTPRC/TFRC/CD81/HLA-C/TNFSF13B/HLA-A/HLA-B	16
GO:0002685	regulation of leukocyte migration	22/576	230/18870	2.37666e-06	0.000133839	9.73064e-05	BMP5/ITGA2/VEGFC/LYN/LGMN/IL6/EDN1/NCKAP1L/CCL20/CNN2/CALR/NEDD9/GPSM3/ICAM1/VEGFA/PDGFD/CD74/CXCL12/CD81/ADAM17/OXSR1/CX3CL1	22
GO:0048608	reproductive structure development	26/576	305/18870	2.59655e-06	0.000144541	0.000105087	TNC/BMP5/AR/ARID4A/C3/NR5A1/CEBPB/GATA3/RNF38/VEGFA/UBB/TIPARP/DHCR24/BASP1/SIRT1/ZFX/FKBP4/PSAP/IDH1/NR0B1/SERPINE2/SIX4/CITED2/SFRP1/BCL2L11/CBL	26
GO:0050920	regulation of chemotaxis	22/576	232/18870	2.74185e-06	0.000150895	0.000109707	ITGA2/VEGFC/LYN/LGMN/IL6/EDN1/NCKAP1L/SEMA6D/CALR/NEDD9/GPSM3/SEMA7A/VEGFA/BMPR2/PDGFD/CD74/STX3/CXCL12/ST6GAL1/EFNB2/ADAM17/OXSR1	22
GO:0034329	cell junction assembly	33/576	446/18870	2.83159e-06	0.000154083	0.000112025	FAM107A/ITGA2/RAMP2/SDCBP/ZNF703/S100A10/SMAD7/FSCN1/EPHA2/ACTB/HOPX/SDC4/LRRC4/VEGFA/GPM6A/LRRN3/GJA1/LIMS1/MAP4K4/NPAS4/VCL/SPOCK2/SIX4/CLDN9/ACTN1/PTPN13/ARHGEF7/FLRT3/F11R/SFRP1/CAPZA1/RAPGEF2/ITGA5	33
GO:0030217	T cell differentiation	26/576	307/18870	2.9286e-06	0.00015712	0.000114233	RUNX3/SOCS3/EGR1/IL6/CD83/NCKAP1L/IRF1/FOXO3/LEPR/SMAD7/DLL4/ZFP36L2/NFKBID/ACTB/VSIR/GATA3/PREX1/ZEB1/JUNB/RIPK2/CD74/JAG2/PTPRC/EGR3/ADAM17/TMEM131L	26
GO:0046631	alpha-beta T cell activation	19/576	181/18870	2.95229e-06	0.00015712	0.000114233	RUNX3/SOCS3/IL6/CD83/NCKAP1L/IRF1/SMAD7/NFKBID/VSIR/HLA-E/GATA3/ARG2/JUNB/LILRB1/RIPK2/PTPRC/HSPH1/CD81/HLA-A	19
GO:0061458	reproductive system development	26/576	309/18870	3.29916e-06	0.000173672	0.000126266	TNC/BMP5/AR/ARID4A/C3/NR5A1/CEBPB/GATA3/RNF38/VEGFA/UBB/TIPARP/DHCR24/BASP1/SIRT1/ZFX/FKBP4/PSAP/IDH1/NR0B1/SERPINE2/SIX4/CITED2/SFRP1/BCL2L11/CBL	26
GO:0030099	myeloid cell differentiation	32/576	430/18870	3.55068e-06	0.000184903	0.000134432	LYN/NCKAP1L/FOXO3/ARID4A/ZFP36/NEDD9/KLF10/EPHA2/CEBPB/GATA3/TGFBR3/NFKBIA/WASF2/VEGFA/ALAS1/KMT2E/IRF7/FOS/JUNB/LILRB1/SIRT1/CD74/TFRC/CD81/UCP2/RB1/ACTN1/SH2B3/CITED2/SFRP1/KLF2/ID2	32
GO:0045862	positive regulation of proteolysis	28/576	350/18870	3.70783e-06	0.000191032	0.000138888	CTSS/LYN/APOE/LGMN/S100A10/SMAD7/VSIR/HSPE1/RNF19B/SOCS4/CTSC/REST/CIDEB/HSPD1/PRSS22/SIRT1/RIPK2/DDX3X/CASP8AP2/MBP/FURIN/ADAM9/HERPUD1/S100A8/GCLC/NFE2L2/EGLN3/FYN	28
GO:0002718	regulation of cytokine production involved in immune response	15/576	120/18870	3.82289e-06	0.000194887	0.00014169	IL6/SMAD7/SEMA7A/HLA-E/GATA3/ARID5A/BST2/LILRB1/SIRT1/RIPK2/CD74/PLCG2/CD81/HLA-A/TGFB3	15
GO:0031667	response to nutrient levels	35/576	495/18870	3.92297e-06	0.000197906	0.000143885	PLIN2/TNC/FAM107A/ITGA2/APOE/FOXO3/ZFP36/FOLR1/KLF10/MTHFR/SLC16A1/GLUL/LDLR/CIDEB/FADS1/ZEB1/FOS/CREBBP/CDKN1A/SIRT1/DDIT3/BMPR2/PTGS2/HSPA8/TFRC/SLC38A2/UCP2/PPM1D/PCSK1N/GCLC/NFE2L2/ADRB2/SFRP1/PLIN3/CBL	35
GO:0002695	negative regulation of leukocyte activation	20/576	202/18870	4.02282e-06	0.000200851	0.000146027	RUNX3/LYN/NCKAP1L/IRF1/SMAD7/SAMSN1/VSIR/RASSF5/CEBPB/ARG2/PDE5A/LDLR/SDC4/LILRB1/CD74/PTPRC/SFRP1/ID2/TMEM131L/CX3CL1	20
GO:0050670	regulation of lymphocyte proliferation	22/576	238/18870	4.16542e-06	0.000205848	0.00014966	LYN/IL6/NCKAP1L/IRF1/VSIR/RASSF5/CEBPB/HLA-E/ARG2/PDE5A/SDC4/CDKN1A/LILRB1/RIPK2/CD74/PTPRC/TFRC/CD81/TNFSF13B/HLA-A/HLA-DPA1/TMEM131L	22
GO:0010632	regulation of epithelial cell migration	25/576	295/18870	4.48044e-06	0.00021918	0.000159352	ITGA2/JCAD/VEGFC/APOE/LGMN/KLF4/EDN1/MMRN2/DLL4/CALR/EPHA2/GATA3/GLUL/VEGFA/SIRT1/BMPR2/PTGS2/MAP4K4/PLCG2/ADAM9/DNAJA4/GADD45A/ADAM17/NFE2L2/SPARC	25
GO:0002367	cytokine production involved in immune response	15/576	122/18870	4.70432e-06	0.00022783	0.000165642	IL6/SMAD7/SEMA7A/HLA-E/GATA3/ARID5A/BST2/LILRB1/SIRT1/RIPK2/CD74/PLCG2/CD81/HLA-A/TGFB3	15
GO:1900034	regulation of cellular response to heat	6/576	16/18870	4.86107e-06	0.000229762	0.000167046	IER5/DNAJB1/CREBBP/SIRT1/DNAJB6/CHORDC1	6
GO:0048872	homeostasis of number of cells	26/576	316/18870	4.96027e-06	0.000229762	0.000167046	LYN/IL6/NCKAP1L/FOXO3/SLC15A4/ARID4A/ZFP36/GATA3/TSC22D3/TGFBR3/VEGFA/ALAS1/KMT2E/ZFX/SLC40A1/CD74/RB1/TNFSF13B/ADAM17/TUBA1A/SH2B3/CITED2/KLF2/KRAS/ID2/BCL2L11	26
GO:0034612	response to tumor necrosis factor	23/576	259/18870	4.96832e-06	0.000229762	0.000167046	EDN1/FOXO3/CCL20/ZFP36/ZFP36L2/GATA3/NPNT/NFKBIA/FOS/SIRT1/ARHGEF2/PTGS2/LIMS1/GCH1/TNFSF13B/ADAM9/ADAM17/NFE2L2/PID1/TUBA1A/SFRP1/KLF2/CX3CL1	23
GO:0031400	negative regulation of protein modification process	32/576	437/18870	4.97069e-06	0.000229762	0.000167046	LYN/SOCS3/APOE/NCKAP1L/IGFBP3/SMAD7/PPP1R15A/DBI/SAMSN1/DCUN1D3/CEP63/SOCS4/PPP1R15B/CDKN1A/SIRT1/PTPRC/DMD/HHEX/RB1/DNAJA1/HEXIM1/PTPN13/FRY/GADD45A/GCLC/PID1/RGS2/SFRP1/IVNS1ABP/FYN/SIRPA/CBL	32
GO:0050867	positive regulation of cell activation	30/576	396/18870	5.02887e-06	0.000229762	0.000167046	RUNX3/LYN/IL6/CD83/NCKAP1L/FOXO3/NFKBID/ACTB/VSIR/HLA-E/GATA3/HLA-DRB5/CTSC/CDKN1A/HSPD1/LILRB1/RIPK2/CD74/PTPRC/TFRC/HSPH1/CD81/MAP3K8/EGR3/TNFSF13B/HLA-A/EFNB2/HLA-DPA1/FYN/SIRPA	30
GO:0050900	leukocyte migration	30/576	396/18870	5.02887e-06	0.000229762	0.000167046	BMP5/ITGA2/VEGFC/LYN/LGMN/IL6/EDN1/NCKAP1L/CHGA/CCL20/CNN2/CALR/EPS8/NEDD9/GPSM3/GATA3/ICAM1/VEGFA/PREX1/PDGFD/CD74/CXCL12/CD81/S100A8/ADAM17/F11R/OXSR1/FYN/SIRPA/CX3CL1	30
GO:1903706	regulation of hemopoiesis	31/576	417/18870	5.14839e-06	0.000233025	0.000169418	RUNX3/LYN/CD83/NCKAP1L/IRF1/FOXO3/SMAD7/ZFP36/ZFP36L2/NEDD9/KLF10/NFKBID/ACTB/VSIR/CEBPB/GATA3/NFKBIA/IRF7/ZEB1/FOS/JUNB/LILRB1/RIPK2/CD74/PTPRC/RB1/EGR3/SFRP1/ID2/HLA-B/TMEM131L	31
GO:0032956	regulation of actin cytoskeleton organization	27/576	337/18870	5.36901e-06	0.00024076	0.000175042	FAM107A/EDN1/NCKAP1L/VASP/S100A10/IQGAP2/FSCN1/EPS8/NEDD9/SSH2/ELN/SDC4/WASF2/SORBS3/PREX1/CDC42EP3/SVIL/PLEKHG2/BST2/TMSB10/CXCL12/CDC42EP4/F11R/SFRP1/TGFB3/CAPZA1/CX3CL1	27
GO:0019915	lipid storage	13/576	94/18870	5.46188e-06	0.000242678	0.000176436	PLIN2/APOE/IL6/C3/OSBPL11/OSBPL8/ABHD5/NFKBIA/CIDEB/SIRT1/NPC2/PLIN3/GM2A	13
GO:0002824	positive regulation of adaptive immune response based on somatic recombination of immune receptors built from immunoglobulin superfamily domains	15/576	124/18870	5.76274e-06	0.000253718	0.000184463	IL6/C3/NFKBID/HLA-E/GATA3/ARID5A/HSPD1/RIPK2/PTPRC/TFRC/CD81/HLA-C/TNFSF13B/HLA-A/HLA-B	15
GO:2001242	regulation of intrinsic apoptotic signaling pathway	19/576	190/18870	6.03834e-06	0.000261626	0.000190212	PLAUR/MCL1/UBB/SIRT1/DDIT3/ARHGEF2/PTGS2/PPIF/CD74/DDX3X/CXCL12/MSX1/DNAJA1/HERPUD1/S100A8/NFE2L2/IVNS1ABP/BCL2L11/FYN	19
GO:0002720	positive regulation of cytokine production involved in immune response	12/576	81/18870	6.0504e-06	0.000261626	0.000190212	IL6/SEMA7A/HLA-E/GATA3/ARID5A/LILRB1/SIRT1/RIPK2/CD74/PLCG2/CD81/HLA-A	12
GO:0002700	regulation of production of molecular mediator of immune response	19/576	191/18870	6.51852e-06	0.000279374	0.000203116	CGAS/IL6/SMAD7/SLC15A4/SEMA7A/HLA-E/GATA3/ARID5A/BST2/LILRB1/SIRT1/RIPK2/CD74/PTPRC/PLCG2/TFRC/CD81/HLA-A/TGFB3	19
GO:0002690	positive regulation of leukocyte chemotaxis	13/576	96/18870	6.92256e-06	0.000294087	0.000213813	VEGFC/LGMN/IL6/EDN1/NCKAP1L/CALR/NEDD9/GPSM3/VEGFA/CD74/CXCL12/ADAM17/OXSR1	13
GO:0048659	smooth muscle cell proliferation	18/576	175/18870	7.13482e-06	0.000300469	0.000218453	ITGA2/APOE/IL6/EDN1/IGFBP3/HPGD/JUN/ELN/CDKN1A/DDIT3/BMPR2/GJA1/PTGS2/PDGFD/GNA13/TGFB3/ID2/CX3CL1	18
GO:0055119	relaxation of cardiac muscle	6/576	17/18870	7.319e-06	0.000305568	0.00022216	CHGA/PDE5A/ATP1B1/KCNJ2/ATP1A2/RGS2	6
GO:0050727	regulation of inflammatory response	31/576	425/18870	7.5507e-06	0.000312548	0.000227234	TNC/LYN/SOCS3/APOE/KLF4/IL6/PDE2A/ZFP36/C3/GPSM3/SEMA7A/WFDC1/CEBPB/HLA-E/GATA3/NFKBIA/LDLR/CTSC/RHBDF2/PTGS2/AKNA/PTPRC/PLCG2/CD81/RB1/FURIN/S100A8/ALOX5AP/FYN/SIRPA/CX3CL1	31
GO:0045619	regulation of lymphocyte differentiation	20/576	212/18870	8.35352e-06	0.000342848	0.000249264	RUNX3/CD83/NCKAP1L/IRF1/FOXO3/SMAD7/ZFP36L2/NFKBID/ACTB/VSIR/GATA3/ZEB1/JUNB/RIPK2/CD74/PTPRC/EGR3/SFRP1/ID2/TMEM131L	20
GO:0051017	actin filament bundle assembly	17/576	161/18870	8.99833e-06	0.000366209	0.000266249	FAM107A/S100A10/FSCN1/EPS8/NEDD9/ELN/SDC4/WASF2/SORBS3/PDLIM1/MARCKS/ACTN1/DPYSL3/F11R/SFRP1/TGFB3/CX3CL1	17
GO:0002456	T cell mediated immunity	15/576	129/18870	9.39202e-06	0.000379046	0.000275582	IL6/NCKAP1L/SMAD7/HLA-E/GATA3/ICAM1/ARID5A/CTSC/HSPD1/LILRB1/PTPRC/CD81/HLA-C/HLA-A/HLA-B	15
GO:0048002	antigen processing and presentation of peptide antigen	11/576	71/18870	9.48384e-06	0.000379589	0.000275976	CTSS/LGMN/CALR/HLA-E/HLA-DRB5/CD74/TAPBP/HLA-C/HLA-A/HLA-DPA1/HLA-B	11
GO:0002709	regulation of T cell mediated immunity	13/576	99/18870	9.76001e-06	0.00038744	0.000281684	IL6/NCKAP1L/SMAD7/HLA-E/GATA3/ARID5A/HSPD1/LILRB1/PTPRC/CD81/HLA-C/HLA-A/HLA-B	13
GO:0050864	regulation of B cell activation	15/576	130/18870	1.03238e-05	0.000406491	0.000295535	LYN/THEMIS2/IL6/NCKAP1L/SLC15A4/ZFP36L2/SAMSN1/CDKN1A/CD74/PTPRC/TFRC/CD81/TNFSF13B/SFRP1/ID2	15
GO:0016032	viral process	31/576	432/18870	1.04545e-05	0.000408316	0.000296862	ITGA2/APOE/ZFP36/MAN2A1/GTF2B/EPHA2/JUN/ICAM1/LDLR/SMC6/STOM/LY6E/MON1B/REST/IRF7/BST2/CFL1/HSPA8/CD74/DDX3X/TFRC/CD81/GRK2/ST6GAL1/FURIN/CLDN9/HEXIM1/EFNB2/F11R/PCSK5/ITGA5	31
GO:0030218	erythrocyte differentiation	15/576	131/18870	1.13369e-05	0.000439236	0.000319342	LYN/NCKAP1L/FOXO3/ARID4A/ZFP36/GATA3/TGFBR3/VEGFA/ALAS1/KMT2E/RB1/SH2B3/CITED2/KLF2/ID2	15
GO:0010631	epithelial cell migration	28/576	372/18870	1.16795e-05	0.00044892	0.000326383	ITGA2/JCAD/VEGFC/APOE/LGMN/KLF4/EDN1/MMRN2/DLL4/CALR/EPHA2/GATA3/GLUL/VEGFA/SIRT1/BMPR2/PTGS2/MAP4K4/PLCG2/EGR3/ADAM9/TNFSF12/DNAJA4/GADD45A/EFNB2/ADAM17/NFE2L2/SPARC	28
GO:1902075	cellular response to salt	19/576	199/18870	1.17832e-05	0.000449338	0.000326687	LGMN/EGR1/EDN1/LY6H/CALR/FOSB/FOS/JUNB/JUND/PTGS2/PPIF/PLCG2/GRK2/MEF2A/GCLC/TUBA1A/PKD2/ALOX5AP/FYN	19
GO:0042129	regulation of T cell proliferation	18/576	182/18870	1.22994e-05	0.000465358	0.000338334	IL6/NCKAP1L/IRF1/VSIR/CEBPB/HLA-E/ARG2/PDE5A/SDC4/LILRB1/RIPK2/PTPRC/TFRC/CD81/TNFSF13B/HLA-A/HLA-DPA1/TMEM131L	18
GO:0061572	actin filament bundle organization	17/576	165/18870	1.24739e-05	0.000468209	0.000340406	FAM107A/S100A10/FSCN1/EPS8/NEDD9/ELN/SDC4/WASF2/SORBS3/PDLIM1/MARCKS/ACTN1/DPYSL3/F11R/SFRP1/TGFB3/CX3CL1	17
GO:0003015	heart process	22/576	255/18870	1.25681e-05	0.000468209	0.000340406	EDN1/CHGA/SMAD7/DSP/HSP90AA1/HOPX/ATP2A2/PDE5A/GJA1/ATP1B2/DMD/ATP1A3/GRK2/GCH1/ATP1B1/KCNJ2/KCNA5/ATP1A2/MEF2A/RGS2/ADORA3/FYN	22
GO:0071277	cellular response to calcium ion	12/576	87/18870	1.285e-05	0.000475056	0.000345385	LGMN/EDN1/FOSB/FOS/JUNB/JUND/PPIF/PLCG2/MEF2A/TUBA1A/PKD2/ALOX5AP	12
GO:0032943	mononuclear cell proliferation	25/576	314/18870	1.32613e-05	0.000484458	0.00035222	LYN/IL6/NCKAP1L/IRF1/VSIR/RASSF5/CEBPB/HLA-E/ARG2/PDE5A/SDC4/CDKN1A/HSPD1/LILRB1/RIPK2/CD74/PTPRC/TFRC/CD81/ST6GAL1/TNFSF13B/HLA-A/HLA-DPA1/TMEM131L/FYN	25
GO:0060562	epithelial tube morphogenesis	26/576	334/18870	1.33043e-05	0.000484458	0.00035222	TNC/BMP5/EDN1/AR/VASP/MMRN2/DLL4/FOLR1/LMO4/EPHA2/MTHFR/GATA3/BRD2/NPNT/SDC4/NOTCH4/VEGFA/LUZP1/SIX4/GNA13/FZD3/EFNB2/CITED2/SFRP1/PKD2/KRAS	26
GO:0090132	epithelium migration	28/576	375/18870	1.35426e-05	0.000489452	0.000355851	ITGA2/JCAD/VEGFC/APOE/LGMN/KLF4/EDN1/MMRN2/DLL4/CALR/EPHA2/GATA3/GLUL/VEGFA/SIRT1/BMPR2/PTGS2/MAP4K4/PLCG2/EGR3/ADAM9/TNFSF12/DNAJA4/GADD45A/EFNB2/ADAM17/NFE2L2/SPARC	28
GO:0003281	ventricular septum development	11/576	74/18870	1.42534e-05	0.000511328	0.000371756	SMAD7/PDE2A/LMO4/SAV1/GATA3/TGFBR3/LUZP1/CNTRL/BMPR2/TRIP11/CITED2	11
GO:0010810	regulation of cell-substrate adhesion	20/576	220/18870	1.44674e-05	0.000515189	0.000374563	FAM107A/S100A10/CALR/NEDD9/SPOCK1/NPNT/SDC4/VEGFA/PREX1/CCDC80/LIMS1/MAP4K4/VCL/SPOCK2/ST6GAL1/ARHGEF7/SFRP1/EDIL3/CX3CL1/ITGA5	20
GO:0035148	tube formation	16/576	151/18870	1.57168e-05	0.000555593	0.000403938	BMP5/VASP/MMRN2/FOLR1/LMO4/MTHFR/GATA3/BRD2/SDC4/VEGFA/LUZP1/SIX4/FZD3/CITED2/SFRP1/BCL2L11	16
GO:0016331	morphogenesis of embryonic epithelium	16/576	152/18870	1.70797e-05	0.00059275	0.000430952	BMP5/VEGFC/AR/VASP/FOLR1/LMO4/MTHFR/GATA3/BRD2/SDC4/LUZP1/JAG2/SIX4/FZD3/CITED2/SFRP1	16
GO:0051250	negative regulation of lymphocyte activation	17/576	169/18870	1.71023e-05	0.00059275	0.000430952	RUNX3/LYN/NCKAP1L/IRF1/SMAD7/SAMSN1/VSIR/RASSF5/CEBPB/ARG2/PDE5A/SDC4/LILRB1/CD74/SFRP1/ID2/TMEM131L	17
GO:0002460	adaptive immune response based on somatic recombination of immune receptors built from immunoglobulin superfamily domains	28/576	380/18870	1.72574e-05	0.00059275	0.000430952	SOCS3/IL6/NCKAP1L/SMAD7/SLC15A4/C3/NFKBID/HLA-E/GATA3/ICAM1/ARID5A/CTSC/IRF7/HSPD1/JUNB/LILRB1/RIPK2/CD74/PTPRC/C7/TFRC/CD81/HLA-C/TNFSF13B/HLA-A/ADAM17/RNF168/HLA-B	28
GO:0090130	tissue migration	28/576	380/18870	1.72574e-05	0.00059275	0.000430952	ITGA2/JCAD/VEGFC/APOE/LGMN/KLF4/EDN1/MMRN2/DLL4/CALR/EPHA2/GATA3/GLUL/VEGFA/SIRT1/BMPR2/PTGS2/MAP4K4/PLCG2/EGR3/ADAM9/TNFSF12/DNAJA4/GADD45A/EFNB2/ADAM17/NFE2L2/SPARC	28
GO:0006457	protein folding	20/576	223/18870	1.76423e-05	0.000601701	0.000437461	RP2/CALR/HSP90AA1/HSPE1/HSPA6/LTBP4/DNAJB1/BAG3/HSPD1/FKBP4/DNAJB6/PPIF/HSPA8/CD74/CDC37L1/HSPH1/DNAJA1/DNAJA4/CHORDC1/DNAJB4	20
GO:0000302	response to reactive oxygen species	19/576	205/18870	1.79654e-05	0.000608435	0.000442357	APOE/IL6/EDN1/JUN/FBLN5/PPP1R15B/FOS/SIRT1/PPIF/PDGFD/UCP2/GCH1/ADAM9/KCNA5/NFE2L2/PKD2/KLF2/FYN/SIRPA	19
GO:0006937	regulation of muscle contraction	17/576	170/18870	1.84756e-05	0.000617085	0.000448645	ITGA2/EDN1/CHGA/SMAD7/DSP/HSP90AA1/ATP2A2/PDE5A/NPNT/PTGS2/DMD/GRK2/ATP1B1/KCNJ2/ATP1A2/ADRB2/RGS2	17
GO:0010952	positive regulation of peptidase activity	17/576	170/18870	1.84756e-05	0.000617085	0.000448645	CTSS/LYN/LGMN/VSIR/HSPE1/REST/CIDEB/HSPD1/PRSS22/SIRT1/RIPK2/DDX3X/CASP8AP2/MBP/S100A8/EGLN3/FYN	17
GO:0031668	cellular response to extracellular stimulus	23/576	281/18870	1.88151e-05	0.000624119	0.000453759	PLIN2/TNC/FAM107A/LYN/FOXO3/FOLR1/KLF10/GLUL/FADS1/FOS/CREBBP/CDKN1A/SIRT1/BMPR2/HSPA8/PTPRC/SLC38A2/UCP2/PPM1D/NFE2L2/SFRP1/PLIN3/CBL	23
GO:0060047	heart contraction	21/576	243/18870	1.92156e-05	0.000630881	0.000458675	EDN1/CHGA/SMAD7/DSP/HSP90AA1/HOPX/ATP2A2/PDE5A/GJA1/ATP1B2/DMD/ATP1A3/GRK2/GCH1/ATP1B1/KCNJ2/KCNA5/ATP1A2/MEF2A/RGS2/ADORA3	21
GO:0031348	negative regulation of defense response	25/576	321/18870	1.92794e-05	0.000630881	0.000458675	CGAS/LYN/SOCS3/APOE/KLF4/ZFP36/WFDC1/HLA-E/GATA3/ARG2/CEP63/LDLR/RHBDF2/LILRB1/SAMHD1/HSPA8/PTPRC/RB1/FURIN/HLA-A/SEC14L1/HLA-B/FYN/SIRPA/CX3CL1	25
GO:0006935	chemotaxis	32/576	468/18870	1.99087e-05	0.000643996	0.000468211	ITGA2/VEGFC/LYN/LGMN/IL6/EDN1/NCKAP1L/CHGA/CCL20/PLAUR/SEMA6D/CALR/NEDD9/GPSM3/SEMA7A/EPHA2/PARVA/VEGFA/PREX1/BMPR2/PDGFD/CD74/STX3/CXCL12/EGR3/ST6GAL1/S100A8/EFNB2/ADAM17/FLRT3/OXSR1/CX3CL1	32
GO:0048660	regulation of smooth muscle cell proliferation	17/576	171/18870	1.99462e-05	0.000643996	0.000468211	ITGA2/APOE/IL6/EDN1/IGFBP3/HPGD/JUN/ELN/CDKN1A/BMPR2/GJA1/PTGS2/PDGFD/GNA13/TGFB3/ID2/CX3CL1	17
GO:0030308	negative regulation of cell growth	18/576	189/18870	2.05903e-05	0.000659579	0.00047954	ING1/SEMA6D/SEMA7A/DCUN1D3/WFDC1/SH3BP4/BTG1/BST2/CDKN1A/BMPR2/GJA1/VGLL4/DDX3X/SERPINE2/MSX1/RB1/RGS2/SFRP1	18
GO:0036037	CD8-positive, alpha-beta T cell activation	7/576	29/18870	2.07012e-05	0.000659579	0.00047954	RUNX3/NCKAP1L/IRF1/VSIR/HLA-E/LILRB1/HLA-A	7
GO:0042330	taxis	32/576	470/18870	2.16562e-05	0.000685498	0.000498384	ITGA2/VEGFC/LYN/LGMN/IL6/EDN1/NCKAP1L/CHGA/CCL20/PLAUR/SEMA6D/CALR/NEDD9/GPSM3/SEMA7A/EPHA2/PARVA/VEGFA/PREX1/BMPR2/PDGFD/CD74/STX3/CXCL12/EGR3/ST6GAL1/S100A8/EFNB2/ADAM17/FLRT3/OXSR1/CX3CL1	32
GO:0071383	cellular response to steroid hormone stimulus	19/576	208/18870	2.20342e-05	0.000692934	0.00050379	FAM107A/EDN1/AR/KLF9/ZFP36/CALR/ZFP36L2/REST/SIRT1/FKBP4/HSPA8/NR0B1/NPAS4/ATP1A3/DNAJA1/ATP1A2/SFRP1/UBR5/BCL2L11	19
GO:0043542	endothelial cell migration	23/576	284/18870	2.22833e-05	0.000696246	0.000506198	JCAD/VEGFC/APOE/LGMN/KLF4/EDN1/MMRN2/DLL4/CALR/EPHA2/GATA3/GLUL/VEGFA/SIRT1/PTGS2/EGR3/TNFSF12/DNAJA4/GADD45A/EFNB2/ADAM17/NFE2L2/SPARC	23
GO:0055117	regulation of cardiac muscle contraction	11/576	78/18870	2.37601e-05	0.000732931	0.00053287	CHGA/SMAD7/DSP/HSP90AA1/ATP2A2/PDE5A/DMD/ATP1B1/KCNJ2/ATP1A2/RGS2	11
GO:2000514	regulation of CD4-positive, alpha-beta T cell activation	11/576	78/18870	2.37601e-05	0.000732931	0.00053287	RUNX3/CD83/NCKAP1L/SMAD7/NFKBID/VSIR/GATA3/ARG2/JUNB/RIPK2/CD81	11
GO:0090257	regulation of muscle system process	21/576	247/18870	2.45372e-05	0.000752111	0.000546814	ITGA2/LMCD1/EDN1/CHGA/FOXO3/SMAD7/DSP/HSP90AA1/ATP2A2/PDE5A/NPNT/PTGS2/LMNA/DMD/GRK2/ATP1B1/KCNJ2/ATP1A2/MEF2A/ADRB2/RGS2	21
GO:0034101	erythrocyte homeostasis	15/576	140/18870	2.52389e-05	0.000765744	0.000556726	LYN/NCKAP1L/FOXO3/ARID4A/ZFP36/GATA3/TGFBR3/VEGFA/ALAS1/KMT2E/RB1/SH2B3/CITED2/KLF2/ID2	15
GO:0003279	cardiac septum development	13/576	108/18870	2.52982e-05	0.000765744	0.000556726	BMP5/SMAD7/PDE2A/LMO4/SAV1/GATA3/PARVA/TGFBR3/LUZP1/CNTRL/BMPR2/TRIP11/CITED2	13
GO:2000106	regulation of leukocyte apoptotic process	12/576	93/18870	2.55635e-05	0.00076897	0.000559072	LYN/ARG2/TSC22D3/IRF7/LILRB1/SIRT1/CD74/CXCL12/ST6GAL1/ADAM17/RAPGEF2/BCL2L11	12
GO:0097191	extrinsic apoptotic signaling pathway	20/576	229/18870	2.59296e-05	0.000774257	0.000562916	BMP5/AR/MCL1/ICAM1/PHIP/BAG3/FAIM2/ARHGEF2/DDX3X/PTPRC/LMNA/CASP8AP2/PEA15/MKNK2/TNFSF12/GCLC/TIMP3/SFRP1/BCL2L11/CX3CL1	20
GO:0045444	fat cell differentiation	21/576	248/18870	2.6059e-05	0.000774257	0.000562916	KLF4/IL6/INSIG1/ZFP36/ZFP36L2/OSBPL11/JDP2/OSBPL8/CEBPB/SAV1/GNB3/SIRT1/DDIT3/PTGS2/EGR2/CCND1/ADRB2/RGS2/SFRP1/RUNX1T1/ID2	21
GO:0002697	regulation of immune effector process	28/576	389/18870	2.63524e-05	0.000777882	0.000565551	CGAS/LYN/IL6/NCKAP1L/SMAD7/SLC15A4/C3/SEMA7A/NFKBID/HLA-E/GATA3/ICAM1/ARID5A/BST2/HSPD1/JUNB/LILRB1/SIRT1/RIPK2/CD74/PTPRC/PLCG2/TFRC/CD81/HLA-C/HLA-A/TGFB3/HLA-B	28
GO:0046651	lymphocyte proliferation	24/576	307/18870	2.65023e-05	0.000777882	0.000565551	LYN/IL6/NCKAP1L/IRF1/VSIR/RASSF5/CEBPB/HLA-E/ARG2/PDE5A/SDC4/CDKN1A/HSPD1/LILRB1/RIPK2/CD74/PTPRC/TFRC/CD81/TNFSF13B/HLA-A/HLA-DPA1/TMEM131L/FYN	24
GO:0034333	adherens junction assembly	5/576	13/18870	2.73505e-05	0.000796472	0.000579067	RAMP2/ZNF703/SMAD7/ACTB/VCL	5
GO:0001101	response to acid chemical	15/576	141/18870	2.74646e-05	0.000796472	0.000579067	LYN/EDN1/MTHFR/CEBPB/SH3BP4/VEGFA/COL5A2/ZEB1/PDGFD/GLRA3/GCLC/TUBA1A/PKD2/KLF2/FYN	15
GO:2001236	regulation of extrinsic apoptotic signaling pathway	16/576	158/18870	2.76921e-05	0.000798292	0.00058039	BMP5/AR/MCL1/ICAM1/PHIP/FAIM2/ARHGEF2/DDX3X/PTPRC/LMNA/PEA15/TNFSF12/GCLC/TIMP3/SFRP1/CX3CL1	16
GO:0006458	'de novo' protein folding	8/576	41/18870	2.81833e-05	0.000807642	0.000587188	HSPE1/HSPA6/DNAJB1/HSPD1/HSPA8/CD74/HSPH1/DNAJB4	8
GO:0003018	vascular process in circulatory system	22/576	269/18870	2.87917e-05	0.000815944	0.000593224	RAMP2/APOE/EDN1/LEPR/SLC5A3/PDE2A/SLC16A1/VEGFA/BMPR2/PTGS2/ATP1B2/SLC44A1/TFRC/SLC38A2/TBXAS1/GCH1/KCNA5/ATP1A2/GCLC/ADRB2/RGS2/KLF2	22
GO:0044321	response to leptin	6/576	21/18870	2.89135e-05	0.000815944	0.000593224	EDN1/LEPR/SIRT1/CCND1/PID1/UGCG	6
GO:0010634	positive regulation of epithelial cell migration	17/576	176/18870	2.89784e-05	0.000815944	0.000593224	ITGA2/JCAD/VEGFC/LGMN/EDN1/CALR/GATA3/VEGFA/SIRT1/BMPR2/PTGS2/MAP4K4/PLCG2/ADAM9/ADAM17/NFE2L2/SPARC	17
GO:0010594	regulation of endothelial cell migration	20/576	231/18870	2.93823e-05	0.000822536	0.000598016	JCAD/VEGFC/APOE/LGMN/KLF4/EDN1/MMRN2/DLL4/CALR/EPHA2/GATA3/GLUL/VEGFA/SIRT1/PTGS2/DNAJA4/GADD45A/ADAM17/NFE2L2/SPARC	20
GO:0048844	artery morphogenesis	11/576	80/18870	3.0291e-05	0.000843099	0.000612966	APOE/EDN1/HPGD/SMAD7/DLL4/FOLR1/LDLR/VEGFA/EFNB2/CITED2/PKD2	11
GO:0042098	T cell proliferation	19/576	213/18870	3.06716e-05	0.000843207	0.000613045	IL6/NCKAP1L/IRF1/VSIR/CEBPB/HLA-E/ARG2/PDE5A/SDC4/LILRB1/RIPK2/PTPRC/TFRC/CD81/TNFSF13B/HLA-A/HLA-DPA1/TMEM131L/FYN	19
GO:0034504	protein localization to nucleus	24/576	310/18870	3.10195e-05	0.000843207	0.000613045	ING1/CALR/OSBPL8/HSP90AA1/NR5A1/RASSF5/GLUL/NFKBIA/BAG3/CREBBP/CDKN1A/PTGS2/DNAJB6/LMNA/TFRC/MSX1/PPP1R10/HHEX/SIX4/FAM53C/CACNB4/TOPORS/UBR5/FYN	24
GO:0002688	regulation of leukocyte chemotaxis	14/576	126/18870	3.10793e-05	0.000843207	0.000613045	VEGFC/LYN/LGMN/IL6/EDN1/NCKAP1L/CALR/NEDD9/GPSM3/VEGFA/CD74/CXCL12/ADAM17/OXSR1	14
GO:0031669	cellular response to nutrient levels	21/576	251/18870	3.1146e-05	0.000843207	0.000613045	PLIN2/TNC/FAM107A/FOXO3/FOLR1/KLF10/GLUL/FADS1/FOS/CREBBP/CDKN1A/SIRT1/BMPR2/HSPA8/SLC38A2/UCP2/PPM1D/NFE2L2/SFRP1/PLIN3/CBL	21
GO:0043523	regulation of neuron apoptotic process	20/576	232/18870	3.12583e-05	0.000843207	0.000613045	APOE/LGMN/EGR1/FOXO3/MCL1/CEBPB/GATA3/UBB/SIRT1/FAIM2/DDIT3/UCP2/SIX4/CCND1/GCLC/EGLN3/TGFB3/KRAS/BCL2L11/CX3CL1	20
GO:2000116	regulation of cysteine-type endopeptidase activity	18/576	195/18870	3.13395e-05	0.000843207	0.000613045	LGMN/KLF4/PLAUR/PSMB9/HSPE1/VEGFA/REST/CIDEB/DHCR24/HSPD1/SIRT1/DNAJB6/RIPK2/DDX3X/CASP8AP2/S100A8/EGLN3/FYN	18
GO:0007044	cell-substrate junction assembly	12/576	95/18870	3.17367e-05	0.000849177	0.000617385	FAM107A/ITGA2/S100A10/SDC4/VEGFA/LIMS1/MAP4K4/VCL/ACTN1/ARHGEF7/SFRP1/ITGA5	12
GO:0010883	regulation of lipid storage	9/576	54/18870	3.37373e-05	0.000890752	0.000647612	PLIN2/IL6/C3/OSBPL11/OSBPL8/ABHD5/NFKBIA/SIRT1/PLIN3	9
GO:0140467	integrated stress response signaling	8/576	42/18870	3.38926e-05	0.000890752	0.000647612	PPP1R15A/JUN/CEBPB/PPP1R15B/FOS/JUNB/DDIT3/NFE2L2	8
GO:0051384	response to glucocorticoid	14/576	127/18870	3.39697e-05	0.000890752	0.000647612	FAM107A/IL6/EDN1/KLF9/ZFP36/ZFP36L2/REST/FOSB/FOS/CDKN1A/PTGS2/NPAS4/ADAM9/BCL2L11	14
GO:0032102	negative regulation of response to external stimulus	32/576	481/18870	3.40263e-05	0.000890752	0.000647612	CGAS/LYN/SOCS3/APOE/KLF4/EDN1/PLAUR/SEMA6D/ZFP36/SEMA7A/WFDC1/HLA-E/GATA3/ARG2/CEP63/LDLR/RHBDF2/LILRB1/SAMHD1/HSPA8/PTPRC/SERPINE2/RB1/ST6GAL1/FURIN/HLA-A/SH2B3/SEC14L1/HLA-B/FYN/SIRPA/CX3CL1	32
GO:0071214	cellular response to abiotic stimulus	25/576	334/18870	3.73535e-05	0.000967204	0.000703196	ITGA2/EGR1/IRF1/CNN2/PDE2A/CALR/GATA3/BAG3/REST/CREBBP/CDKN1A/SIRT1/ARHGEF2/PTGS2/DDX3X/CASP8AP2/SLC38A2/KCNJ2/ATP1A2/GADD45A/GCLC/F11R/SFRP1/PKD2/OXSR1	25
GO:0104004	cellular response to environmental stimulus	25/576	334/18870	3.73535e-05	0.000967204	0.000703196	ITGA2/EGR1/IRF1/CNN2/PDE2A/CALR/GATA3/BAG3/REST/CREBBP/CDKN1A/SIRT1/ARHGEF2/PTGS2/DDX3X/CASP8AP2/SLC38A2/KCNJ2/ATP1A2/GADD45A/GCLC/F11R/SFRP1/PKD2/OXSR1	25
GO:0002573	myeloid leukocyte differentiation	20/576	235/18870	3.75458e-05	0.000967204	0.000703196	LYN/NEDD9/KLF10/EPHA2/CEBPB/GATA3/VEGFA/IRF7/FOS/JUNB/LILRB1/SIRT1/CD74/TFRC/CD81/UCP2/RB1/CITED2/SFRP1/ID2	20
GO:0043254	regulation of protein-containing complex assembly	29/576	419/18870	3.89343e-05	0.000997667	0.000725343	APOE/NCKAP1L/VASP/FSCN1/EPS8/LMO4/HSP90AA1/SSH2/TPPP3/ELN/VEGFA/PREX1/CDC42EP3/SVIL/PLEKHG2/FKBP4/ATF7IP/HSPA8/DDX3X/TMSB10/PLCG2/TFRC/CDC42EP4/MAPRE1/RB1/ARHGEF7/CALY/CAPZA1/BCL2L11	29
GO:0046685	response to arsenic-containing substance	7/576	32/18870	4.12316e-05	0.00104547	0.000760097	CDKN1A/PPIF/DDX3X/SLC38A2/MKNK2/CPEB2/GCLC	7
GO:0051085	chaperone cofactor-dependent protein refolding	7/576	32/18870	4.12316e-05	0.00104547	0.000760097	HSPE1/HSPA6/DNAJB1/HSPA8/CD74/HSPH1/DNAJB4	7
GO:0045580	regulation of T cell differentiation	17/576	181/18870	4.14725e-05	0.0010461	0.000760556	RUNX3/CD83/NCKAP1L/IRF1/FOXO3/SMAD7/NFKBID/ACTB/VSIR/GATA3/ZEB1/JUNB/RIPK2/CD74/PTPRC/EGR3/TMEM131L	17
GO:0042594	response to starvation	19/576	218/18870	4.22115e-05	0.00105702	0.000768497	PLIN2/FOXO3/ZFP36/KLF10/GLUL/FADS1/FOS/CDKN1A/SIRT1/DDIT3/BMPR2/HSPA8/SLC38A2/UCP2/PPM1D/NFE2L2/SFRP1/PLIN3/CBL	19
GO:0051651	maintenance of location in cell	20/576	237/18870	4.2342e-05	0.00105702	0.000768497	LYN/APOE/INSIG1/ITPR2/CALR/NR5A1/JPH4/SIRT1/DDIT3/TMSB10/PTPRC/PLCG2/DZIP1/DMD/ATP1A2/S100A8/PKD2/TOPORS/GM2A/CX3CL1	20
GO:0048732	gland development	30/576	443/18870	4.30521e-05	0.00106924	0.000777377	TNC/ITGA2/ZNF703/IL6/EDN1/AR/MAN2A1/LMO4/EPHA2/NR5A1/CEBPB/GATA3/TGFBR3/NOTCH4/VEGFA/FKBP4/PSAP/NR0B1/SERPINE2/MSX1/UCP2/SIX4/CCND1/CACNB4/CITED2/SFRP1/PKD2/TGFB3/ID2/BCL2L11	30
GO:0002711	positive regulation of T cell mediated immunity	10/576	69/18870	4.36953e-05	0.00107968	0.000784967	IL6/HLA-E/GATA3/ARID5A/HSPD1/PTPRC/CD81/HLA-C/HLA-A/HLA-B	10
GO:0001503	ossification	30/576	444/18870	4.48748e-05	0.00109711	0.000797645	TNC/RUNX3/BMP5/VEGFC/IL6/IGFBP3/SMAD7/KLF10/SEMA7A/EPHA2/CEBPB/HSPE1/ITGA11/NPNT/REST/COL5A2/BAMBI/JUNB/JUND/BMPR2/TOB1/PTGS2/CRIM1/EGR2/TUFT1/PDLIM7/ADRB2/TENT5A/SFRP1/CLEC11A	30
GO:2001243	negative regulation of intrinsic apoptotic signaling pathway	13/576	114/18870	4.50667e-05	0.00109711	0.000797645	PLAUR/SIRT1/ARHGEF2/PTGS2/PPIF/CD74/DDX3X/CXCL12/DNAJA1/HERPUD1/NFE2L2/IVNS1ABP/FYN	13
GO:0002443	leukocyte mediated immunity	31/576	466/18870	4.50806e-05	0.00109711	0.000797645	LYN/IL6/NCKAP1L/CHGA/SMAD7/SLC15A4/LAT2/C3/HLA-E/GATA3/ICAM1/ARID5A/RNF19B/CTSC/KMT2E/IRF7/BST2/HSPD1/LILRB1/CD74/PTPRC/PLCG2/C7/TFRC/CD81/HLA-C/HLA-A/ADAM17/RNF168/HLA-B/CBL	31
GO:0010038	response to metal ion	26/576	359/18870	4.58388e-05	0.00110999	0.000807004	LGMN/EDN1/CALR/JUN/SLC30A1/MT1F/FOSB/FOS/JUNB/JUND/SLC40A1/PTGS2/PPIF/PLCG2/TFRC/MT1E/UCP2/KCNK3/ADAM9/S100A8/MEF2A/GCLC/NFE2L2/TUBA1A/PKD2/ALOX5AP	26
GO:0042060	wound healing	29/576	423/18870	4.62053e-05	0.00111329	0.000809409	ITGA2/LYN/AHNAK/APOE/IL6/EDN1/S100A10/PLAUR/CNN2/DSP/WFDC1/ACTB/SDC4/NOTCH4/VEGFA/CDKN1A/F13A1/PLCG2/SERPINE2/JMJD1C/VCL/GNA13/ADAM17/NFE2L2/F11R/SH2B3/MYL12A/CX3CL1/ITGA5	29
GO:0051402	neuron apoptotic process	22/576	278/18870	4.7395e-05	0.00113398	0.000824445	APOE/LGMN/EGR1/FOXO3/MCL1/CEBPB/GATA3/UBB/SIRT1/FAIM2/DDIT3/UCP2/RB1/SIX4/CCND1/GCLC/EGLN3/TUBA1A/TGFB3/KRAS/BCL2L11/CX3CL1	22
GO:0006942	regulation of striated muscle contraction	12/576	99/18870	4.80553e-05	0.00113398	0.000824445	CHGA/SMAD7/DSP/HSP90AA1/ATP2A2/PDE5A/DMD/GRK2/ATP1B1/KCNJ2/ATP1A2/RGS2	12
GO:2001237	negative regulation of extrinsic apoptotic signaling pathway	12/576	99/18870	4.80553e-05	0.00113398	0.000824445	BMP5/AR/MCL1/ICAM1/PHIP/FAIM2/ARHGEF2/DDX3X/LMNA/PEA15/GCLC/CX3CL1	12
GO:0046640	regulation of alpha-beta T cell proliferation	8/576	44/18870	4.82344e-05	0.00113398	0.000824445	IRF1/VSIR/HLA-E/ARG2/RIPK2/PTPRC/CD81/HLA-A	8
GO:0090207	regulation of triglyceride metabolic process	8/576	44/18870	4.82344e-05	0.00113398	0.000824445	APOE/C3/ABHD5/LDLR/GNB3/CIDEB/SIRT1/MBOAT7	8
GO:0051051	negative regulation of transport	31/576	469/18870	5.08332e-05	0.00118886	0.000864347	SDCBP/APOE/EDN1/NCKAP1L/CHGA/INSIG1/APOC1/CNN2/CTTNBP2NL/PACSIN2/HMGCR/SLC30A1/DYSF/REST/RHBDF2/LILRB1/GJA1/PTGS2/PPIF/CD74/SERPINE2/UCP2/PEA15/ATP1A2/PID1/RGS2/SFRP1/PKD2/OXSR1/PIP4P2/SIRPA	31
GO:0045932	negative regulation of muscle contraction	6/576	23/18870	5.10598e-05	0.00118886	0.000864347	PDE5A/PTGS2/GRK2/ATP1A2/ADRB2/RGS2	6
GO:0031960	response to corticosteroid	15/576	149/18870	5.24538e-05	0.00121547	0.000883696	FAM107A/IL6/EDN1/KLF9/ZFP36/ZFP36L2/REST/FOSB/FOS/CDKN1A/PTGS2/PTPRC/NPAS4/ADAM9/BCL2L11	15
GO:0048041	focal adhesion assembly	11/576	85/18870	5.37595e-05	0.0012398	0.000901381	FAM107A/ITGA2/S100A10/SDC4/VEGFA/LIMS1/MAP4K4/VCL/ACTN1/ARHGEF7/SFRP1	11
GO:1902904	negative regulation of supramolecular fiber organization	16/576	167/18870	5.45437e-05	0.00124335	0.000903968	APOE/EPS8/SSH2/MID1IP1/LDLR/WASF2/SVIL/FKBP4/ARHGEF2/HSPA8/TMSB10/MAPRE1/ARHGEF7/F11R/CAPZA1/MID1	16
GO:1902107	positive regulation of leukocyte differentiation	17/576	185/18870	5.4684e-05	0.00124335	0.000903968	RUNX3/CD83/NCKAP1L/FOXO3/NEDD9/KLF10/NFKBID/ACTB/VSIR/GATA3/FOS/RIPK2/CD74/PTPRC/RB1/EGR3/ID2	17
GO:1903708	positive regulation of hemopoiesis	17/576	185/18870	5.4684e-05	0.00124335	0.000903968	RUNX3/CD83/NCKAP1L/FOXO3/NEDD9/KLF10/NFKBID/ACTB/VSIR/GATA3/FOS/RIPK2/CD74/PTPRC/RB1/EGR3/ID2	17
GO:0002366	leukocyte activation involved in immune response	23/576	301/18870	5.52535e-05	0.00125043	0.000909114	LYN/SOCS3/IL6/NCKAP1L/CHGA/SMAD7/SLC15A4/LAT2/NFKBID/GATA3/ICAM1/DYSF/HSPD1/JUNB/LILRB1/RIPK2/CD74/PTPRC/PLCG2/TFRC/CD81/RNF168/CBL	23
GO:0050678	regulation of epithelial cell proliferation	28/576	407/18870	5.86036e-05	0.0013148	0.000955912	RUNX3/BMP5/JCAD/VEGFC/APOE/ZNF703/AR/MMRN2/KLF9/DLL4/ZFP36/SAV1/GATA3/TGFBR3/VEGFA/ZEB1/EGFL7/SIRT1/CXCL12/RB1/SIX4/CCND1/EGR3/TNFSF12/EFNB2/ADAM17/SPARC/SFRP1	28
GO:0042542	response to hydrogen peroxide	12/576	101/18870	5.86407e-05	0.0013148	0.000955912	IL6/EDN1/PPP1R15B/SIRT1/PPIF/PDGFD/ADAM9/KCNA5/NFE2L2/KLF2/FYN/SIRPA	12
GO:0010889	regulation of sequestering of triglyceride	5/576	15/18870	6.06579e-05	0.00134755	0.000979724	PLIN2/OSBPL11/OSBPL8/ABHD5/PLIN3	5
GO:0030007	intracellular potassium ion homeostasis	5/576	15/18870	6.06579e-05	0.00134755	0.000979724	ATP1B2/ATP1A3/ATP1B1/KCNJ2/ATP1A2	5
GO:0034110	regulation of homotypic cell-cell adhesion	7/576	34/18870	6.25026e-05	0.00137591	0.00100034	LYN/ZNF703/IL6/PLAUR/SERPINE2/F11R/SH2B3	7
GO:0090075	relaxation of muscle	7/576	34/18870	6.25026e-05	0.00137591	0.00100034	CHGA/PDE5A/GRK2/ATP1B1/KCNJ2/ATP1A2/RGS2	7
GO:0030032	lamellipodium assembly	10/576	72/18870	6.34872e-05	0.00138499	0.00100694	FSCN1/EPHA2/HSP90AA1/WASF2/SPATA13/VCL/ABLIM1/AUTS2/ARHGEF7/ARHGEF6	10
GO:0046635	positive regulation of alpha-beta T cell activation	10/576	72/18870	6.34872e-05	0.00138499	0.00100694	RUNX3/CD83/NCKAP1L/NFKBID/HLA-E/RIPK2/PTPRC/HSPH1/CD81/HLA-A	10
GO:0001933	negative regulation of protein phosphorylation	23/576	304/18870	6.43111e-05	0.00139668	0.00101544	LYN/SOCS3/APOE/IGFBP3/SMAD7/SAMSN1/SOCS4/PPP1R15B/CDKN1A/SIRT1/PTPRC/DMD/HHEX/RB1/DNAJA1/HEXIM1/PTPN13/GADD45A/PID1/RGS2/SFRP1/SIRPA/CBL	23
GO:0150115	cell-substrate junction organization	12/576	102/18870	6.46494e-05	0.00139776	0.00101622	FAM107A/ITGA2/S100A10/SDC4/VEGFA/LIMS1/MAP4K4/VCL/ACTN1/ARHGEF7/SFRP1/ITGA5	12
GO:0031647	regulation of protein stability	24/576	325/18870	6.5775e-05	0.00141484	0.00102864	FAM107A/SMAD7/CALR/HSP90AA1/SAV1/CMTM6/PARVA/CEP63/TSPAN1/BAG3/CREBBP/HSPD1/SIRT1/ATF7IP/ATP1B2/HSPA8/CDC37L1/LMNA/MSX1/CD81/ATP1B1/DAZAP2/PIM2/TMEM88	24
GO:0050729	positive regulation of inflammatory response	15/576	152/18870	6.60239e-05	0.00141484	0.00102864	IL6/PDE2A/C3/GPSM3/CEBPB/HLA-E/NFKBIA/LDLR/CTSC/PTGS2/PLCG2/CD81/S100A8/ALOX5AP/CX3CL1	15
GO:0060907	positive regulation of macrophage cytokine production	6/576	24/18870	6.63324e-05	0.00141519	0.0010289	SEMA7A/LILRB1/SIRT1/RIPK2/CD74/PLCG2	6
GO:0002263	cell activation involved in immune response	23/576	305/18870	6.76128e-05	0.00143618	0.00104416	LYN/SOCS3/IL6/NCKAP1L/CHGA/SMAD7/SLC15A4/LAT2/NFKBID/GATA3/ICAM1/DYSF/HSPD1/JUNB/LILRB1/RIPK2/CD74/PTPRC/PLCG2/TFRC/CD81/RNF168/CBL	23
GO:0071900	regulation of protein serine/threonine kinase activity	22/576	285/18870	6.86441e-05	0.00145172	0.00105546	LYN/APOE/EDN1/ACTB/VEGFA/CDKN1A/SIRT1/PDGFD/DDX3X/HHEX/RB1/CCND1/DNAJA1/HEXIM1/ADAM9/GADD45A/ADAM17/SERTAD1/ADRB2/RGS2/PKD2/RAPGEF2	22
GO:0031638	zymogen activation	9/576	59/18870	6.96208e-05	0.00146597	0.00106582	LGMN/S100A10/PLAUR/VSIR/CIDEB/DHCR24/RIPK2/SERPINE2/FURIN	9
GO:0035710	CD4-positive, alpha-beta T cell activation	13/576	119/18870	7.07005e-05	0.00148226	0.00107766	RUNX3/SOCS3/IL6/CD83/NCKAP1L/SMAD7/NFKBID/VSIR/GATA3/ARG2/JUNB/RIPK2/CD81	13
GO:0060485	mesenchyme development	24/576	327/18870	7.23997e-05	0.00150801	0.00109638	BMP5/SDCBP/ZNF703/IL6/EDN1/SMAD7/SEMA6D/FOLR1/SEMA7A/GATA3/TGFBR3/NOTCH4/BAMBI/BASP1/BMPR2/AKNA/MSX1/TGFBR3L/SIX4/CITED2/SFRP1/PKD2/TGFB3/USF3	24
GO:0002702	positive regulation of production of molecular mediator of immune response	14/576	136/18870	7.25513e-05	0.00150801	0.00109638	IL6/SEMA7A/HLA-E/GATA3/ARID5A/LILRB1/SIRT1/RIPK2/CD74/PTPRC/PLCG2/TFRC/CD81/HLA-A	14
GO:0032535	regulation of cellular component size	26/576	370/18870	7.55995e-05	0.00156465	0.00113756	APOE/EDN1/NCKAP1L/VASP/LRRC8A/SEMA6D/PPP1R15A/EPS8/SEMA7A/HSP90AA1/SSH2/ELN/VEGFA/PREX1/GNB3/CDC42EP3/SVIL/PLEKHG2/BMPR2/TMSB10/CDKL5/CXCL12/CDC42EP4/CRABP2/OXSR1/CAPZA1	26
GO:0002040	sprouting angiogenesis	17/576	190/18870	7.6334e-05	0.00157313	0.00114373	RAMP2/JCAD/VEGFC/KLF4/MMRN2/DLL4/EPHA2/TSPAN18/PARVA/GLUL/VEGFA/PTGS2/EGR3/EFNB2/CEMIP2/KLF2/ITGA5	17
GO:0001701	in utero embryonic development	27/576	392/18870	7.75502e-05	0.00158844	0.00115486	BMP5/SOCS3/KLF4/EDN1/AR/MAN2A1/NECAB1/HOPX/CEBPB/GATA3/MAFF/SLC30A1/VEGFA/JUNB/DNAJB6/JAG2/MSX1/RBBP6/FURIN/GNA13/CHST11/CITED2/PKD2/ZFAND5/TGFB3/KLF2/BCL2L11	27
GO:0031349	positive regulation of defense response	31/576	480/18870	7.8061e-05	0.00158844	0.00115486	CTSS/CGAS/LYN/IL6/IRF1/MMRN2/SLC15A4/PDE2A/C3/GPSM3/HSP90AA1/CEBPB/HLA-E/NFKBIA/LDLR/CTSC/IRF7/CREBBP/HSPD1/PTGS2/HSPA8/RIPK2/DDX3X/PLCG2/CD81/HEXIM1/S100A8/SEC14L1/ALOX5AP/FYN/CX3CL1	31
GO:0043086	negative regulation of catalytic activity	31/576	480/18870	7.8061e-05	0.00158844	0.00115486	LYN/APOE/KLF4/NCKAP1L/PLAUR/APOC1/SMAD7/ZFP36/PPP1R15A/SPOCK1/SH3BP4/SOCS4/VEGFA/DHCR24/CDKN1A/SIRT1/DNAJB6/DDX3X/PTPRC/SERPINE2/HHEX/SPOCK2/RB1/DNAJA1/HEXIM1/CPEB2/GADD45A/TIMP3/RGS2/GNAI3/CBL	31
GO:0072175	epithelial tube formation	14/576	137/18870	7.85912e-05	0.00159254	0.00115784	BMP5/VASP/MMRN2/FOLR1/LMO4/MTHFR/GATA3/BRD2/SDC4/LUZP1/SIX4/FZD3/CITED2/SFRP1	14
GO:0046633	alpha-beta T cell proliferation	8/576	47/18870	7.89691e-05	0.00159353	0.00115856	IRF1/VSIR/HLA-E/ARG2/RIPK2/PTPRC/CD81/HLA-A	8
GO:0007548	sex differentiation	22/576	288/18870	8.01005e-05	0.00160966	0.00117028	BMP5/AR/ARID4A/NR5A1/CEBPB/GATA3/RNF38/VEGFA/UBB/TIPARP/DHCR24/BASP1/SIRT1/ZFX/FKBP4/IDH1/NR0B1/SIX4/CITED2/SFRP1/BCL2L11/CBL	22
GO:0071887	leukocyte apoptotic process	13/576	121/18870	8.40428e-05	0.0016819	0.00122281	LYN/IL6/ARG2/TSC22D3/IRF7/LILRB1/SIRT1/CD74/CXCL12/ST6GAL1/ADAM17/RAPGEF2/BCL2L11	13
GO:0002703	regulation of leukocyte mediated immunity	20/576	249/18870	8.44073e-05	0.00168224	0.00122306	LYN/IL6/NCKAP1L/SMAD7/SLC15A4/C3/HLA-E/GATA3/ICAM1/ARID5A/BST2/HSPD1/LILRB1/PTPRC/PLCG2/TFRC/CD81/HLA-C/HLA-A/HLA-B	20
GO:0010950	positive regulation of endopeptidase activity	15/576	156/18870	8.88434e-05	0.0017634	0.00128206	LYN/LGMN/VSIR/HSPE1/REST/CIDEB/HSPD1/SIRT1/RIPK2/DDX3X/CASP8AP2/MBP/S100A8/EGLN3/FYN	15
GO:0061077	chaperone-mediated protein folding	10/576	75/18870	9.04338e-05	0.00178764	0.00129968	HSPE1/HSPA6/DNAJB1/FKBP4/DNAJB6/HSPA8/CD74/HSPH1/CHORDC1/DNAJB4	10
GO:0060048	cardiac muscle contraction	14/576	139/18870	9.19958e-05	0.001807	0.00131376	CHGA/SMAD7/DSP/HSP90AA1/ATP2A2/PDE5A/GJA1/DMD/GRK2/ATP1B1/KCNJ2/KCNA5/ATP1A2/RGS2	14
GO:0050730	regulation of peptidyl-tyrosine phosphorylation	19/576	231/18870	9.21595e-05	0.001807	0.00131376	LYN/SOCS3/IL6/NEDD9/SAMSN1/SOCS4/VEGFA/ARHGEF2/PDGFD/RIPK2/CD74/PTPRC/PLCG2/EHD4/ADAM17/SFRP1/FYN/CBL/ITGA5	19
GO:0030100	regulation of endocytosis	22/576	291/18870	9.323e-05	0.00182062	0.00132366	ITGA2/SDCBP/APOE/NCKAP1L/APOC1/CNN2/C3/CALR/ACTB/PACSIN2/VEGFA/DYSF/LILRB1/PTPRC/PLCG2/EHD4/EFNB2/ZFYVE16/CALY/PIP4P2/SIRPA/CBL	22
GO:0045936	negative regulation of phosphate metabolic process	26/576	376/18870	9.82899e-05	0.00191172	0.00138989	LYN/SOCS3/APOE/NCKAP1L/IGFBP3/APOC1/SMAD7/PPP1R15A/SAMSN1/SOCS4/PPP1R15B/CDKN1A/SIRT1/PTPRC/DMD/HHEX/RB1/DNAJA1/HEXIM1/PTPN13/GADD45A/PID1/RGS2/SFRP1/SIRPA/CBL	26
GO:0002285	lymphocyte activation involved in immune response	18/576	213/18870	9.92862e-05	0.00192337	0.00139837	SOCS3/IL6/NCKAP1L/SMAD7/SLC15A4/NFKBID/GATA3/ICAM1/HSPD1/JUNB/LILRB1/RIPK2/CD74/PTPRC/PLCG2/TFRC/CD81/RNF168	18
GO:0010563	negative regulation of phosphorus metabolic process	26/576	377/18870	0.000102614	0.00197992	0.00143948	LYN/SOCS3/APOE/NCKAP1L/IGFBP3/APOC1/SMAD7/PPP1R15A/SAMSN1/SOCS4/PPP1R15B/CDKN1A/SIRT1/PTPRC/DMD/HHEX/RB1/DNAJA1/HEXIM1/PTPN13/GADD45A/PID1/RGS2/SFRP1/SIRPA/CBL	26
GO:0008406	gonad development	19/576	233/18870	0.000103305	0.00198535	0.00144343	AR/ARID4A/NR5A1/CEBPB/GATA3/RNF38/VEGFA/UBB/TIPARP/BASP1/SIRT1/ZFX/IDH1/NR0B1/SIX4/CITED2/SFRP1/BCL2L11/CBL	19
GO:0110053	regulation of actin filament organization	21/576	273/18870	0.000104812	0.00200635	0.0014587	NCKAP1L/VASP/S100A10/EPS8/SSH2/ELN/SDC4/WASF2/SORBS3/PREX1/CDC42EP3/SVIL/PLEKHG2/TMSB10/CXCL12/CDC42EP4/F11R/SFRP1/TGFB3/CAPZA1/CX3CL1	21
GO:0001911	negative regulation of leukocyte mediated cytotoxicity	6/576	26/18870	0.000107719	0.00203782	0.00148157	NCKAP1L/HLA-E/LILRB1/PTPRC/HLA-A/HLA-B	6
GO:0033598	mammary gland epithelial cell proliferation	6/576	26/18870	0.000107719	0.00203782	0.00148157	ZNF703/EPHA2/CEBPB/GATA3/CCND1/ID2	6
GO:0051894	positive regulation of focal adhesion assembly	6/576	26/18870	0.000107719	0.00203782	0.00148157	S100A10/SDC4/VEGFA/LIMS1/MAP4K4/SFRP1	6
GO:0001764	neuron migration	16/576	177/18870	0.000109151	0.00205688	0.00149543	CEP85L/HSP90AA1/SPOCK1/GATA3/VEGFA/GPM6A/ARHGEF2/CDKL5/CXCL12/AUTS2/FZD3/CCK/TUBA1A/RAPGEF2/FYN/CX3CL1	16
GO:0010934	macrophage cytokine production	7/576	37/18870	0.000110497	0.00205822	0.00149641	SEMA7A/LILRB1/SIRT1/RIPK2/CD74/PLCG2/TGFB3	7
GO:0010935	regulation of macrophage cytokine production	7/576	37/18870	0.000110497	0.00205822	0.00149641	SEMA7A/LILRB1/SIRT1/RIPK2/CD74/PLCG2/TGFB3	7
GO:0051084	'de novo' post-translational protein folding	7/576	37/18870	0.000110497	0.00205822	0.00149641	HSPE1/HSPA6/DNAJB1/HSPA8/CD74/HSPH1/DNAJB4	7
GO:0001837	epithelial to mesenchymal transition	16/576	178/18870	0.000116622	0.00216398	0.0015733	BMP5/SDCBP/ZNF703/IL6/EDN1/SMAD7/GATA3/TGFBR3/NOTCH4/BAMBI/AKNA/MSX1/TGFBR3L/SFRP1/TGFB3/USF3	16
GO:0001838	embryonic epithelial tube formation	13/576	125/18870	0.000117382	0.00216954	0.00157734	BMP5/VASP/FOLR1/LMO4/MTHFR/GATA3/BRD2/SDC4/LUZP1/SIX4/FZD3/CITED2/SFRP1	13
GO:0007264	small GTPase mediated signal transduction	31/576	491/18870	0.000117818	0.00216954	0.00157734	SDCBP/APOE/RAPGEF5/RASGRP3/EPS8/WASF2/SIPA1L2/TAGAP/PREX1/CDC42EP3/FGD4/DHCR24/SPATA13/CFL1/ARHGAP23/CDKN1A/ARHGEF2/MAP4K4/ARHGAP29/CDC42EP4/RB1/GNA13/AUTS2/RND1/RRAD/F11R/MCF2L/RAPGEF2/KRAS/RND3/CBL	31
GO:0062197	cellular response to chemical stress	23/576	317/18870	0.000120833	0.00221665	0.00161159	IL6/EDN1/FOXO3/JUN/FBLN5/ATP2A2/FOS/SIRT1/DDIT3/ARHGEF2/PTGS2/PPIF/PDGFD/DDX3X/GCH1/DNAJA1/CPEB2/NFE2L2/PKD2/OXSR1/KLF2/FYN/SIRPA	23
GO:0071385	cellular response to glucocorticoid stimulus	8/576	50/18870	0.000124421	0.00225891	0.00164232	FAM107A/EDN1/KLF9/ZFP36/ZFP36L2/REST/NPAS4/BCL2L11	8
GO:1902041	regulation of extrinsic apoptotic signaling pathway via death domain receptors	8/576	50/18870	0.000124421	0.00225891	0.00164232	BMP5/ICAM1/FAIM2/ARHGEF2/DDX3X/PEA15/TIMP3/SFRP1	8
GO:0009267	cellular response to starvation	16/576	179/18870	0.000124536	0.00225891	0.00164232	PLIN2/FOXO3/KLF10/GLUL/FADS1/FOS/CDKN1A/SIRT1/BMPR2/HSPA8/SLC38A2/UCP2/PPM1D/NFE2L2/SFRP1/PLIN3	16
GO:0002520	immune system development	17/576	199/18870	0.000134792	0.00242954	0.00176637	LYN/SLC15A4/LMO4/HLA-E/GATA3/HSPD1/SAMHD1/SLC40A1/PTPRC/TFRC/SIX4/ADAM17/RNF168/CACNB4/CITED2/HLA-B/BCL2L11	17
GO:0042026	protein refolding	6/576	27/18870	0.000134947	0.00242954	0.00176637	HSP90AA1/HSPA6/HSPD1/HSPA8/DNAJA1/DNAJA4	6
GO:0045137	development of primary sexual characteristics	19/576	238/18870	0.000136534	0.00243998	0.00177396	AR/ARID4A/NR5A1/CEBPB/GATA3/RNF38/VEGFA/UBB/TIPARP/BASP1/SIRT1/ZFX/IDH1/NR0B1/SIX4/CITED2/SFRP1/BCL2L11/CBL	19
GO:0071356	cellular response to tumor necrosis factor	19/576	238/18870	0.000136534	0.00243998	0.00177396	EDN1/FOXO3/CCL20/ZFP36/ZFP36L2/GATA3/NPNT/NFKBIA/FOS/SIRT1/ARHGEF2/LIMS1/TNFSF13B/ADAM17/NFE2L2/PID1/SFRP1/KLF2/CX3CL1	19
GO:0003231	cardiac ventricle development	13/576	127/18870	0.000137954	0.0024563	0.00178582	SMAD7/DLL4/PDE2A/DSP/LMO4/SAV1/GATA3/TGFBR3/LUZP1/CNTRL/BMPR2/TRIP11/CITED2	13
GO:0007160	cell-matrix adhesion	19/576	239/18870	0.000144208	0.00255037	0.00185422	FAM107A/ITGA2/S100A10/FBLN5/BCAM/ITGA11/NPNT/SDC4/VEGFA/LIMS1/MAP4K4/VCL/ADAM9/ACTN1/ARHGEF7/SFRP1/BCL2L11/CX3CL1/ITGA5	19
GO:0019216	regulation of lipid metabolic process	24/576	342/18870	0.000144336	0.00255037	0.00185422	BMP5/APOE/EGR1/INSIG1/APOC1/HPGD/C3/MID1IP1/NR5A1/ABHD5/LDLR/GNB3/REST/CIDEB/SIRT1/PSAP/PTGS2/IDH1/CD74/NR0B1/PLCG2/MBOAT7/NPC2/ID2	24
GO:2001235	positive regulation of apoptotic signaling pathway	14/576	145/18870	0.000144818	0.00255037	0.00185422	CTSS/MCL1/CTSC/UBB/SIRT1/DDIT3/PTPRC/MSX1/PEA15/TNFSF12/S100A8/TIMP3/SFRP1/BCL2L11	14
GO:0044409	entry into host	15/576	163/18870	0.000145587	0.00255464	0.00185732	ITGA2/EPHA2/ICAM1/LDLR/LY6E/CD74/TFRC/CD81/GRK2/FURIN/CLDN9/EFNB2/F11R/CBL/ITGA5	15
GO:0030595	leukocyte chemotaxis	19/576	240/18870	0.000152259	0.00265302	0.00192885	VEGFC/LYN/LGMN/IL6/EDN1/NCKAP1L/CHGA/CCL20/CALR/NEDD9/GPSM3/VEGFA/PREX1/CD74/CXCL12/S100A8/ADAM17/OXSR1/CX3CL1	19
GO:0044403	biological process involved in symbiotic interaction	23/576	322/18870	0.00015229	0.00265302	0.00192885	ITGA2/APOE/EPHA2/JUN/ICAM1/LDLR/SMC6/STOM/LY6E/REST/CFL1/HSPD1/HSPA8/CD74/TFRC/CD81/GRK2/FURIN/CLDN9/EFNB2/F11R/CBL/ITGA5	23
GO:0045598	regulation of fat cell differentiation	14/576	146/18870	0.000155787	0.00268543	0.00195241	IL6/INSIG1/ZFP36/ZFP36L2/JDP2/CEBPB/SAV1/GNB3/SIRT1/DDIT3/PTGS2/SFRP1/RUNX1T1/ID2	14
GO:0061418	regulation of transcription from RNA polymerase II promoter in response to hypoxia	4/576	10/18870	0.000155814	0.00268543	0.00195241	EGR1/VEGFA/NFE2L2/CITED2	4
GO:2000271	positive regulation of fibroblast apoptotic process	4/576	10/18870	0.000155814	0.00268543	0.00195241	BTG1/STK17B/SFRP1/BCL2L11	4
GO:0045823	positive regulation of heart contraction	7/576	39/18870	0.000156586	0.00268917	0.00195513	EDN1/CHGA/HSP90AA1/ATP2A2/GCH1/ATP1A2/RGS2	7
GO:0001819	positive regulation of cytokine production	31/576	499/18870	0.000157294	0.00269178	0.00195703	CGAS/EGR1/IL6/CD83/IRF1/C3/GPSM3/SEMA7A/HSP90AA1/CEBPB/HLA-E/GATA3/ARID5A/IRF7/HSPD1/LILRB1/SIRT1/DDIT3/ARHGEF2/PTGS2/RIPK2/CD74/DDX3X/PTPRC/PLCG2/MBP/CD81/HLA-A/HLA-DPA1/ADAM17/CX3CL1	31
GO:0030730	sequestering of triglyceride	5/576	18/18870	0.000160396	0.00271607	0.00197469	PLIN2/OSBPL11/OSBPL8/ABHD5/PLIN3	5
GO:0036003	positive regulation of transcription from RNA polymerase II promoter in response to stress	5/576	18/18870	0.000160396	0.00271607	0.00197469	CEBPB/VEGFA/DDIT3/NFE2L2/KLF2	5
GO:0071243	cellular response to arsenic-containing substance	5/576	18/18870	0.000160396	0.00271607	0.00197469	PPIF/DDX3X/SLC38A2/MKNK2/CPEB2	5
GO:0034109	homotypic cell-cell adhesion	11/576	96/18870	0.000164319	0.00277281	0.00201594	LYN/ZNF703/IL6/PLAUR/DSP/ACTB/SERPINE2/VCL/F11R/SH2B3/MYL12A	11
GO:0006636	unsaturated fatty acid biosynthetic process	8/576	52/18870	0.000165316	0.00277995	0.00202113	EDN1/SCD/FADS1/SIRT1/PTGS2/CD74/TBXAS1/ELOVL2	8
GO:0048762	mesenchymal cell differentiation	20/576	262/18870	0.00016846	0.00282301	0.00205244	BMP5/SDCBP/ZNF703/IL6/EDN1/SMAD7/SEMA6D/FOLR1/SEMA7A/GATA3/TGFBR3/NOTCH4/BAMBI/AKNA/MSX1/TGFBR3L/CITED2/SFRP1/TGFB3/USF3	20
GO:0060326	cell chemotaxis	23/576	325/18870	0.000174471	0.00291367	0.00211835	VEGFC/LYN/LGMN/IL6/EDN1/NCKAP1L/CHGA/CCL20/CALR/NEDD9/GPSM3/EPHA2/PARVA/VEGFA/PREX1/PDGFD/CD74/CXCL12/EGR3/S100A8/ADAM17/OXSR1/CX3CL1	23
GO:0070665	positive regulation of leukocyte proliferation	15/576	166/18870	0.00017823	0.00296621	0.00215655	LYN/IL6/NCKAP1L/HLA-E/BST2/CDKN1A/RIPK2/CD74/PTPRC/TFRC/CD81/ST6GAL1/TNFSF13B/HLA-A/HLA-DPA1	15
GO:0014020	primary neural tube formation	11/576	97/18870	0.000180327	0.00299084	0.00217446	BMP5/VASP/FOLR1/LMO4/MTHFR/BRD2/SDC4/LUZP1/FZD3/CITED2/SFRP1	11
GO:0032271	regulation of protein polymerization	17/576	204/18870	0.000181846	0.00300573	0.00218528	NCKAP1L/VASP/EPS8/HSP90AA1/SSH2/TPPP3/ELN/PREX1/CDC42EP3/SVIL/PLEKHG2/FKBP4/TMSB10/CDC42EP4/MAPRE1/ARHGEF7/CAPZA1	17
GO:0002478	antigen processing and presentation of exogenous peptide antigen	7/576	40/18870	0.000184858	0.00303481	0.00220642	CTSS/LGMN/HLA-E/HLA-DRB5/CD74/HLA-A/HLA-DPA1	7
GO:1903524	positive regulation of blood circulation	7/576	40/18870	0.000184858	0.00303481	0.00220642	EDN1/CHGA/HSP90AA1/ATP2A2/GCH1/ATP1A2/RGS2	7
GO:0042326	negative regulation of phosphorylation	23/576	327/18870	0.000190804	0.00311182	0.00226241	LYN/SOCS3/APOE/IGFBP3/SMAD7/SAMSN1/SOCS4/PPP1R15B/CDKN1A/SIRT1/PTPRC/DMD/HHEX/RB1/DNAJA1/HEXIM1/PTPN13/GADD45A/PID1/RGS2/SFRP1/SIRPA/CBL	23
GO:0070301	cellular response to hydrogen peroxide	9/576	67/18870	0.000190834	0.00311182	0.00226241	IL6/EDN1/SIRT1/PPIF/PDGFD/NFE2L2/KLF2/FYN/SIRPA	9
GO:0001657	ureteric bud development	11/576	98/18870	0.000197638	0.00321195	0.00233521	SMAD7/GATA3/ARG2/NPNT/SDC4/VEGFA/BASP1/SIX4/SFRP1/PKD2/EPCAM	11
GO:0048638	regulation of developmental growth	23/576	328/18870	0.000199467	0.00323	0.00234834	APOE/LGMN/EDN1/AR/SMAD7/SEMA6D/SEMA7A/HOPX/SAV1/TGFBR3/VEGFA/CDKN1A/BASP1/BMPR2/VGLL4/CDKL5/CXCL12/CRABP2/SIX4/ADRB2/RGS2/CITED2/BCL2L11	23
GO:0051258	protein polymerization	21/576	286/18870	0.000200082	0.00323	0.00234834	FAM107A/NCKAP1L/VASP/EPS8/HSP90AA1/SSH2/MID1IP1/TPPP3/ELN/PREX1/CDC42EP3/SVIL/PLEKHG2/FKBP4/TMSB10/DIAPH2/CDC42EP4/MAPRE1/ARHGEF7/TUBA1A/CAPZA1	21
GO:0003205	cardiac chamber development	15/576	168/18870	0.000203359	0.00327198	0.00237886	BMP5/SMAD7/DLL4/PDE2A/DSP/LMO4/SAV1/GATA3/PARVA/TGFBR3/LUZP1/CNTRL/BMPR2/TRIP11/CITED2	15
GO:0031342	negative regulation of cell killing	6/576	29/18870	0.000205609	0.00329724	0.00239722	NCKAP1L/HLA-E/LILRB1/PTPRC/HLA-A/HLA-B	6
GO:0072163	mesonephric epithelium development	11/576	99/18870	0.000216336	0.00343623	0.00249828	SMAD7/GATA3/ARG2/NPNT/SDC4/VEGFA/BASP1/SIX4/SFRP1/PKD2/EPCAM	11
GO:0072164	mesonephric tubule development	11/576	99/18870	0.000216336	0.00343623	0.00249828	SMAD7/GATA3/ARG2/NPNT/SDC4/VEGFA/BASP1/SIX4/SFRP1/PKD2/EPCAM	11
GO:0071674	mononuclear cell migration	17/576	207/18870	0.000216479	0.00343623	0.00249828	BMP5/LYN/LGMN/IL6/CCL20/CALR/EPS8/NEDD9/GATA3/ICAM1/PDGFD/CXCL12/ADAM17/F11R/OXSR1/SIRPA/CX3CL1	17
GO:0150077	regulation of neuroinflammatory response	7/576	41/18870	0.000217115	0.00343623	0.00249828	IL6/LDLR/CTSC/PTGS2/PTPRC/PLCG2/CX3CL1	7
GO:0030879	mammary gland development	13/576	133/18870	0.000219335	0.00345328	0.00251067	ITGA2/ZNF703/AR/EPHA2/CEBPB/GATA3/NOTCH4/VEGFA/MSX1/CCND1/TGFB3/ID2/BCL2L11	13
GO:0002706	regulation of lymphocyte mediated immunity	16/576	188/18870	0.000219618	0.00345328	0.00251067	IL6/NCKAP1L/SMAD7/SLC15A4/C3/HLA-E/GATA3/ARID5A/HSPD1/LILRB1/PTPRC/TFRC/CD81/HLA-C/HLA-A/HLA-B	16
GO:0048738	cardiac muscle tissue development	19/576	247/18870	0.000220549	0.0034567	0.00251315	BMP5/EDN1/SMAD7/DLL4/DSP/CALR/HOPX/SAV1/TGFBR3/VEGFA/GJA1/VGLL4/LMNA/MSX1/MEF2A/EFNB2/RGS2/CITED2/ID2	19
GO:0019882	antigen processing and presentation	12/576	116/18870	0.000223737	0.00348411	0.00253309	CTSS/LGMN/CALR/HLA-E/ICAM1/HLA-DRB5/CD74/TAPBP/HLA-C/HLA-A/HLA-DPA1/HLA-B	12
GO:0045582	positive regulation of T cell differentiation	12/576	116/18870	0.000223737	0.00348411	0.00253309	RUNX3/CD83/NCKAP1L/FOXO3/NFKBID/ACTB/VSIR/GATA3/RIPK2/CD74/PTPRC/EGR3	12
GO:1901653	cellular response to peptide	25/576	374/18870	0.000224466	0.00348427	0.0025332	CA2/LYN/SOCS3/LGMN/EDN1/INSIG1/KLF3/OSBPL8/ICAM1/PHIP/FOS/SIRT1/ARHGEF2/GJA1/RIPK2/ATP1A3/UCP2/RB1/CPEB2/GCLC/NFE2L2/PID1/ADRB2/KLF2/FYN	25
GO:0019932	second-messenger-mediated signaling	22/576	310/18870	0.000230526	0.0035669	0.00259328	LMCD1/CGAS/APOE/EDN1/CCL20/PDE2A/LAT2/RCAN2/NR5A1/ATP2A2/PDE5A/VEGFA/RCAN3/GUCY1A2/PTPRC/PLCG2/DMD/ATP1B1/ATP1A2/DYRK2/RAPGEF2/PDE7B	22
GO:1903038	negative regulation of leukocyte cell-cell adhesion	14/576	152/18870	0.000237902	0.0036693	0.00266773	RUNX3/KLF4/NCKAP1L/IRF1/SMAD7/VSIR/CEBPB/ARG2/PDE5A/SDC4/LILRB1/CD74/CXCL12/TMEM131L	14
GO:0046643	regulation of gamma-delta T cell activation	4/576	11/18870	0.000238947	0.00367372	0.00267094	NCKAP1L/LILRB1/PTPRC/EGR3	4
GO:0007517	muscle organ development	24/576	354/18870	0.000241883	0.00370708	0.0026952	EGR1/SMAD7/DLL4/DSP/VAMP5/MAFF/ELN/ITGA11/TGFBR3/SVIL/FOS/BASP1/SIRT1/TCF12/DMD/MSX1/EGR2/RB1/SIX4/EGR3/MEF2A/CITED2/HLF/KRAS	24
GO:0051960	regulation of nervous system development	29/576	466/18870	0.00024702	0.00377387	0.00274375	VEGFC/LYN/IL6/S100A10/DLL4/SEMA6D/MAN2A1/SEMA7A/HOOK3/LDLR/VEGFA/BHLHE40/CTSC/REST/LRRN3/BMPR2/CDKL5/SERPINE2/CXCL12/EGR2/CRABP2/RB1/FZD3/PTPN13/FLRT3/RAPGEF2/KRAS/ID2/CX3CL1	29
GO:0002699	positive regulation of immune effector process	20/576	270/18870	0.000250982	0.00382234	0.00277899	LYN/IL6/C3/SEMA7A/NFKBID/HLA-E/GATA3/ARID5A/HSPD1/LILRB1/SIRT1/RIPK2/CD74/PTPRC/PLCG2/TFRC/CD81/HLA-C/HLA-A/HLA-B	20
GO:0034614	cellular response to reactive oxygen species	14/576	154/18870	0.000272494	0.00413695	0.00300773	IL6/EDN1/JUN/FBLN5/FOS/SIRT1/PPIF/PDGFD/GCH1/NFE2L2/PKD2/KLF2/FYN/SIRPA	14
GO:0007599	hemostasis	18/576	231/18870	0.000273622	0.00414111	0.00301075	ITGA2/LYN/APOE/IL6/EDN1/PLAUR/ACTB/TSPAN18/F13A1/PLCG2/SERPINE2/JMJD1C/VCL/GNA13/NFE2L2/F11R/SH2B3/MYL12A	18
GO:0002440	production of molecular mediator of immune response	22/576	314/18870	0.00027571	0.00414996	0.00301719	CGAS/IL6/SMAD7/SLC15A4/SEMA7A/HLA-E/GATA3/ARID5A/BST2/HSPD1/LILRB1/SIRT1/SAMHD1/RIPK2/CD74/PTPRC/PLCG2/TFRC/CD81/HLA-A/RNF168/TGFB3	22
GO:1903978	regulation of microglial cell activation	5/576	20/18870	0.000275921	0.00414996	0.00301719	IL6/LDLR/CTSC/PTPRC/CX3CL1	5
GO:0043370	regulation of CD4-positive, alpha-beta T cell differentiation	8/576	56/18870	0.000280426	0.00419168	0.00304752	RUNX3/CD83/NCKAP1L/SMAD7/NFKBID/GATA3/JUNB/RIPK2	8
GO:0070542	response to fatty acid	8/576	56/18870	0.000280426	0.00419168	0.00304752	EDN1/FOXO3/LDLR/SCD/PTGS2/UCP2/TBXAS1/PID1	8
GO:0008625	extrinsic apoptotic signaling pathway via death domain receptors	10/576	86/18870	0.00028633	0.00426676	0.0031021	BMP5/ICAM1/BAG3/FAIM2/ARHGEF2/DDX3X/CASP8AP2/PEA15/TIMP3/SFRP1	10
GO:0046661	male sex differentiation	15/576	174/18870	0.000297992	0.00442692	0.00321854	BMP5/AR/ARID4A/NR5A1/GATA3/RNF38/UBB/DHCR24/FKBP4/NR0B1/SIX4/CITED2/SFRP1/BCL2L11/CBL	15
GO:0150117	positive regulation of cell-substrate junction organization	6/576	31/18870	0.000302604	0.00446803	0.00324843	S100A10/SDC4/VEGFA/LIMS1/MAP4K4/SFRP1	6
GO:1902042	negative regulation of extrinsic apoptotic signaling pathway via death domain receptors	6/576	31/18870	0.000302604	0.00446803	0.00324843	BMP5/ICAM1/FAIM2/ARHGEF2/DDX3X/PEA15	6
GO:0001823	mesonephros development	11/576	103/18870	0.000306815	0.00451642	0.00328362	SMAD7/GATA3/ARG2/NPNT/SDC4/VEGFA/BASP1/SIX4/SFRP1/PKD2/EPCAM	11
GO:0046718	viral entry into host cell	14/576	156/18870	0.000311317	0.00456881	0.00332171	ITGA2/EPHA2/ICAM1/LDLR/LY6E/CD74/TFRC/CD81/GRK2/FURIN/CLDN9/EFNB2/F11R/ITGA5	14
GO:0097305	response to alcohol	19/576	254/18870	0.00031429	0.0045927	0.00333907	TNC/KLF9/HPGD/ITPR2/EPS8/TGFBR3/FOSB/FOS/CDKN1A/PTPRC/NPAS4/TBXAS1/ST6GAL1/S100A8/RGS2/SFRP1/KLF2/FYN/CBL	19
GO:0033077	T cell differentiation in thymus	10/576	87/18870	0.000314841	0.0045927	0.00333907	ZFP36L2/GATA3/ZEB1/RIPK2/CD74/JAG2/PTPRC/EGR3/ADAM17/TMEM131L	10
GO:1902905	positive regulation of supramolecular fiber organization	15/576	175/18870	0.00031698	0.00460548	0.00334837	APOE/EDN1/NCKAP1L/VASP/S100A10/SDC4/WASF2/SORBS3/CDC42EP3/CDC42EP4/MAPRE1/RB1/SFRP1/TGFB3/CX3CL1	15
GO:0034332	adherens junction organization	8/576	57/18870	0.00031762	0.00460548	0.00334837	RAMP2/ZNF703/SMAD7/DSP/ACTB/VEGFA/VCL/EFNB2	8
GO:0048675	axon extension	12/576	121/18870	0.000331769	0.00479629	0.0034871	APOE/EDN1/SEMA6D/SEMA7A/HSP90AA1/VEGFA/BMPR2/CDKL5/CXCL12/VCL/RAPH1/AUTS2	12
GO:0001841	neural tube formation	11/576	104/18870	0.000333846	0.00479767	0.0034881	BMP5/VASP/FOLR1/LMO4/MTHFR/BRD2/SDC4/LUZP1/FZD3/CITED2/SFRP1	11
GO:0032642	regulation of chemokine production	11/576	104/18870	0.000333846	0.00479767	0.0034881	EGR1/KLF4/IL6/EPHA2/ARG2/RIPK2/CD74/DDX3X/MBP/ADAM17/SIRPA	11
GO:0033627	cell adhesion mediated by integrin	10/576	88/18870	0.000345684	0.0049531	0.0036011	ITGA2/LYN/NCKAP1L/EPHA2/ICAM1/ITGA11/NPNT/ADAM9/ADAM17/ITGA5	10
GO:0007265	Ras protein signal transduction	23/576	341/18870	0.000348162	0.00496782	0.0036118	SDCBP/APOE/RAPGEF5/RASGRP3/EPS8/WASF2/TAGAP/CDC42EP3/DHCR24/CFL1/CDKN1A/ARHGEF2/MAP4K4/ARHGAP29/CDC42EP4/RB1/GNA13/AUTS2/F11R/MCF2L/RAPGEF2/KRAS/CBL	23
GO:0097048	dendritic cell apoptotic process	4/576	12/18870	0.000349788	0.00496782	0.0036118	LYN/LILRB1/CXCL12/RAPGEF2	4
GO:2000668	regulation of dendritic cell apoptotic process	4/576	12/18870	0.000349788	0.00496782	0.0036118	LYN/LILRB1/CXCL12/RAPGEF2	4
GO:0008154	actin polymerization or depolymerization	16/576	196/18870	0.000351698	0.00498032	0.00362089	FAM107A/NCKAP1L/VASP/EPS8/SSH2/ELN/PREX1/CDC42EP3/SVIL/PLEKHG2/CFL1/TMSB10/CXCL12/DIAPH2/CDC42EP4/CAPZA1	16
GO:0071498	cellular response to fluid shear stress	5/576	21/18870	0.000353111	0.00498577	0.00362485	KLF4/PTGS2/NFE2L2/PKD2/KLF2	5
GO:0036294	cellular response to decreased oxygen levels	14/576	158/18870	0.000354785	0.00499484	0.00363145	EGR1/EDN1/VEGFA/FOS/SIRT1/PTGS2/LMNA/KCNK3/CPEB2/NFE2L2/EGLN3/CITED2/SFRP1/CBL	14
GO:0032602	chemokine production	11/576	105/18870	0.000362853	0.00507985	0.00369325	EGR1/KLF4/IL6/EPHA2/ARG2/RIPK2/CD74/DDX3X/MBP/ADAM17/SIRPA	11
GO:0019883	antigen processing and presentation of endogenous antigen	6/576	32/18870	0.000362921	0.00507985	0.00369325	HLA-E/CD74/TAPBP/HLA-C/HLA-A/HLA-B	6
GO:0001649	osteoblast differentiation	19/576	257/18870	0.00036407	0.00508124	0.00369427	TNC/VEGFC/IL6/IGFBP3/SEMA7A/EPHA2/CEBPB/HSPE1/ITGA11/NPNT/REST/BAMBI/JUNB/JUND/BMPR2/TOB1/CRIM1/TENT5A/SFRP1	19
GO:0006809	nitric oxide biosynthetic process	9/576	73/18870	0.000368557	0.00511439	0.00371836	KLF4/EDN1/HSP90AA1/ARG2/PTGS2/GCH1/PKD2/KLF2/SIRPA	9
GO:0035914	skeletal muscle cell differentiation	9/576	73/18870	0.000368557	0.00511439	0.00371836	EGR1/MAFF/FOS/EGR2/RB1/SIX4/CITED2/HLF/KRAS	9
GO:0034620	cellular response to unfolded protein	10/576	89/18870	0.000379005	0.00524434	0.00381284	PPP1R15A/PPP1R15B/BAG3/HSPD1/DDIT3/HSPB8/CCND1/HERPUD1/NFE2L2/BCL2L11	10
GO:0002286	T cell activation involved in immune response	12/576	123/18870	0.000385924	0.00532487	0.00387139	SOCS3/IL6/NCKAP1L/SMAD7/NFKBID/GATA3/ICAM1/JUNB/LILRB1/RIPK2/CD74/CD81	12
GO:0030890	positive regulation of B cell proliferation	7/576	45/18870	0.000394415	0.00542657	0.00394533	NCKAP1L/CDKN1A/CD74/PTPRC/TFRC/CD81/TNFSF13B	7
GO:0007585	respiratory gaseous exchange by respiratory system	9/576	74/18870	0.000408436	0.00560356	0.00407401	EDN1/SLC5A3/MAN2A1/ELN/JAG2/GLS/ATP1A2/CHST11/ZFAND5	9
GO:0043547	positive regulation of GTPase activity	18/576	239/18870	0.00041302	0.00565044	0.00410809	RAPGEF5/RASGRP3/S100A10/CCL20/EPHA2/SIPA1L2/PREX1/RGS1/LIMS1/MAP4K4/ARHGAP29/CDKL5/TBC1D1/ARHGEF7/SNX18/SFRP1/RAPGEF2/CX3CL1	18
GO:0050767	regulation of neurogenesis	25/576	390/18870	0.00042069	0.00573916	0.0041726	VEGFC/LYN/IL6/S100A10/DLL4/SEMA6D/MAN2A1/SEMA7A/HOOK3/LDLR/VEGFA/BHLHE40/REST/BMPR2/CDKL5/SERPINE2/CXCL12/EGR2/CRABP2/RB1/FZD3/RAPGEF2/KRAS/ID2/CX3CL1	25
GO:0030511	positive regulation of transforming growth factor beta receptor signaling pathway	6/576	33/18870	0.000432244	0.00586375	0.00426318	SDCBP/NPNT/TGFBR3/CREBBP/ADAM17/CITED2	6
GO:1903846	positive regulation of cellular response to transforming growth factor beta stimulus	6/576	33/18870	0.000432244	0.00586375	0.00426318	SDCBP/NPNT/TGFBR3/CREBBP/ADAM17/CITED2	6
GO:0007530	sex determination	5/576	22/18870	0.000445575	0.00602771	0.00438238	AR/NR5A1/NR0B1/SIX4/CITED2	5
GO:0097581	lamellipodium organization	10/576	91/18870	0.0004537	0.00607682	0.00441809	FSCN1/EPHA2/HSP90AA1/WASF2/SPATA13/VCL/ABLIM1/AUTS2/ARHGEF7/ARHGEF6	10
GO:0001913	T cell mediated cytotoxicity	8/576	60/18870	0.000453995	0.00607682	0.00441809	NCKAP1L/HLA-E/CTSC/LILRB1/PTPRC/HLA-C/HLA-A/HLA-B	8
GO:0071384	cellular response to corticosteroid stimulus	8/576	60/18870	0.000453995	0.00607682	0.00441809	FAM107A/EDN1/KLF9/ZFP36/ZFP36L2/REST/NPAS4/BCL2L11	8
GO:0043534	blood vessel endothelial cell migration	15/576	181/18870	0.000454224	0.00607682	0.00441809	JCAD/VEGFC/APOE/KLF4/MMRN2/DLL4/EPHA2/VEGFA/SIRT1/PTGS2/EGR3/GADD45A/EFNB2/ADAM17/NFE2L2	15
GO:0021915	neural tube development	14/576	162/18870	0.000457465	0.00610331	0.00443735	BMP5/VASP/FOLR1/LMO4/EPHA2/MTHFR/BRD2/SDC4/LUZP1/MARCKS/FZD3/CITED2/SFRP1/PKD2	14
GO:0051592	response to calcium ion	13/576	144/18870	0.000476932	0.00634556	0.00461347	LGMN/EDN1/FOSB/FOS/JUNB/JUND/PPIF/PLCG2/ADAM9/MEF2A/TUBA1A/PKD2/ALOX5AP	13
GO:0097529	myeloid leukocyte migration	18/576	242/18870	0.000479273	0.00635923	0.00462341	VEGFC/LYN/LGMN/IL6/EDN1/NCKAP1L/CHGA/CCL20/CNN2/VEGFA/PREX1/PDGFD/CD74/CXCL12/CD81/S100A8/SIRPA/CX3CL1	18
GO:0043200	response to amino acid	12/576	126/18870	0.000481056	0.00636545	0.00462793	LYN/EDN1/MTHFR/CEBPB/SH3BP4/COL5A2/ZEB1/PDGFD/GLRA3/GCLC/TUBA1A/FYN	12
GO:0042492	gamma-delta T cell differentiation	4/576	13/18870	0.000493094	0.0064717	0.00470518	NCKAP1L/JAG2/PTPRC/EGR3	4
GO:0060100	positive regulation of phagocytosis, engulfment	4/576	13/18870	0.000493094	0.0064717	0.00470518	ITGA2/NCKAP1L/C3/PLCG2	4
GO:1905155	positive regulation of membrane invagination	4/576	13/18870	0.000493094	0.0064717	0.00470518	ITGA2/NCKAP1L/C3/PLCG2	4
GO:0001776	leukocyte homeostasis	11/576	109/18870	0.000500954	0.00653941	0.00475441	LYN/IL6/NCKAP1L/SLC15A4/TSC22D3/SLC40A1/CD74/TNFSF13B/ADAM17/SH2B3/BCL2L11	11
GO:0035967	cellular response to topologically incorrect protein	11/576	109/18870	0.000500954	0.00653941	0.00475441	PPP1R15A/PPP1R15B/BAG3/HSPD1/DDIT3/HSPB8/CCND1/HERPUD1/NFE2L2/KLHL15/BCL2L11	11
GO:0014706	striated muscle tissue development	19/576	264/18870	0.000507655	0.006606	0.00480282	BMP5/EDN1/SMAD7/DLL4/DSP/CALR/HOPX/SAV1/TGFBR3/VEGFA/GJA1/VGLL4/LMNA/MSX1/MEF2A/EFNB2/RGS2/CITED2/ID2	19
GO:1903670	regulation of sprouting angiogenesis	8/576	61/18870	0.000508783	0.006606	0.00480282	JCAD/KLF4/TSPAN18/GLUL/VEGFA/CEMIP2/KLF2/ITGA5	8
GO:0055075	potassium ion homeostasis	6/576	34/18870	0.000511475	0.00662319	0.00481532	ATP1B2/ATP1A3/ATP1B1/KCNJ2/KCNA5/ATP1A2	6
GO:0043087	regulation of GTPase activity	21/576	307/18870	0.000516506	0.00667051	0.00484972	RAPGEF5/RASGRP3/S100A10/CCL20/EPHA2/SH3BP4/SIPA1L2/PREX1/FGD4/RGS1/LIMS1/MAP4K4/ARHGAP29/CDKL5/TBC1D1/CPEB2/ARHGEF7/SNX18/SFRP1/RAPGEF2/CX3CL1	21
GO:0045933	positive regulation of muscle contraction	7/576	47/18870	0.000518605	0.0066798	0.00485648	ITGA2/EDN1/CHGA/HSP90AA1/NPNT/PTGS2/RGS2	7
GO:0043367	CD4-positive, alpha-beta T cell differentiation	10/576	93/18870	0.000540228	0.00693134	0.00503936	RUNX3/SOCS3/IL6/CD83/NCKAP1L/SMAD7/NFKBID/GATA3/JUNB/RIPK2	10
GO:0120034	positive regulation of plasma membrane bounded cell projection assembly	11/576	110/18870	0.000541618	0.00693134	0.00503936	FSCN1/EPS8/HSP90AA1/WASF2/GPM6A/CDC42EP3/DZIP1/CDC42EP4/AUTS2/DPYSL3/TGFB3	11
GO:0007596	blood coagulation	17/576	224/18870	0.000542427	0.00693134	0.00503936	ITGA2/LYN/APOE/IL6/EDN1/PLAUR/ACTB/F13A1/PLCG2/SERPINE2/JMJD1C/VCL/GNA13/NFE2L2/F11R/SH2B3/MYL12A	17
GO:0019885	antigen processing and presentation of endogenous peptide antigen via MHC class I	5/576	23/18870	0.000555163	0.0070754	0.0051441	HLA-E/TAPBP/HLA-C/HLA-A/HLA-B	5
GO:0050777	negative regulation of immune response	16/576	205/18870	0.00057731	0.00733835	0.00533527	CGAS/LYN/NCKAP1L/SMAD7/SAMSN1/HLA-E/ARG2/CEP63/RHBDF2/LILRB1/SAMHD1/PTPRC/FURIN/HLA-A/HLA-B/FYN	16
GO:0071456	cellular response to hypoxia	13/576	147/18870	0.000580779	0.00736313	0.00535328	EGR1/EDN1/VEGFA/FOS/SIRT1/PTGS2/LMNA/KCNK3/CPEB2/NFE2L2/EGLN3/CITED2/SFRP1	13
GO:0071229	cellular response to acid chemical	10/576	94/18870	0.000588363	0.0074398	0.00540903	CEBPB/SH3BP4/VEGFA/COL5A2/ZEB1/PDGFD/GCLC/PKD2/KLF2/FYN	10
GO:0002861	regulation of inflammatory response to antigenic stimulus	7/576	48/18870	0.000591396	0.00745867	0.00542275	LYN/C3/HLA-E/RHBDF2/CD81/FURIN/FYN	7
GO:0002708	positive regulation of lymphocyte mediated immunity	12/576	129/18870	0.000595216	0.00746795	0.0054295	IL6/C3/HLA-E/GATA3/ARID5A/HSPD1/PTPRC/TFRC/CD81/HLA-C/HLA-A/HLA-B	12
GO:2001056	positive regulation of cysteine-type endopeptidase activity	12/576	129/18870	0.000595216	0.00746795	0.0054295	LGMN/HSPE1/REST/CIDEB/HSPD1/SIRT1/RIPK2/DDX3X/CASP8AP2/S100A8/EGLN3/FYN	12
GO:0061081	positive regulation of myeloid leukocyte cytokine production involved in immune response	6/576	35/18870	0.000601555	0.00752798	0.00547314	SEMA7A/LILRB1/SIRT1/RIPK2/CD74/PLCG2	6
GO:0006941	striated muscle contraction	15/576	186/18870	0.000604736	0.00753382	0.00547739	CHGA/SMAD7/DSP/HSP90AA1/ATP2A2/ARG2/PDE5A/GJA1/DMD/GRK2/ATP1B1/KCNJ2/KCNA5/ATP1A2/RGS2	15
GO:0046209	nitric oxide metabolic process	9/576	78/18870	0.000605132	0.00753382	0.00547739	KLF4/EDN1/HSP90AA1/ARG2/PTGS2/GCH1/PKD2/KLF2/SIRPA	9
GO:0032946	positive regulation of mononuclear cell proliferation	13/576	148/18870	0.000619383	0.00768573	0.00558783	IL6/NCKAP1L/HLA-E/CDKN1A/RIPK2/CD74/PTPRC/TFRC/CD81/ST6GAL1/TNFSF13B/HLA-A/HLA-DPA1	13
GO:0030041	actin filament polymerization	14/576	167/18870	0.000620508	0.00768573	0.00558783	FAM107A/NCKAP1L/VASP/EPS8/SSH2/ELN/PREX1/CDC42EP3/SVIL/PLEKHG2/TMSB10/DIAPH2/CDC42EP4/CAPZA1	14
GO:0051893	regulation of focal adhesion assembly	8/576	63/18870	0.000634422	0.00781808	0.00568405	FAM107A/S100A10/SDC4/VEGFA/LIMS1/MAP4K4/VCL/SFRP1	8
GO:0090109	regulation of cell-substrate junction assembly	8/576	63/18870	0.000634422	0.00781808	0.00568405	FAM107A/S100A10/SDC4/VEGFA/LIMS1/MAP4K4/VCL/SFRP1	8
GO:0010595	positive regulation of endothelial cell migration	12/576	130/18870	0.000637989	0.0078204	0.00568574	JCAD/VEGFC/LGMN/EDN1/CALR/GATA3/VEGFA/SIRT1/PTGS2/ADAM17/NFE2L2/SPARC	12
GO:0045621	positive regulation of lymphocyte differentiation	12/576	130/18870	0.000637989	0.0078204	0.00568574	RUNX3/CD83/NCKAP1L/FOXO3/NFKBID/ACTB/VSIR/GATA3/RIPK2/CD74/PTPRC/EGR3	12
GO:0008217	regulation of blood pressure	15/576	187/18870	0.000639455	0.0078204	0.00568574	RAMP2/VEGFC/EDN1/TAC4/CHGA/AR/GNB3/BMPR2/PTGS2/GCH1/GNA13/ATP1A2/ADRB2/ID2/PCSK5	15
GO:2001057	reactive nitrogen species metabolic process	9/576	79/18870	0.000664814	0.00811006	0.00589634	KLF4/EDN1/HSP90AA1/ARG2/PTGS2/GCH1/PKD2/KLF2/SIRPA	9
GO:0019884	antigen processing and presentation of exogenous antigen	7/576	49/18870	0.00067207	0.00812298	0.00590573	CTSS/LGMN/HLA-E/HLA-DRB5/CD74/HLA-A/HLA-DPA1	7
GO:0030238	male sex determination	4/576	14/18870	0.000673741	0.00812298	0.00590573	AR/NR5A1/NR0B1/SIX4	4
GO:0051412	response to corticosterone	4/576	14/18870	0.000673741	0.00812298	0.00590573	FOSB/FOS/CDKN1A/NPAS4	4
GO:0044000	movement in host	15/576	188/18870	0.000675857	0.00812298	0.00590573	ITGA2/EPHA2/ICAM1/LDLR/LY6E/CD74/TFRC/CD81/GRK2/FURIN/CLDN9/EFNB2/F11R/CBL/ITGA5	15
GO:0031032	actomyosin structure organization	16/576	208/18870	0.000675937	0.00812298	0.00590573	EDN1/S100A10/IQGAP2/CNN2/EPB41L2/ELN/EPB41L1/SDC4/WASF2/SORBS3/PDLIM1/SIX4/MEF2A/F11R/SFRP1/TGFB3	16
GO:1901654	response to ketone	16/576	208/18870	0.000675937	0.00812298	0.00590573	TNC/EDN1/AR/KLF9/CALR/TGFBR3/FOSB/FOS/CDKN1A/SIRT1/PTPRC/NPAS4/SFRP1/TGFB3/KLF2/CBL	16
GO:0050817	coagulation	17/576	229/18870	0.000696134	0.00834499	0.00606714	ITGA2/LYN/APOE/IL6/EDN1/PLAUR/ACTB/F13A1/PLCG2/SERPINE2/JMJD1C/VCL/GNA13/NFE2L2/F11R/SH2B3/MYL12A	17
GO:0002474	antigen processing and presentation of peptide antigen via MHC class I	6/576	36/18870	0.000703467	0.00839136	0.00610085	CALR/HLA-E/TAPBP/HLA-C/HLA-A/HLA-B	6
GO:1905332	positive regulation of morphogenesis of an epithelium	6/576	36/18870	0.000703467	0.00839136	0.00610085	AR/MMRN2/GATA3/VEGFA/GJA1/SIX4	6
GO:0046890	regulation of lipid biosynthetic process	15/576	189/18870	0.000714007	0.00849615	0.00617704	BMP5/APOE/EGR1/INSIG1/APOC1/C3/MID1IP1/NR5A1/LDLR/REST/SIRT1/PTGS2/IDH1/CD74/NR0B1	15
GO:0002705	positive regulation of leukocyte mediated immunity	13/576	151/18870	0.000748428	0.00888391	0.00645896	IL6/C3/HLA-E/GATA3/ARID5A/HSPD1/PTPRC/PLCG2/TFRC/CD81/HLA-C/HLA-A/HLA-B	13
GO:0061337	cardiac conduction	10/576	97/18870	0.000754493	0.00893401	0.00649538	DSP/ATP2A2/GJA1/ATP1B2/ATP1A3/ATP1B1/KCNJ2/KCNA5/ATP1A2/MEF2A	10
GO:0001914	regulation of T cell mediated cytotoxicity	7/576	50/18870	0.000761222	0.00896983	0.00652142	NCKAP1L/HLA-E/LILRB1/PTPRC/HLA-C/HLA-A/HLA-B	7
GO:0061082	myeloid leukocyte cytokine production	7/576	50/18870	0.000761222	0.00896983	0.00652142	SEMA7A/LILRB1/SIRT1/RIPK2/CD74/PLCG2/TGFB3	7
GO:0050868	negative regulation of T cell activation	12/576	133/18870	0.00078207	0.00919309	0.00668374	RUNX3/NCKAP1L/IRF1/SMAD7/VSIR/CEBPB/ARG2/PDE5A/SDC4/LILRB1/CD74/TMEM131L	12
GO:0030888	regulation of B cell proliferation	8/576	65/18870	0.000783966	0.00919309	0.00668374	LYN/NCKAP1L/CDKN1A/CD74/PTPRC/TFRC/CD81/TNFSF13B	8
GO:0033559	unsaturated fatty acid metabolic process	11/576	115/18870	0.000788597	0.00922507	0.00670699	EDN1/HPGD/EPHX1/CYP4F3/SCD/FADS1/SIRT1/PTGS2/CD74/TBXAS1/ELOVL2	11
GO:0006970	response to osmotic stress	9/576	81/18870	0.000798616	0.00931975	0.00677583	ITGA2/LRRC8A/HSP90AA1/TSC22D3/ARHGEF2/PTGS2/DDX3X/PKD2/OXSR1	9
GO:0048661	positive regulation of smooth muscle cell proliferation	10/576	98/18870	0.000817772	0.00950292	0.006909	ITGA2/IL6/EDN1/HPGD/JUN/GJA1/PTGS2/PDGFD/ID2/CX3CL1	10
GO:0051385	response to mineralocorticoid	6/576	37/18870	0.000818236	0.00950292	0.006909	EDN1/FOSB/FOS/CDKN1A/PTPRC/NPAS4	6
GO:0002483	antigen processing and presentation of endogenous peptide antigen	5/576	25/18870	0.000833493	0.00958814	0.00697095	HLA-E/TAPBP/HLA-C/HLA-A/HLA-B	5
GO:0046629	gamma-delta T cell activation	5/576	25/18870	0.000833493	0.00958814	0.00697095	NCKAP1L/LILRB1/JAG2/PTPRC/EGR3	5
GO:0046641	positive regulation of alpha-beta T cell proliferation	5/576	25/18870	0.000833493	0.00958814	0.00697095	HLA-E/RIPK2/PTPRC/CD81/HLA-A	5
GO:0086064	cell communication by electrical coupling involved in cardiac conduction	5/576	25/18870	0.000833493	0.00958814	0.00697095	GJA1/ATP1B2/ATP1A3/ATP1B1/ATP1A2	5
GO:0030183	B cell differentiation	13/576	153/18870	0.000846455	0.00969121	0.0070459	IL6/NCKAP1L/LRRC8A/ZFP36L2/KLF6/PTPRC/PLCG2/HHEX/TNFSF13B/IRF2BP2/ADAM17/SFRP1/ID2	13
GO:0043535	regulation of blood vessel endothelial cell migration	13/576	153/18870	0.000846455	0.00969121	0.0070459	JCAD/VEGFC/APOE/KLF4/MMRN2/DLL4/EPHA2/VEGFA/SIRT1/PTGS2/GADD45A/ADAM17/NFE2L2	13
GO:0061180	mammary gland epithelium development	8/576	66/18870	0.000868689	0.00990019	0.00719783	ZNF703/AR/EPHA2/CEBPB/GATA3/MSX1/CCND1/ID2	8
GO:0018108	peptidyl-tyrosine phosphorylation	19/576	276/18870	0.000868796	0.00990019	0.00719783	LYN/SOCS3/IL6/NEDD9/SAMSN1/SOCS4/VEGFA/ARHGEF2/PDGFD/RIPK2/CD74/PTPRC/PLCG2/EHD4/ADAM17/SFRP1/FYN/CBL/ITGA5	19
GO:1901888	regulation of cell junction assembly	16/576	213/18870	0.000872293	0.00990486	0.00720122	FAM107A/S100A10/EPHA2/HOPX/SDC4/VEGFA/LRRN3/LIMS1/MAP4K4/VCL/SIX4/PTPN13/FLRT3/F11R/SFRP1/RAPGEF2	16
GO:0000079	regulation of cyclin-dependent protein serine/threonine kinase activity	9/576	82/18870	0.000873296	0.00990486	0.00720122	ACTB/CDKN1A/HHEX/CCND1/HEXIM1/GADD45A/ADAM17/SERTAD1/PKD2	9
GO:0050680	negative regulation of epithelial cell proliferation	14/576	173/18870	0.000878838	0.00994442	0.00722999	RUNX3/APOE/AR/MMRN2/KLF9/DLL4/SAV1/GATA3/TGFBR3/ZEB1/RB1/EFNB2/SPARC/SFRP1	14
GO:0036376	sodium ion export across plasma membrane	4/576	15/18870	0.00089668	0.0100757	0.00732542	ATP1B2/ATP1A3/ATP1B1/ATP1A2	4
GO:0060099	regulation of phagocytosis, engulfment	4/576	15/18870	0.00089668	0.0100757	0.00732542	ITGA2/NCKAP1L/C3/PLCG2	4
GO:1905153	regulation of membrane invagination	4/576	15/18870	0.00089668	0.0100757	0.00732542	ITGA2/NCKAP1L/C3/PLCG2	4
GO:0008064	regulation of actin polymerization or depolymerization	13/576	154/18870	0.000899374	0.0100826	0.00733042	NCKAP1L/VASP/EPS8/SSH2/ELN/PREX1/CDC42EP3/SVIL/PLEKHG2/TMSB10/CXCL12/CDC42EP4/CAPZA1	13
GO:0019058	viral life cycle	21/576	321/18870	0.000916416	0.0102316	0.00743876	ITGA2/APOE/EPHA2/ICAM1/LDLR/SMC6/STOM/LY6E/BST2/HSPA8/CD74/DDX3X/TFRC/CD81/GRK2/FURIN/CLDN9/EFNB2/F11R/PCSK5/ITGA5	21
GO:0045216	cell-cell junction organization	16/576	214/18870	0.000916891	0.0102316	0.00743876	RAMP2/ZNF703/SMAD7/DSP/FSCN1/EPHA2/ACTB/HOPX/VEGFA/GJA1/LIMS1/VCL/CLDN9/EFNB2/F11R/TGFB3	16
GO:1902074	response to salt	23/576	366/18870	0.000922028	0.0102652	0.00746324	ITGA2/LGMN/EGR1/EDN1/LY6H/CALR/HSP90AA1/MTHFR/FOSB/FOS/JUNB/JUND/PTGS2/PPIF/PLCG2/GRK2/ADAM9/MEF2A/GCLC/TUBA1A/PKD2/ALOX5AP/FYN	23
GO:0071453	cellular response to oxygen levels	14/576	174/18870	0.000929662	0.0103265	0.00750777	EGR1/EDN1/VEGFA/FOS/SIRT1/PTGS2/LMNA/KCNK3/CPEB2/NFE2L2/EGLN3/CITED2/SFRP1/CBL	14
GO:0018212	peptidyl-tyrosine modification	19/576	278/18870	0.000946593	0.0103989	0.00756045	LYN/SOCS3/IL6/NEDD9/SAMSN1/SOCS4/VEGFA/ARHGEF2/PDGFD/RIPK2/CD74/PTPRC/PLCG2/EHD4/ADAM17/SFRP1/FYN/CBL/ITGA5	19
GO:0002369	T cell cytokine production	6/576	38/18870	0.000946921	0.0103989	0.00756045	IL6/SMAD7/GATA3/ARID5A/CD81/HLA-A	6
GO:0002724	regulation of T cell cytokine production	6/576	38/18870	0.000946921	0.0103989	0.00756045	IL6/SMAD7/GATA3/ARID5A/CD81/HLA-A	6
GO:0031111	negative regulation of microtubule polymerization or depolymerization	6/576	38/18870	0.000946921	0.0103989	0.00756045	MID1IP1/FKBP4/ARHGEF2/MAPRE1/ARHGEF7/MID1	6
GO:0045429	positive regulation of nitric oxide biosynthetic process	6/576	38/18870	0.000946921	0.0103989	0.00756045	KLF4/EDN1/HSP90AA1/PTGS2/PKD2/KLF2	6
GO:0030833	regulation of actin filament polymerization	12/576	136/18870	0.000952378	0.01042	0.00757574	NCKAP1L/VASP/EPS8/SSH2/ELN/PREX1/CDC42EP3/SVIL/PLEKHG2/TMSB10/CDC42EP4/CAPZA1	12
GO:0001570	vasculogenesis	9/576	83/18870	0.000953553	0.01042	0.00757574	RAMP2/EPHA2/TGFBR3/VEGFA/TIPARP/EGFL7/JUNB/CITED2/RAPGEF2	9
GO:0050764	regulation of phagocytosis	10/576	100/18870	0.000957442	0.01042	0.00757574	ITGA2/NCKAP1L/CNN2/C3/CALR/DYSF/PTPRC/PLCG2/PIP4P2/SIRPA	10
GO:0071901	negative regulation of protein serine/threonine kinase activity	10/576	100/18870	0.000957442	0.01042	0.00757574	LYN/APOE/CDKN1A/SIRT1/HHEX/RB1/DNAJA1/HEXIM1/GADD45A/RGS2	10
GO:1902895	positive regulation of miRNA transcription	7/576	52/18870	0.000967448	0.0105053	0.00763775	EGR1/KLF4/AR/FOXO3/JUN/GATA3/FOS	7
GO:0002449	lymphocyte mediated immunity	23/576	368/18870	0.000991666	0.0107442	0.00781143	IL6/NCKAP1L/SMAD7/SLC15A4/C3/HLA-E/GATA3/ICAM1/ARID5A/RNF19B/CTSC/IRF7/HSPD1/LILRB1/CD74/PTPRC/C7/TFRC/CD81/HLA-C/HLA-A/RNF168/HLA-B	23
GO:0051347	positive regulation of transferase activity	25/576	414/18870	0.000994191	0.0107475	0.00781384	APOE/EGR1/KLF4/EDN1/DBI/NEDD9/LMO4/OSBPL8/EPHA2/HSP90AA1/VEGFA/CDKN1A/SIRT1/NAF1/PDGFD/CD74/DDX3X/PTPRC/CCND1/ADAM9/ADAM17/ADRB2/PKD2/TOPORS/RAPGEF2	25
GO:0002726	positive regulation of T cell cytokine production	5/576	26/18870	0.0010063	0.0108221	0.00786807	IL6/GATA3/ARID5A/CD81/HLA-A	5
GO:0006929	substrate-dependent cell migration	5/576	26/18870	0.0010063	0.0108221	0.00786807	ITGA2/VEGFC/SDCBP/ITGA11/PTPRC	5
GO:0006898	receptor-mediated endocytosis	18/576	258/18870	0.00101003	0.0108221	0.00786807	RAMP2/SDCBP/APOE/APOC1/C3/FOLR1/LDLR/VEGFA/LILRB1/PLCG2/TFRC/CD81/GRK2/PDLIM7/EFNB2/ADRB2/CALY/CBL	18
GO:0009636	response to toxic substance	18/576	258/18870	0.00101003	0.0108221	0.00786807	LYN/APOE/EPHX1/FBLN5/SLC30A1/MT1F/FOS/CDKN1A/CYGB/PTGS2/IPCEF1/MBP/MT1E/GCH1/PTPN13/GPX3/NFE2L2/ALOX5AP	18
GO:0150116	regulation of cell-substrate junction organization	8/576	68/18870	0.00106014	0.0113339	0.00824017	FAM107A/S100A10/SDC4/VEGFA/LIMS1/MAP4K4/VCL/SFRP1	8
GO:0050821	protein stabilization	16/576	217/18870	0.00106248	0.0113339	0.00824022	SMAD7/CALR/HSP90AA1/SAV1/PARVA/CEP63/TSPAN1/BAG3/HSPD1/ATF7IP/ATP1B2/CDC37L1/MSX1/ATP1B1/PIM2/TMEM88	16
GO:0030832	regulation of actin filament length	13/576	157/18870	0.00107505	0.0114428	0.00831934	NCKAP1L/VASP/EPS8/SSH2/ELN/PREX1/CDC42EP3/SVIL/PLEKHG2/TMSB10/CXCL12/CDC42EP4/CAPZA1	13
GO:1904407	positive regulation of nitric oxide metabolic process	6/576	39/18870	0.00109062	0.011583	0.00842132	KLF4/EDN1/HSP90AA1/PTGS2/PKD2/KLF2	6
GO:0032635	interleukin-6 production	14/576	177/18870	0.00109722	0.0116023	0.00843532	IL6/NCKAP1L/CEBPB/ARID5A/HSPD1/ARHGEF2/RIPK2/CD74/PLCG2/MBP/KLF2/HLA-B/SIRPA/CX3CL1	14
GO:0032675	regulation of interleukin-6 production	14/576	177/18870	0.00109722	0.0116023	0.00843532	IL6/NCKAP1L/CEBPB/ARID5A/HSPD1/ARHGEF2/RIPK2/CD74/PLCG2/MBP/KLF2/HLA-B/SIRPA/CX3CL1	14
GO:0051346	negative regulation of hydrolase activity	16/576	218/18870	0.00111517	0.0117504	0.00854302	KLF4/NCKAP1L/PLAUR/APOC1/PPP1R15A/SPOCK1/SH3BP4/VEGFA/DHCR24/DNAJB6/DDX3X/SERPINE2/SPOCK2/CPEB2/TIMP3/RGS2	16
GO:0008630	intrinsic apoptotic signaling pathway in response to DNA damage	10/576	102/18870	0.00111608	0.0117504	0.00854302	MCL1/EPHA2/CIDEB/CDKN1A/SIRT1/CD74/CXCL12/DYRK2/TOPORS/BCL2L11	10
GO:0061515	myeloid cell development	9/576	85/18870	0.00113202	0.0118666	0.0086275	NCKAP1L/ARID4A/CEBPB/WASF2/ALAS1/LILRB1/SH2B3/CITED2/KLF2	9
GO:1904029	regulation of cyclin-dependent protein kinase activity	9/576	85/18870	0.00113202	0.0118666	0.0086275	ACTB/CDKN1A/HHEX/CCND1/HEXIM1/GADD45A/ADAM17/SERTAD1/PKD2	9
GO:0050804	modulation of chemical synaptic transmission	28/576	489/18870	0.00114452	0.0119717	0.0087039	FAM107A/CA2/APOE/LGMN/EDN1/PACSIN2/ATP2A2/HMGCR/LRRC4/SLC30A1/JPH4/DYSF/PTGS2/STX3/CDKL5/SERPINE2/NPAS4/SLC38A2/EGR2/EIF4A3/ATP1A2/CACNB4/ADRB2/ADORA3/RAPGEF2/KRAS/FYN/CX3CL1	28
GO:0060538	skeletal muscle organ development	14/576	178/18870	0.00115842	0.012091	0.00879065	EGR1/VAMP5/MAFF/ELN/SVIL/FOS/BASP1/DMD/EGR2/RB1/SIX4/CITED2/HLF/KRAS	14
GO:0002486	antigen processing and presentation of endogenous peptide antigen via MHC class I via ER pathway, TAP-independent	4/576	16/18870	0.0011669	0.01211	0.00880446	HLA-E/HLA-C/HLA-A/HLA-B	4
GO:0002704	negative regulation of leukocyte mediated immunity	8/576	69/18870	0.00116774	0.01211	0.00880446	NCKAP1L/SMAD7/HLA-E/BST2/LILRB1/PTPRC/HLA-A/HLA-B	8
GO:0043627	response to estrogen	8/576	69/18870	0.00116774	0.01211	0.00880446	AR/CITED4/HSP90AA1/GATA3/ARID5A/CITED2/SFRP1/TGFB3	8
GO:0099177	regulation of trans-synaptic signaling	28/576	490/18870	0.00117994	0.0122104	0.00887741	FAM107A/CA2/APOE/LGMN/EDN1/PACSIN2/ATP2A2/HMGCR/LRRC4/SLC30A1/JPH4/DYSF/PTGS2/STX3/CDKL5/SERPINE2/NPAS4/SLC38A2/EGR2/EIF4A3/ATP1A2/CACNB4/ADRB2/ADORA3/RAPGEF2/KRAS/FYN/CX3CL1	28
GO:0045471	response to ethanol	11/576	121/18870	0.00120158	0.0123834	0.00900321	TNC/HPGD/ITPR2/EPS8/FOS/TBXAS1/ST6GAL1/S100A8/RGS2/FYN/CBL	11
GO:0051098	regulation of binding	18/576	262/18870	0.00120263	0.0123834	0.00900321	APOE/PLAUR/GTF2B/ACTB/JUN/ATP2A2/GATA3/NFKBIA/BAMBI/CDKN1A/DDIT3/RIPK2/RB1/DAZAP2/ZNF618/ARHGEF7/ADRB2/RAPGEF2	18
GO:0090330	regulation of platelet aggregation	5/576	27/18870	0.00120433	0.0123834	0.00900321	LYN/IL6/SERPINE2/F11R/SH2B3	5
GO:0008360	regulation of cell shape	12/576	140/18870	0.00122648	0.0125578	0.00913002	EPS8/PARVA/VEGFA/PHIP/CDC42EP3/FGD4/BAMBI/CDC42EP4/GNA13/F11R/MYL12A/FYN	12
GO:0070555	response to interleukin-1	12/576	140/18870	0.00122648	0.0125578	0.00913002	EGR1/IL6/EDN1/CCL20/MTHFR/NFKBIA/RIPK2/GCLC/SFRP1/KLF2/SIRPA/CX3CL1	12
GO:0048821	erythrocyte development	6/576	40/18870	0.00125046	0.0127494	0.00926932	NCKAP1L/ARID4A/ALAS1/SH2B3/CITED2/KLF2	6
GO:0052652	cyclic purine nucleotide metabolic process	6/576	40/18870	0.00125046	0.0127494	0.00926932	PDE2A/EPHA2/PDE5A/GUCY1A2/CACNB4/PDE7B	6
GO:1902893	regulation of miRNA transcription	8/576	70/18870	0.00128388	0.0130627	0.00949707	EGR1/KLF4/AR/FOXO3/JUN/GATA3/REST/FOS	8
GO:0019218	regulation of steroid metabolic process	10/576	104/18870	0.00129558	0.0130991	0.00952358	BMP5/APOE/EGR1/INSIG1/NR5A1/LDLR/GNB3/REST/SIRT1/NR0B1	10
GO:0090100	positive regulation of transmembrane receptor protein serine/threonine kinase signaling pathway	10/576	104/18870	0.00129558	0.0130991	0.00952358	BMP5/SDCBP/NPNT/TGFBR3/CREBBP/BMPR2/MSX1/ADAM17/CITED2/TGFB3	10
GO:1990830	cellular response to leukemia inhibitory factor	10/576	104/18870	0.00129558	0.0130991	0.00952358	VEGFC/SOCS3/KLF4/SMAD7/EPS8/ICAM1/SIRT1/TFRC/SPOCK2/CACNB4	10
GO:0006874	intracellular calcium ion homeostasis	20/576	308/18870	0.00131445	0.0132623	0.0096422	LYN/APOE/EDN1/ITPR2/CALR/ATP2A2/SLC30A1/JPH4/DDIT3/PTPRC/PLCG2/DMD/CXCL12/ATP1B1/HERPUD1/ATP1A2/CACNB4/PKD2/STIM2/CX3CL1	20
GO:0010232	vascular transport	9/576	87/18870	0.00133656	0.0134294	0.00976371	APOE/LEPR/SLC5A3/SLC16A1/ATP1B2/SLC44A1/TFRC/SLC38A2/ATP1A2	9
GO:0150104	transport across blood-brain barrier	9/576	87/18870	0.00133656	0.0134294	0.00976371	APOE/LEPR/SLC5A3/SLC16A1/ATP1B2/SLC44A1/TFRC/SLC38A2/ATP1A2	9
GO:0042102	positive regulation of T cell proliferation	10/576	105/18870	0.00139376	0.0139701	0.0101568	IL6/NCKAP1L/HLA-E/RIPK2/PTPRC/TFRC/CD81/TNFSF13B/HLA-A/HLA-DPA1	10
GO:0060560	developmental growth involved in morphogenesis	17/576	244/18870	0.00139934	0.0139701	0.0101568	TNC/APOE/EDN1/SEMA6D/SEMA7A/HSP90AA1/VEGFA/BMPR2/CDKL5/CXCL12/VCL/RAPH1/CRABP2/SIX4/AUTS2/FLRT3/SFRP1	17
GO:0001935	endothelial cell proliferation	15/576	202/18870	0.00140191	0.0139701	0.0101568	JCAD/VEGFC/APOE/MMRN2/DLL4/EPHA2/VEGFA/EGFL7/SIRT1/BMPR2/CXCL12/EGR3/TNFSF12/ADAM17/SPARC	15
GO:0050728	negative regulation of inflammatory response	15/576	202/18870	0.00140191	0.0139701	0.0101568	LYN/SOCS3/APOE/KLF4/ZFP36/WFDC1/GATA3/LDLR/RHBDF2/PTPRC/RB1/FURIN/FYN/SIRPA/CX3CL1	15
GO:0061614	miRNA transcription	8/576	71/18870	0.00140902	0.0140121	0.0101873	EGR1/KLF4/AR/FOXO3/JUN/GATA3/REST/FOS	8
GO:0009187	cyclic nucleotide metabolic process	6/576	41/18870	0.0014276	0.0141412	0.0102812	PDE2A/EPHA2/PDE5A/GUCY1A2/CACNB4/PDE7B	6
GO:0002675	positive regulation of acute inflammatory response	5/576	28/18870	0.00142976	0.0141412	0.0102812	IL6/C3/HLA-E/PTGS2/ALOX5AP	5
GO:0045088	regulation of innate immune response	25/576	425/18870	0.00143077	0.0141412	0.0102812	CTSS/CGAS/LYN/APOE/IRF1/SLC15A4/HSP90AA1/HLA-E/CEP63/NFKBIA/IRF7/CREBBP/HSPD1/LILRB1/SAMHD1/HSPA8/RIPK2/DDX3X/PLCG2/HEXIM1/HLA-A/NFE2L2/SEC14L1/HLA-B/FYN	25
GO:0050672	negative regulation of lymphocyte proliferation	9/576	88/18870	0.00144945	0.0142967	0.0103943	LYN/VSIR/RASSF5/CEBPB/ARG2/PDE5A/SDC4/LILRB1/TMEM131L	9
GO:0002761	regulation of myeloid leukocyte differentiation	11/576	124/18870	0.00146674	0.0143964	0.0104667	LYN/NEDD9/KLF10/CEBPB/IRF7/FOS/LILRB1/CD74/RB1/SFRP1/ID2	11
GO:0046632	alpha-beta T cell differentiation	11/576	124/18870	0.00146674	0.0143964	0.0104667	RUNX3/SOCS3/IL6/CD83/NCKAP1L/IRF1/SMAD7/NFKBID/GATA3/JUNB/RIPK2	11
GO:0003158	endothelium development	12/576	143/18870	0.00147242	0.0143964	0.0104667	DLL4/PDE2A/ICAM1/NOTCH4/VEGFA/BTG1/ZEB1/BMPR2/SLC40A1/VCL/F11R/RAPGEF2	12
GO:0002476	antigen processing and presentation of endogenous peptide antigen via MHC class Ib	4/576	17/18870	0.00148939	0.0143964	0.0104667	HLA-E/HLA-C/HLA-A/HLA-B	4
GO:0002484	antigen processing and presentation of endogenous peptide antigen via MHC class I via ER pathway	4/576	17/18870	0.00148939	0.0143964	0.0104667	HLA-E/HLA-C/HLA-A/HLA-B	4
GO:0044320	cellular response to leptin stimulus	4/576	17/18870	0.00148939	0.0143964	0.0104667	LEPR/SIRT1/PID1/UGCG	4
GO:0097067	cellular response to thyroid hormone stimulus	4/576	17/18870	0.00148939	0.0143964	0.0104667	CTSS/KLF9/LMO2/GCLC	4
GO:0006641	triglyceride metabolic process	10/576	106/18870	0.0014979	0.0143964	0.0104667	APOE/INSIG1/APOC1/C3/ABHD5/LDLR/GNB3/CIDEB/SIRT1/MBOAT7	10
GO:0030316	osteoclast differentiation	10/576	106/18870	0.0014979	0.0143964	0.0104667	NEDD9/KLF10/EPHA2/CEBPB/FOS/JUNB/LILRB1/TFRC/CD81/SFRP1	10
GO:1901890	positive regulation of cell junction assembly	10/576	106/18870	0.0014979	0.0143964	0.0104667	S100A10/EPHA2/HOPX/SDC4/VEGFA/LRRN3/LIMS1/MAP4K4/FLRT3/SFRP1	10
GO:1990823	response to leukemia inhibitory factor	10/576	106/18870	0.0014979	0.0143964	0.0104667	VEGFC/SOCS3/KLF4/SMAD7/EPS8/ICAM1/SIRT1/TFRC/SPOCK2/CACNB4	10
GO:0043410	positive regulation of MAPK cascade	27/576	474/18870	0.00150071	0.0143964	0.0104667	JCAD/SDCBP/APOE/IL6/EDN1/AR/IGFBP3/CCL20/SEMA7A/ICAM1/NPNT/VEGFA/SORBS3/TNIK/PDGFD/RIPK2/CD74/PTPRC/PLCG2/CD81/ADAM9/GADD45A/ADRB2/TGFB3/RAPGEF2/MID1/CX3CL1	27
GO:1905952	regulation of lipid localization	14/576	183/18870	0.00150904	0.0143964	0.0104667	PLIN2/APOE/IL6/EDN1/APOC1/C3/OSBPL11/DBI/OSBPL8/ABHD5/NFKBIA/SIRT1/FURIN/PLIN3	14
GO:2000045	regulation of G1/S transition of mitotic cell cycle	14/576	183/18870	0.00150904	0.0143964	0.0104667	FAM107A/KLF4/DCUN1D3/ACTB/KMT2E/CDKN1A/DDX3X/RB1/CCND1/KCNA5/ADAM17/CACNB4/PKD2/ID2	14
GO:0001954	positive regulation of cell-matrix adhesion	7/576	56/18870	0.00151022	0.0143964	0.0104667	S100A10/SDC4/VEGFA/LIMS1/MAP4K4/SFRP1/CX3CL1	7
GO:0030307	positive regulation of cell growth	13/576	163/18870	0.00151306	0.0143964	0.0104667	SDCBP/EDN1/SMAD7/SEMA7A/VEGFA/BMPR2/DDX3X/CDKL5/CXCL12/CRABP2/S100A8/ADAM17/SFRP1	13
GO:0043281	regulation of cysteine-type endopeptidase activity involved in apoptotic process	13/576	163/18870	0.00151306	0.0143964	0.0104667	KLF4/PLAUR/HSPE1/VEGFA/REST/DHCR24/HSPD1/SIRT1/DNAJB6/DDX3X/CASP8AP2/S100A8/EGLN3	13
GO:0051494	negative regulation of cytoskeleton organization	13/576	163/18870	0.00151306	0.0143964	0.0104667	EPS8/SSH2/MID1IP1/WASF2/SVIL/FKBP4/ARHGEF2/TMSB10/MAPRE1/ARHGEF7/F11R/CAPZA1/MID1	13
GO:0014823	response to activity	8/576	72/18870	0.00154366	0.0146014	0.0106158	ITGA2/IL6/EDN1/ZEB1/FOS/SLC38A2/GCLC/CBL	8
GO:0032481	positive regulation of type I interferon production	8/576	72/18870	0.00154366	0.0146014	0.0106158	CGAS/IRF1/HSP90AA1/IRF7/HSPD1/RIPK2/DDX3X/PLCG2	8
GO:0070527	platelet aggregation	8/576	72/18870	0.00154366	0.0146014	0.0106158	LYN/IL6/ACTB/SERPINE2/VCL/F11R/SH2B3/MYL12A	8
GO:0032945	negative regulation of mononuclear cell proliferation	9/576	89/18870	0.00156987	0.0148205	0.0107751	LYN/VSIR/RASSF5/CEBPB/ARG2/PDE5A/SDC4/LILRB1/TMEM131L	9
GO:0050851	antigen receptor-mediated signaling pathway	15/576	205/18870	0.00162227	0.0152648	0.0110981	LYN/THEMIS2/NCKAP1L/LAT2/NFKBID/ELF1/GATA3/NFKBIA/RIPK2/PTPRC/PLCG2/CD81/HLA-A/CACNB4/FYN	15
GO:1900026	positive regulation of substrate adhesion-dependent cell spreading	6/576	42/18870	0.00162324	0.0152648	0.0110981	S100A10/CALR/NEDD9/PREX1/LIMS1/ARHGEF7	6
GO:0010975	regulation of neuron projection development	26/576	453/18870	0.00163922	0.0153852	0.0111856	BMP5/LYN/APOE/KLF4/SEMA6D/SEMA7A/SPOCK1/GATA3/VEGFA/TNIK/PREX1/CFL1/FKBP4/BMPR2/ATP1B2/CDKL5/CXCL12/CRABP2/DPYSL3/EFNB2/NFE2L2/RGS2/SFRP1/RAPGEF2/FYN/CX3CL1	26
GO:0046165	alcohol biosynthetic process	12/576	145/18870	0.00165795	0.0155009	0.0112697	BMP5/APOE/INSIG1/IPMK/HMGCS1/HMGCR/MSMO1/REST/DHCR24/ACER3/PLCG2/GCH1	12
GO:0050671	positive regulation of lymphocyte proliferation	12/576	145/18870	0.00165795	0.0155009	0.0112697	IL6/NCKAP1L/HLA-E/CDKN1A/RIPK2/CD74/PTPRC/TFRC/CD81/TNFSF13B/HLA-A/HLA-DPA1	12
GO:0060037	pharyngeal system development	5/576	29/18870	0.00168479	0.0157215	0.0114301	BMP5/EDN1/FOLR1/GATA3/SIX4	5
GO:0071677	positive regulation of mononuclear cell migration	8/576	73/18870	0.00168828	0.0157238	0.0114318	LGMN/CCL20/CALR/NEDD9/PDGFD/CXCL12/ADAM17/OXSR1	8
GO:0035296	regulation of tube diameter	12/576	146/18870	0.00175768	0.0163074	0.0118561	APOE/EDN1/BMPR2/PTGS2/TBXAS1/GCH1/KCNA5/ATP1A2/GCLC/ADRB2/RGS2/KLF2	12
GO:0097746	blood vessel diameter maintenance	12/576	146/18870	0.00175768	0.0163074	0.0118561	APOE/EDN1/BMPR2/PTGS2/TBXAS1/GCH1/KCNA5/ATP1A2/GCLC/ADRB2/RGS2/KLF2	12
GO:0007519	skeletal muscle tissue development	13/576	166/18870	0.00178224	0.0165036	0.0119988	EGR1/VAMP5/MAFF/ELN/SVIL/FOS/DMD/EGR2/RB1/SIX4/CITED2/HLF/KRAS	13
GO:0001843	neural tube closure	9/576	91/18870	0.00183479	0.0169514	0.0123243	VASP/FOLR1/LMO4/MTHFR/BRD2/SDC4/FZD3/CITED2/SFRP1	9
GO:1904646	cellular response to amyloid-beta	6/576	43/18870	0.0018386	0.0169514	0.0123243	LGMN/ICAM1/GJA1/ATP1A3/ADRB2/FYN	6
GO:0046637	regulation of alpha-beta T cell differentiation	8/576	74/18870	0.00184342	0.0169514	0.0123243	RUNX3/CD83/NCKAP1L/SMAD7/NFKBID/GATA3/JUNB/RIPK2	8
GO:0061138	morphogenesis of a branching epithelium	14/576	187/18870	0.0018496	0.0169514	0.0123243	TNC/SOCS3/EDN1/AR/DLL4/EPHA2/NPNT/NOTCH4/VEGFA/SIX4/GNA13/SFRP1/PKD2/KRAS	14
GO:0002707	negative regulation of lymphocyte mediated immunity	7/576	58/18870	0.00185814	0.0169514	0.0123243	NCKAP1L/SMAD7/HLA-E/LILRB1/PTPRC/HLA-A/HLA-B	7
GO:0045428	regulation of nitric oxide biosynthetic process	7/576	58/18870	0.00185814	0.0169514	0.0123243	KLF4/EDN1/HSP90AA1/PTGS2/PKD2/KLF2/SIRPA	7
GO:0086065	cell communication involved in cardiac conduction	7/576	58/18870	0.00185814	0.0169514	0.0123243	DSP/GJA1/ATP1B2/ATP1A3/ATP1B1/KCNA5/ATP1A2	7
GO:0035150	regulation of tube size	12/576	147/18870	0.0018623	0.0169514	0.0123243	APOE/EDN1/BMPR2/PTGS2/TBXAS1/GCH1/KCNA5/ATP1A2/GCLC/ADRB2/RGS2/KLF2	12
GO:0002428	antigen processing and presentation of peptide antigen via MHC class Ib	4/576	18/18870	0.0018691	0.0169514	0.0123243	HLA-E/HLA-C/HLA-A/HLA-B	4
GO:0002830	positive regulation of type 2 immune response	4/576	18/18870	0.0018691	0.0169514	0.0123243	IL6/GATA3/CD74/CD81	4
GO:0036499	PERK-mediated unfolded protein response	4/576	18/18870	0.0018691	0.0169514	0.0123243	PPP1R15A/PPP1R15B/DDIT3/NFE2L2	4
GO:0009410	response to xenobiotic stimulus	25/576	434/18870	0.00190215	0.0172189	0.0125189	PLIN2/ITGA2/VEGFC/LYN/EDN1/NCKAP1L/EPHX1/CALR/HSP90AA1/MTHFR/REST/FOSB/FOS/CDKN1A/PTGS2/TFRC/RB1/CCND1/KCNK3/FZD3/ADAM17/GCLC/NFE2L2/SFRP1/OXSR1	25
GO:1902806	regulation of cell cycle G1/S phase transition	15/576	209/18870	0.00196049	0.0177139	0.0128787	FAM107A/KLF4/DCUN1D3/ACTB/KMT2E/CDKN1A/DDX3X/PLCG2/RB1/CCND1/KCNA5/ADAM17/CACNB4/PKD2/ID2	15
GO:0010894	negative regulation of steroid biosynthetic process	5/576	30/18870	0.00197166	0.0177171	0.012881	BMP5/APOE/INSIG1/REST/NR0B1	5
GO:0007611	learning or memory	18/576	274/18870	0.00197792	0.0177171	0.012881	APOE/LGMN/NEDD9/HMGCR/LDLR/JPH4/FOS/PTGS2/NPTX2/NPAS4/EGR2/EIF4A3/ATP1A2/TUBA1A/KRAS/FYN/GM2A/ITGA5	18
GO:0014812	muscle cell migration	10/576	110/18870	0.00197954	0.0177171	0.012881	ITGA2/IGFBP3/SEMA6D/PARVA/DDIT3/PDGFD/S100A11/SIX4/GNA13/NFE2L2	10
GO:0090398	cellular senescence	10/576	110/18870	0.00197954	0.0177171	0.012881	CGAS/CALR/ARG2/SMC6/CDKN1A/SIRT1/LMNA/HMGA1/CITED2/ID2	10
GO:0060606	tube closure	9/576	92/18870	0.00198002	0.0177171	0.012881	VASP/FOLR1/LMO4/MTHFR/BRD2/SDC4/FZD3/CITED2/SFRP1	9
GO:0050731	positive regulation of peptidyl-tyrosine phosphorylation	13/576	168/18870	0.00198279	0.0177171	0.012881	LYN/IL6/NEDD9/VEGFA/ARHGEF2/RIPK2/CD74/PTPRC/PLCG2/EHD4/ADAM17/FYN/ITGA5	13
GO:0016239	positive regulation of macroautophagy	8/576	75/18870	0.00200958	0.0178904	0.013007	BAG3/SIRT1/HSPB8/RIPK2/PIM2/ADRB2/SNX18/GNAI3	8
GO:0045806	negative regulation of endocytosis	8/576	75/18870	0.00200958	0.0178904	0.013007	SDCBP/APOC1/CNN2/PACSIN2/DYSF/LILRB1/PIP4P2/SIRPA	8
GO:0023061	signal release	27/576	484/18870	0.00201855	0.0179373	0.0130412	LYN/IL6/EDN1/CHGA/LRRC8A/SLC16A10/ATP2A2/SLC16A1/GATA3/LTBP4/SLC30A1/DYSF/REST/LILRB1/GJA1/PTGS2/STX3/CXCL12/SLC38A2/ACSL4/UCP2/KCNA5/SLC32A1/CACNB4/SFRP1/ADORA3/PCSK5	27
GO:0045732	positive regulation of protein catabolic process	15/576	210/18870	0.00205365	0.0180525	0.0131249	APOE/SMAD7/HSP90AA1/LDLR/RNF19B/SOCS4/TIPARP/VGLL4/CD81/FURIN/ADAM9/TNFSF12/HERPUD1/GCLC/NFE2L2	15
GO:0014009	glial cell proliferation	7/576	59/18870	0.00205388	0.0180525	0.0131249	VEGFC/LYN/IL6/LEPR/RB1/KRAS/CX3CL1	7
GO:0032608	interferon-beta production	7/576	59/18870	0.00205388	0.0180525	0.0131249	IRF1/HSP90AA1/IRF7/LILRB1/RIPK2/DDX3X/SIRPA	7
GO:0032648	regulation of interferon-beta production	7/576	59/18870	0.00205388	0.0180525	0.0131249	IRF1/HSP90AA1/IRF7/LILRB1/RIPK2/DDX3X/SIRPA	7
GO:0060135	maternal process involved in female pregnancy	7/576	59/18870	0.00205388	0.0180525	0.0131249	AR/TPPP3/JUNB/BMPR2/PTGS2/RGS2/CITED2	7
GO:2000107	negative regulation of leukocyte apoptotic process	7/576	59/18870	0.00205388	0.0180525	0.0131249	ARG2/TSC22D3/IRF7/LILRB1/CD74/CXCL12/ST6GAL1	7
GO:0009409	response to cold	6/576	44/18870	0.00207491	0.0182043	0.0132353	HSP90AA1/NFKBIA/HSPD1/UCP2/PCSK1N/ADRB2	6
GO:0010717	regulation of epithelial to mesenchymal transition	10/576	111/18870	0.00211761	0.0185119	0.0134589	BMP5/SDCBP/ZNF703/IL6/SMAD7/GATA3/BAMBI/SFRP1/TGFB3/USF3	10
GO:0030512	negative regulation of transforming growth factor beta receptor signaling pathway	10/576	111/18870	0.00211761	0.0185119	0.0134589	ING1/SMAD7/ARID4A/SINHCAF/TGFBR3/BAMBI/SIRT1/ADAM17/CHST11/TGFB3	10
GO:0051701	biological process involved in interaction with host	15/576	211/18870	0.00215046	0.0187652	0.0136431	ITGA2/EPHA2/ICAM1/LDLR/LY6E/CD74/TFRC/CD81/GRK2/FURIN/CLDN9/EFNB2/F11R/CBL/ITGA5	15
GO:0086001	cardiac muscle cell action potential	8/576	76/18870	0.00218731	0.0190524	0.0138518	DSP/ATP2A2/GJA1/DMD/ATP1B1/KCNJ2/KCNA5/ATP1A2	8
GO:0007612	learning	12/576	150/18870	0.0022072	0.0190543	0.0138532	LGMN/HMGCR/JPH4/FOS/PTGS2/NPTX2/NPAS4/EIF4A3/ATP1A2/TUBA1A/KRAS/FYN	12
GO:0008584	male gonad development	12/576	150/18870	0.0022072	0.0190543	0.0138532	AR/ARID4A/NR5A1/GATA3/RNF38/UBB/NR0B1/SIX4/CITED2/SFRP1/BCL2L11/CBL	12
GO:0045667	regulation of osteoblast differentiation	12/576	150/18870	0.0022072	0.0190543	0.0138532	VEGFC/IL6/CEBPB/NPNT/REST/BAMBI/JUND/BMPR2/TOB1/CRIM1/TENT5A/SFRP1	12
GO:0072073	kidney epithelium development	12/576	150/18870	0.0022072	0.0190543	0.0138532	SMAD7/GATA3/ARG2/NPNT/SDC4/VEGFA/BASP1/SIX4/EFNB2/SFRP1/PKD2/EPCAM	12
GO:1902652	secondary alcohol metabolic process	12/576	150/18870	0.0022072	0.0190543	0.0138532	APOE/INSIG1/APOC1/LEPR/HMGCS1/HMGCR/LDLR/MSMO1/GNB3/DHCR24/IDH1/NPC2	12
GO:0034599	cellular response to oxidative stress	17/576	255/18870	0.00223514	0.0192611	0.0140036	IL6/EDN1/FOXO3/JUN/FBLN5/ATP2A2/FOS/SIRT1/PPIF/PDGFD/GCH1/CPEB2/NFE2L2/PKD2/KLF2/FYN/SIRPA	17
GO:0007566	embryo implantation	7/576	60/18870	0.00226519	0.0194165	0.0141165	CALR/TPPP3/VEGFA/FKBP4/GJA1/PTGS2/PCSK5	7
GO:0045620	negative regulation of lymphocyte differentiation	7/576	60/18870	0.00226519	0.0194165	0.0141165	RUNX3/IRF1/SMAD7/CD74/SFRP1/ID2/TMEM131L	7
GO:0080164	regulation of nitric oxide metabolic process	7/576	60/18870	0.00226519	0.0194165	0.0141165	KLF4/EDN1/HSP90AA1/PTGS2/PKD2/KLF2/SIRPA	7
GO:0001945	lymph vessel development	5/576	31/18870	0.00229263	0.0195479	0.0142121	VEGFC/EPHA2/VEGFA/BMPR2/EFNB2	5
GO:0019886	antigen processing and presentation of exogenous peptide antigen via MHC class II	5/576	31/18870	0.00229263	0.0195479	0.0142121	CTSS/LGMN/HLA-DRB5/CD74/HLA-DPA1	5
GO:0032682	negative regulation of chemokine production	5/576	31/18870	0.00229263	0.0195479	0.0142121	KLF4/IL6/EPHA2/ARG2/SIRPA	5
GO:0035743	CD4-positive, alpha-beta T cell cytokine production	4/576	19/18870	0.00231093	0.0196693	0.0143004	IL6/GATA3/ARID5A/CD81	4
GO:0046546	development of primary male sexual characteristics	12/576	151/18870	0.00233314	0.0198235	0.0144125	AR/ARID4A/NR5A1/GATA3/RNF38/UBB/NR0B1/SIX4/CITED2/SFRP1/BCL2L11/CBL	12
GO:0045637	regulation of myeloid cell differentiation	15/576	213/18870	0.00235549	0.0199784	0.0145251	LYN/NCKAP1L/FOXO3/ZFP36/NEDD9/KLF10/CEBPB/NFKBIA/IRF7/FOS/LILRB1/CD74/RB1/SFRP1/ID2	15
GO:0051048	negative regulation of secretion	13/576	172/18870	0.00243985	0.0206577	0.015019	APOE/EDN1/NCKAP1L/CHGA/HMGCR/SLC30A1/REST/RHBDF2/LILRB1/GJA1/CD74/UCP2/SFRP1	13
GO:1903531	negative regulation of secretion by cell	12/576	152/18870	0.00246488	0.0208332	0.0151465	APOE/EDN1/NCKAP1L/CHGA/HMGCR/SLC30A1/REST/RHBDF2/LILRB1/GJA1/UCP2/SFRP1	12
GO:0006940	regulation of smooth muscle contraction	7/576	61/18870	0.00249287	0.0208875	0.015186	ITGA2/EDN1/NPNT/PTGS2/ATP1A2/ADRB2/RGS2	7
GO:0034113	heterotypic cell-cell adhesion	7/576	61/18870	0.00249287	0.0208875	0.015186	KLF4/DSP/PARVA/PTPRC/MBP/SIRPA/ITGA5	7
GO:0045599	negative regulation of fat cell differentiation	7/576	61/18870	0.00249287	0.0208875	0.015186	IL6/INSIG1/ZFP36L2/JDP2/SIRT1/DDIT3/RUNX1T1	7
GO:0046456	icosanoid biosynthetic process	7/576	61/18870	0.00249287	0.0208875	0.015186	EDN1/FADS1/SIRT1/PTGS2/CD74/TBXAS1/ALOX5AP	7
GO:1900024	regulation of substrate adhesion-dependent cell spreading	7/576	61/18870	0.00249287	0.0208875	0.015186	S100A10/CALR/NEDD9/PREX1/LIMS1/ST6GAL1/ARHGEF7	7
GO:0045765	regulation of angiogenesis	21/576	349/18870	0.00255153	0.0213421	0.0155166	RAMP2/JCAD/VEGFC/KLF4/IL6/C3/EPHA2/TSPAN18/GLUL/VEGFA/BTG1/SIRT1/HHEX/TNFSF12/GADD45A/CEMIP2/NFE2L2/SPARC/SFRP1/KLF2/ITGA5	21
GO:0030168	platelet activation	11/576	133/18870	0.00256241	0.0213961	0.0155558	LYN/APOE/IL6/ACTB/PLCG2/SERPINE2/VCL/GNA13/F11R/SH2B3/MYL12A	11
GO:0006984	ER-nucleus signaling pathway	6/576	46/18870	0.0026155	0.0218018	0.0158508	INSIG1/PPP1R15A/ATP2A2/PPP1R15B/DDIT3/NFE2L2	6
GO:0001516	prostaglandin biosynthetic process	5/576	32/18870	0.00264999	0.0219441	0.0159542	EDN1/SIRT1/PTGS2/CD74/TBXAS1	5
GO:0010644	cell communication by electrical coupling	5/576	32/18870	0.00264999	0.0219441	0.0159542	GJA1/ATP1B2/ATP1A3/ATP1B1/ATP1A2	5
GO:0046457	prostanoid biosynthetic process	5/576	32/18870	0.00264999	0.0219441	0.0159542	EDN1/SIRT1/PTGS2/CD74/TBXAS1	5
GO:0014909	smooth muscle cell migration	9/576	96/18870	0.00265523	0.0219441	0.0159542	ITGA2/IGFBP3/SEMA6D/PARVA/DDIT3/PDGFD/S100A11/GNA13/NFE2L2	9
GO:0070664	negative regulation of leukocyte proliferation	9/576	96/18870	0.00265523	0.0219441	0.0159542	LYN/VSIR/RASSF5/CEBPB/ARG2/PDE5A/SDC4/LILRB1/TMEM131L	9
GO:0043030	regulation of macrophage activation	7/576	62/18870	0.00273775	0.0225876	0.0164221	IL6/LDLR/CTSC/HSPD1/CD74/PTPRC/CX3CL1	7
GO:0034764	positive regulation of transmembrane transport	15/576	217/18870	0.00281432	0.0229508	0.0166861	CTSS/CA2/EDN1/C3/OSBPL8/ATP1B2/DMD/ATP1B1/KCNJ2/MEF2A/NFE2L2/ADRB2/PKD2/STIM2/CX3CL1	15
GO:0002396	MHC protein complex assembly	4/576	20/18870	0.00281968	0.0229508	0.0166861	CALR/HLA-DRB5/TAPBP/HLA-DPA1	4
GO:0002501	peptide antigen assembly with MHC protein complex	4/576	20/18870	0.00281968	0.0229508	0.0166861	CALR/HLA-DRB5/TAPBP/HLA-DPA1	4
GO:0045953	negative regulation of natural killer cell mediated cytotoxicity	4/576	20/18870	0.00281968	0.0229508	0.0166861	HLA-E/LILRB1/HLA-A/HLA-B	4
GO:0060749	mammary gland alveolus development	4/576	20/18870	0.00281968	0.0229508	0.0166861	AR/VEGFA/CCND1/ID2	4
GO:0061377	mammary gland lobule development	4/576	20/18870	0.00281968	0.0229508	0.0166861	AR/VEGFA/CCND1/ID2	4
GO:0140861	DNA repair-dependent chromatin remodeling	4/576	20/18870	0.00281968	0.0229508	0.0166861	SIRT1/RNF168/USP3/UBR5	4
GO:2000269	regulation of fibroblast apoptotic process	4/576	20/18870	0.00281968	0.0229508	0.0166861	BTG1/STK17B/SFRP1/BCL2L11	4
GO:0048588	developmental cell growth	16/576	239/18870	0.00285129	0.0231691	0.0168449	APOE/EDN1/SMAD7/SEMA6D/SEMA7A/HSP90AA1/VEGFA/BMPR2/CDKL5/CXCL12/VCL/RAPH1/CRABP2/AUTS2/FLRT3/RGS2	16
GO:0001915	negative regulation of T cell mediated cytotoxicity	3/576	10/18870	0.00289211	0.0231895	0.0168597	NCKAP1L/LILRB1/PTPRC	3
GO:0002291	T cell activation via T cell receptor contact with antigen bound to MHC molecule on antigen presenting cell	3/576	10/18870	0.00289211	0.0231895	0.0168597	ICAM1/LILRB1/CD81	3
GO:0033210	leptin-mediated signaling pathway	3/576	10/18870	0.00289211	0.0231895	0.0168597	LEPR/SIRT1/UGCG	3
GO:0051409	response to nitrosative stress	3/576	10/18870	0.00289211	0.0231895	0.0168597	DDIT3/DNAJA1/GCLC	3
GO:0060075	regulation of resting membrane potential	3/576	10/18870	0.00289211	0.0231895	0.0168597	ATP1A3/KCNJ2/KCNK3	3
GO:1902237	positive regulation of endoplasmic reticulum stress-induced intrinsic apoptotic signaling pathway	3/576	10/18870	0.00289211	0.0231895	0.0168597	SIRT1/DDIT3/BCL2L11	3
GO:2000048	negative regulation of cell-cell adhesion mediated by cadherin	3/576	10/18870	0.00289211	0.0231895	0.0168597	NOTCH4/VEGFA/EPCAM	3
GO:2000121	regulation of removal of superoxide radicals	3/576	10/18870	0.00289211	0.0231895	0.0168597	FBLN5/GCH1/NFE2L2	3
GO:1901873	regulation of post-translational protein modification	18/576	284/18870	0.00291182	0.023309	0.0169465	FAM107A/EGR1/SMAD7/DCUN1D3/HSP90AA1/RASSF5/CEP63/UBB/SIRT1/RIPK2/DDX3X/DNAJA1/AUTS2/HERPUD1/GCLC/TOPORS/IVNS1ABP/FYN	18
GO:0045601	regulation of endothelial cell differentiation	6/576	47/18870	0.00292236	0.0233163	0.0169519	NOTCH4/VEGFA/BTG1/ZEB1/VCL/F11R	6
GO:0072538	T-helper 17 type immune response	6/576	47/18870	0.00292236	0.0233163	0.0169519	SOCS3/IL6/SMAD7/NFKBID/ARID5A/JUNB	6
GO:1901342	regulation of vasculature development	21/576	354/18870	0.00301609	0.0240246	0.0174668	RAMP2/JCAD/VEGFC/KLF4/IL6/C3/EPHA2/TSPAN18/GLUL/VEGFA/BTG1/SIRT1/HHEX/TNFSF12/GADD45A/CEMIP2/NFE2L2/SPARC/SFRP1/KLF2/ITGA5	21
GO:0032272	negative regulation of protein polymerization	8/576	80/18870	0.00302501	0.024056	0.0174897	EPS8/SSH2/SVIL/FKBP4/TMSB10/MAPRE1/ARHGEF7/CAPZA1	8
GO:0055074	calcium ion homeostasis	20/576	331/18870	0.00304545	0.0241367	0.0175483	LYN/APOE/EDN1/ITPR2/CALR/ATP2A2/SLC30A1/JPH4/DDIT3/PTPRC/PLCG2/DMD/CXCL12/ATP1B1/HERPUD1/ATP1A2/CACNB4/PKD2/STIM2/CX3CL1	20
GO:0072539	T-helper 17 cell differentiation	5/576	33/18870	0.00304602	0.0241367	0.0175483	SOCS3/IL6/SMAD7/NFKBID/JUNB	5
GO:0048754	branching morphogenesis of an epithelial tube	12/576	156/18870	0.00305383	0.0241367	0.0175483	TNC/EDN1/AR/DLL4/EPHA2/NPNT/NOTCH4/VEGFA/SIX4/GNA13/PKD2/KRAS	12
GO:0048534	hematopoietic or lymphoid organ development	9/576	98/18870	0.00305509	0.0241367	0.0175483	LMO4/GATA3/SLC40A1/PTPRC/SIX4/ADAM17/CACNB4/CITED2/BCL2L11	9
GO:0002274	myeloid leukocyte activation	16/576	241/18870	0.00309566	0.0244174	0.0177524	LYN/IL6/CHGA/LAT2/LDLR/CTSC/PREX1/DYSF/KMT2E/HSPD1/CD74/PTPRC/PLCG2/ADAM9/CBL/CX3CL1	16
GO:0031334	positive regulation of protein-containing complex assembly	14/576	198/18870	0.00312797	0.0246321	0.0179085	NCKAP1L/VASP/FSCN1/HSP90AA1/TPPP3/VEGFA/CDC42EP3/DDX3X/PLCG2/TFRC/CDC42EP4/MAPRE1/CALY/BCL2L11	14
GO:0050769	positive regulation of neurogenesis	16/576	242/18870	0.00322418	0.0253137	0.018404	VEGFC/LYN/IL6/MAN2A1/SEMA7A/VEGFA/BMPR2/CDKL5/SERPINE2/CXCL12/EGR2/CRABP2/FZD3/KRAS/ID2/CX3CL1	16
GO:0007266	Rho protein signal transduction	11/576	137/18870	0.00322563	0.0253137	0.018404	APOE/EPS8/TAGAP/CDC42EP3/CFL1/ARHGEF2/ARHGAP29/CDC42EP4/GNA13/F11R/MCF2L	11
GO:0010721	negative regulation of cell development	18/576	287/18870	0.0032549	0.0253137	0.018404	RUNX3/LYN/IL6/IRF1/SMAD7/SEMA6D/SEMA7A/HOOK3/LDLR/VEGFA/REST/LILRB1/CD74/RB1/SFRP1/RAPGEF2/ID2/TMEM131L	18
GO:0031295	T cell costimulation	6/576	48/18870	0.00325536	0.0253137	0.018404	LYN/CD81/MAP3K8/TNFSF13B/EFNB2/FYN	6
GO:0032620	interleukin-17 production	6/576	48/18870	0.00325536	0.0253137	0.018404	IL6/NCKAP1L/VSIR/ARID5A/ARG2/DDIT3	6
GO:0032660	regulation of interleukin-17 production	6/576	48/18870	0.00325536	0.0253137	0.018404	IL6/NCKAP1L/VSIR/ARID5A/ARG2/DDIT3	6
GO:0003151	outflow tract morphogenesis	8/576	81/18870	0.00326899	0.0253137	0.018404	EDN1/FOLR1/ELN/PARVA/TGFBR3/VEGFA/BMPR2/CITED2	8
GO:0050810	regulation of steroid biosynthetic process	8/576	81/18870	0.00326899	0.0253137	0.018404	BMP5/APOE/EGR1/INSIG1/NR5A1/REST/SIRT1/NR0B1	8
GO:1901019	regulation of calcium ion transmembrane transporter activity	8/576	81/18870	0.00326899	0.0253137	0.018404	AHNAK/JPH4/DMD/ATP1B1/ATP1A2/CACNB4/PKD2/STIM2	8
GO:0098869	cellular oxidant detoxification	9/576	99/18870	0.00327206	0.0253137	0.018404	APOE/FBLN5/CYGB/PTGS2/IPCEF1/GCH1/GPX3/NFE2L2/ALOX5AP	9
GO:0031100	animal organ regeneration	7/576	64/18870	0.00328247	0.0253137	0.018404	IL6/CEBPB/TGFBR3/CDKN1A/CXCL12/UCP2/CCND1	7
GO:2000630	positive regulation of miRNA metabolic process	7/576	64/18870	0.00328247	0.0253137	0.018404	EGR1/KLF4/AR/FOXO3/JUN/GATA3/FOS	7
GO:2001244	positive regulation of intrinsic apoptotic signaling pathway	7/576	64/18870	0.00328247	0.0253137	0.018404	MCL1/UBB/SIRT1/DDIT3/MSX1/S100A8/BCL2L11	7
GO:0048568	embryonic organ development	25/576	453/18870	0.00334654	0.0257667	0.0187334	BMP5/SOCS3/EDN1/INSIG1/FOLR1/EPHA2/CEBPB/GATA3/TRA2B/VEGFA/ZEB1/JUNB/DNAJB6/MSX1/RBBP6/SIX4/EIF4A3/FZD3/CHST11/SH2B3/CITED2/PKD2/TGFB3/ID2/PCSK5	25
GO:1903320	regulation of protein modification by small protein conjugation or removal	16/576	243/18870	0.00335708	0.0258069	0.0187627	FAM107A/EGR1/SMAD7/DCUN1D3/HSP90AA1/RASSF5/CEP63/UBB/RIPK2/DDX3X/DNAJA1/HERPUD1/GCLC/TOPORS/IVNS1ABP/FYN	16
GO:0098754	detoxification	12/576	158/18870	0.00338839	0.0259723	0.0188829	APOE/FBLN5/SLC30A1/MT1F/CYGB/PTGS2/IPCEF1/MT1E/GCH1/GPX3/NFE2L2/ALOX5AP	12
GO:0002716	negative regulation of natural killer cell mediated immunity	4/576	21/18870	0.00340005	0.0259723	0.0188829	HLA-E/LILRB1/HLA-A/HLA-B	4
GO:0044794	positive regulation by host of viral process	4/576	21/18870	0.00340005	0.0259723	0.0188829	APOE/STOM/CFL1/HSPA8	4
GO:0050765	negative regulation of phagocytosis	4/576	21/18870	0.00340005	0.0259723	0.0188829	CNN2/DYSF/PIP4P2/SIRPA	4
GO:0031396	regulation of protein ubiquitination	14/576	200/18870	0.00342415	0.0261152	0.0189868	FAM107A/SMAD7/HSP90AA1/RASSF5/CEP63/UBB/RIPK2/DDX3X/DNAJA1/HERPUD1/GCLC/TOPORS/IVNS1ABP/FYN	14
GO:0006469	negative regulation of protein kinase activity	13/576	179/18870	0.00344594	0.0261578	0.0190178	LYN/APOE/SOCS4/CDKN1A/SIRT1/PTPRC/HHEX/RB1/DNAJA1/HEXIM1/GADD45A/RGS2/CBL	13
GO:0090101	negative regulation of transmembrane receptor protein serine/threonine kinase signaling pathway	13/576	179/18870	0.00344594	0.0261578	0.0190178	ING1/SMAD7/ARID4A/SINHCAF/TGFBR3/BAMBI/SIRT1/TOB1/CRIM1/ADAM17/CHST11/SFRP1/TGFB3	13
GO:1990138	neuron projection extension	13/576	179/18870	0.00344594	0.0261578	0.0190178	APOE/EDN1/SEMA6D/SEMA7A/HSP90AA1/VEGFA/BMPR2/CDKL5/CXCL12/VCL/RAPH1/AUTS2/FLRT3	13
GO:0001782	B cell homeostasis	5/576	34/18870	0.00348301	0.0262744	0.0191026	LYN/NCKAP1L/CD74/TNFSF13B/BCL2L11	5
GO:0002828	regulation of type 2 immune response	5/576	34/18870	0.00348301	0.0262744	0.0191026	IL6/GATA3/ARG2/CD74/CD81	5
GO:0045939	negative regulation of steroid metabolic process	5/576	34/18870	0.00348301	0.0262744	0.0191026	BMP5/APOE/INSIG1/REST/NR0B1	5
GO:0048841	regulation of axon extension involved in axon guidance	5/576	34/18870	0.00348301	0.0262744	0.0191026	SEMA6D/SEMA7A/VEGFA/BMPR2/CXCL12	5
GO:0034446	substrate adhesion-dependent cell spreading	9/576	100/18870	0.00350098	0.026369	0.0191713	S100A10/CALR/NEDD9/PARVA/PREX1/LIMS1/ANTXR1/ST6GAL1/ARHGEF7	9
GO:0032609	type II interferon production	10/576	119/18870	0.00352371	0.026449	0.0192295	VSIR/GATA3/ARID5A/HSPD1/LILRB1/DDIT3/RIPK2/HLA-A/HLA-DPA1/SIRPA	10
GO:0032649	regulation of type II interferon production	10/576	119/18870	0.00352371	0.026449	0.0192295	VSIR/GATA3/ARID5A/HSPD1/LILRB1/DDIT3/RIPK2/HLA-A/HLA-DPA1/SIRPA	10
GO:0140115	export across plasma membrane	8/576	82/18870	0.00352799	0.026449	0.0192295	SLC30A1/SLC40A1/GJA1/ATP1B2/ATP1A3/ATP1B1/KCNA5/ATP1A2	8
GO:0070059	intrinsic apoptotic signaling pathway in response to endoplasmic reticulum stress	7/576	65/18870	0.00358401	0.026786	0.0194745	PPP1R15A/CEBPB/SIRT1/DDIT3/CHAC1/HERPUD1/BCL2L11	7
GO:1905330	regulation of morphogenesis of an epithelium	7/576	65/18870	0.00358401	0.026786	0.0194745	AR/MMRN2/GATA3/VEGFA/GJA1/SIX4/SFRP1	7
GO:0030900	forebrain development	23/576	407/18870	0.00358986	0.0267885	0.0194763	C21orf91/SEMA7A/TRA2B/HOOK3/PCDH9/UBB/DNAJB1/ZEB1/ATP1B2/NR0B1/AKNA/CXCL12/MSX1/SLC38A2/TACC1/ATP1A2/MBOAT7/SLC32A1/TUBA1A/RAPGEF2/KRAS/ID2/FYN	23
GO:0010543	regulation of platelet activation	6/576	49/18870	0.00361581	0.0268168	0.0194969	LYN/APOE/IL6/SERPINE2/F11R/SH2B3	6
GO:0048538	thymus development	6/576	49/18870	0.00361581	0.0268168	0.0194969	LMO4/GATA3/SIX4/CACNB4/CITED2/BCL2L11	6
GO:0050732	negative regulation of peptidyl-tyrosine phosphorylation	6/576	49/18870	0.00361581	0.0268168	0.0194969	SOCS3/SAMSN1/SOCS4/PTPRC/SFRP1/CBL	6
GO:0061028	establishment of endothelial barrier	6/576	49/18870	0.00361581	0.0268168	0.0194969	PDE2A/ICAM1/VEGFA/VCL/F11R/RAPGEF2	6
GO:0051962	positive regulation of nervous system development	18/576	290/18870	0.00363093	0.0268466	0.0195185	VEGFC/LYN/IL6/MAN2A1/SEMA7A/VEGFA/LRRN3/BMPR2/CDKL5/SERPINE2/CXCL12/EGR2/CRABP2/FZD3/FLRT3/KRAS/ID2/CX3CL1	18
GO:0072659	protein localization to plasma membrane	18/576	290/18870	0.00363093	0.0268466	0.0195185	RAMP2/AR/S100A10/VAMP5/EPHA2/ACTB/TNIK/RHBDF2/TSPAN5/STX3/CD81/ATP1B1/EHD4/PID1/F11R/MYL12A/RAPGEF2/TMEM88	18
GO:0016485	protein processing	16/576	245/18870	0.00363645	0.0268466	0.0195185	CTSS/LGMN/S100A10/PLAUR/CPM/VSIR/CIDEB/DHCR24/RIPK2/CHAC1/SERPINE2/FURIN/PCSK1N/ADAM17/PCSK5/CPD	16
GO:0033674	positive regulation of kinase activity	20/576	337/18870	0.00372712	0.027474	0.0199747	EGR1/EDN1/NEDD9/LMO4/OSBPL8/EPHA2/HSP90AA1/VEGFA/CDKN1A/SIRT1/PDGFD/CD74/DDX3X/PTPRC/CCND1/ADAM9/ADAM17/ADRB2/PKD2/RAPGEF2	20
GO:0003333	amino acid transmembrane transport	9/576	101/18870	0.00374229	0.0275021	0.0199951	SLC38A11/LRRC8A/SLC15A4/SLC16A10/SLC38A2/UCP2/ATP1A2/SLC32A1/RGS2	9
GO:0008585	female gonad development	9/576	101/18870	0.00374229	0.0275021	0.0199951	NR5A1/CEBPB/VEGFA/UBB/TIPARP/SIRT1/ZFX/IDH1/SFRP1	9
GO:0001822	kidney development	19/576	314/18870	0.00376219	0.0276065	0.020071	EGR1/HPGD/SMAD7/GATA3/ARG2/NPNT/SDC4/VEGFA/TIPARP/CNTRL/BASP1/PDGFD/SIX4/EFNB2/SFRP1/PKD2/EPCAM/PCSK5/BCL2L11	19
GO:0048863	stem cell differentiation	16/576	246/18870	0.00378315	0.0277138	0.020149	EDN1/SEMA6D/ZFP36/ZFP36L2/FOLR1/SEMA7A/GPM6A/REST/PTPRC/MSX1/NFE2L2/SH2B3/CITED2/SFRP1/EPCAM/ZNF281	16
GO:0001936	regulation of endothelial cell proliferation	13/576	181/18870	0.00378826	0.0277138	0.020149	JCAD/VEGFC/APOE/MMRN2/DLL4/VEGFA/EGFL7/SIRT1/CXCL12/EGR3/TNFSF12/ADAM17/SPARC	13
GO:0008203	cholesterol metabolic process	11/576	140/18870	0.00380824	0.0277761	0.0201943	APOE/INSIG1/APOC1/LEPR/HMGCS1/HMGCR/LDLR/MSMO1/GNB3/DHCR24/NPC2	11
GO:0071902	positive regulation of protein serine/threonine kinase activity	11/576	140/18870	0.00380824	0.0277761	0.0201943	EDN1/VEGFA/SIRT1/PDGFD/DDX3X/CCND1/ADAM9/ADAM17/ADRB2/PKD2/RAPGEF2	11
GO:0002551	mast cell chemotaxis	3/576	11/18870	0.00388704	0.0280764	0.0204126	VEGFC/CHGA/VEGFA	3
GO:0010248	establishment or maintenance of transmembrane electrochemical gradient	3/576	11/18870	0.00388704	0.0280764	0.0204126	ATP1A3/ATP1B1/ATP1A2	3
GO:0033327	Leydig cell differentiation	3/576	11/18870	0.00388704	0.0280764	0.0204126	AR/NR5A1/NR0B1	3
GO:0071609	chemokine (C-C motif) ligand 5 production	3/576	11/18870	0.00388704	0.0280764	0.0204126	ARG2/DDX3X/SIRPA	3
GO:0071649	regulation of chemokine (C-C motif) ligand 5 production	3/576	11/18870	0.00388704	0.0280764	0.0204126	ARG2/DDX3X/SIRPA	3
GO:2000109	regulation of macrophage apoptotic process	3/576	11/18870	0.00388704	0.0280764	0.0204126	IRF7/SIRT1/ST6GAL1	3
GO:1904062	regulation of monoatomic cation transmembrane transport	19/576	315/18870	0.00389345	0.0280764	0.0204126	CTSS/LYN/AHNAK/EDN1/SLC31A2/SLC30A1/JPH4/PPIF/ATP1B2/DMD/ATP1B1/KCNJ2/ATP1A2/CACNB4/PKD2/OXSR1/STIM2/FYN/CX3CL1	19
GO:0050808	synapse organization	26/576	483/18870	0.00389579	0.0280764	0.0204126	TNC/SDCBP/APOE/LGMN/SPARCL1/C3/NEDD9/ACTB/LRRC4/WASF2/GPM6A/REST/CFL1/LRRN3/HSPA8/CDKL5/NPAS4/SPOCK2/SIX4/ACTN1/PTPN13/CACNB4/TUBA1A/FLRT3/FYN/CX3CL1	26
GO:0001763	morphogenesis of a branching structure	14/576	203/18870	0.00391104	0.0281026	0.0204317	TNC/SOCS3/EDN1/AR/DLL4/EPHA2/NPNT/NOTCH4/VEGFA/SIX4/GNA13/SFRP1/PKD2/KRAS	14
GO:0120032	regulation of plasma membrane bounded cell projection assembly	14/576	203/18870	0.00391104	0.0281026	0.0204317	FSCN1/EPS8/EPHA2/HSP90AA1/ICAM1/WASF2/GPM6A/CDC42EP3/CDKL5/DZIP1/CDC42EP4/AUTS2/DPYSL3/TGFB3	14
GO:0022604	regulation of cell morphogenesis	16/576	247/18870	0.00393467	0.0281437	0.0204616	EPS8/PARVA/VEGFA/PHIP/CDC42EP3/FGD4/CFL1/BAMBI/CDKL5/CDC42EP4/GNA13/ARHGEF7/SPARC/F11R/MYL12A/FYN	16
GO:0051348	negative regulation of transferase activity	15/576	225/18870	0.00395412	0.0281437	0.0204616	LYN/APOE/SMAD7/ZFP36/SOCS4/CDKN1A/SIRT1/PTPRC/HHEX/RB1/DNAJA1/HEXIM1/GADD45A/RGS2/CBL	15
GO:0016055	Wnt signaling pathway	25/576	459/18870	0.0039616	0.0281437	0.0204616	APOE/ZNF703/EGR1/KLF4/EDN1/FOLR1/FRAT2/SHISA2/GATA3/TNIK/CCNYL1/PRICKLE2/BAMBI/DDIT3/VGLL4/DDX3X/PLCG2/HHEX/CCND1/FZD3/SFRP1/PKD2/UBR5/TMEM88/TMEM131L	25
GO:0001893	maternal placenta development	5/576	35/18870	0.00396325	0.0281437	0.0204616	TPPP3/JUNB/BMPR2/PTGS2/CITED2	5
GO:0002495	antigen processing and presentation of peptide antigen via MHC class II	5/576	35/18870	0.00396325	0.0281437	0.0204616	CTSS/LGMN/HLA-DRB5/CD74/HLA-DPA1	5
GO:0032633	interleukin-4 production	5/576	35/18870	0.00396325	0.0281437	0.0204616	CD83/CEBPB/HLA-E/GATA3/DDIT3	5
GO:0032673	regulation of interleukin-4 production	5/576	35/18870	0.00396325	0.0281437	0.0204616	CD83/CEBPB/HLA-E/GATA3/DDIT3	5
GO:0110110	positive regulation of animal organ morphogenesis	5/576	35/18870	0.00396325	0.0281437	0.0204616	EDN1/AR/GATA3/MSX1/SIX4	5
GO:0019080	viral gene expression	9/576	102/18870	0.00399643	0.0282337	0.020527	ZFP36/MAN2A1/GTF2B/JUN/MON1B/REST/ST6GAL1/FURIN/HEXIM1	9
GO:0006305	DNA alkylation	6/576	50/18870	0.00400508	0.0282337	0.020527	ARID4A/RLF/KMT2E/FOS/ATF7IP/PPM1D	6
GO:0006306	DNA methylation	6/576	50/18870	0.00400508	0.0282337	0.020527	ARID4A/RLF/KMT2E/FOS/ATF7IP/PPM1D	6
GO:0006693	prostaglandin metabolic process	6/576	50/18870	0.00400508	0.0282337	0.020527	EDN1/HPGD/SIRT1/PTGS2/CD74/TBXAS1	6
GO:0031294	lymphocyte costimulation	6/576	50/18870	0.00400508	0.0282337	0.020527	LYN/CD81/MAP3K8/TNFSF13B/EFNB2/FYN	6
GO:0006883	intracellular sodium ion homeostasis	4/576	22/18870	0.0040566	0.0283085	0.0205814	ATP1B2/ATP1A3/ATP1B1/ATP1A2	4
GO:0010888	negative regulation of lipid storage	4/576	22/18870	0.0040566	0.0283085	0.0205814	IL6/OSBPL8/ABHD5/NFKBIA	4
GO:0032700	negative regulation of interleukin-17 production	4/576	22/18870	0.0040566	0.0283085	0.0205814	NCKAP1L/VSIR/ARG2/DDIT3	4
GO:0035739	CD4-positive, alpha-beta T cell proliferation	4/576	22/18870	0.0040566	0.0283085	0.0205814	VSIR/ARG2/RIPK2/CD81	4
GO:0150105	protein localization to cell-cell junction	4/576	22/18870	0.0040566	0.0283085	0.0205814	DSP/ACTB/VCL/F11R	4
GO:2000561	regulation of CD4-positive, alpha-beta T cell proliferation	4/576	22/18870	0.0040566	0.0283085	0.0205814	VSIR/ARG2/RIPK2/CD81	4
GO:2000679	positive regulation of transcription regulatory region DNA binding	4/576	22/18870	0.0040566	0.0283085	0.0205814	GTF2B/GATA3/RB1/DAZAP2	4
GO:0048678	response to axon injury	8/576	84/18870	0.00409343	0.0284834	0.0207086	TNC/LYN/KLF4/FOLR1/NREP/PLCG2/DPYSL3/FLRT3	8
GO:0050871	positive regulation of B cell activation	8/576	84/18870	0.00409343	0.0284834	0.0207086	IL6/NCKAP1L/CDKN1A/CD74/PTPRC/TFRC/CD81/TNFSF13B	8
GO:0050890	cognition	19/576	317/18870	0.00416738	0.0289564	0.0210525	FAM107A/APOE/LGMN/NEDD9/HMGCR/LDLR/JPH4/FOS/PTGS2/NPTX2/NPAS4/EGR2/EIF4A3/ATP1A2/TUBA1A/KRAS/FYN/GM2A/ITGA5	19
GO:0198738	cell-cell signaling by wnt	25/576	461/18870	0.00418664	0.0290486	0.0211195	APOE/ZNF703/EGR1/KLF4/EDN1/FOLR1/FRAT2/SHISA2/GATA3/TNIK/CCNYL1/PRICKLE2/BAMBI/DDIT3/VGLL4/DDX3X/PLCG2/HHEX/CCND1/FZD3/SFRP1/PKD2/UBR5/TMEM88/TMEM131L	25
GO:0060491	regulation of cell projection assembly	14/576	205/18870	0.00426586	0.0295559	0.0214883	FSCN1/EPS8/EPHA2/HSP90AA1/ICAM1/WASF2/GPM6A/CDC42EP3/CDKL5/DZIP1/CDC42EP4/AUTS2/DPYSL3/TGFB3	14
GO:0051495	positive regulation of cytoskeleton organization	13/576	184/18870	0.0043529	0.0300909	0.0218772	EDN1/NCKAP1L/VASP/S100A10/SDC4/WASF2/SORBS3/CDC42EP3/CDC42EP4/MAPRE1/SFRP1/TGFB3/CX3CL1	13
GO:0043524	negative regulation of neuron apoptotic process	12/576	163/18870	0.0043555	0.0300909	0.0218772	APOE/LGMN/CEBPB/SIRT1/FAIM2/UCP2/SIX4/CCND1/GCLC/TGFB3/KRAS/CX3CL1	12
GO:0008306	associative learning	8/576	85/18870	0.00440111	0.0302764	0.0220121	LGMN/HMGCR/FOS/NPTX2/EIF4A3/ATP1A2/TUBA1A/KRAS	8
GO:0032414	positive regulation of ion transmembrane transporter activity	8/576	85/18870	0.00440111	0.0302764	0.0220121	CTSS/EDN1/ATP1B2/DMD/ATP1B1/ADRB2/PKD2/STIM2	8
GO:0051101	regulation of DNA binding	8/576	85/18870	0.00440111	0.0302764	0.0220121	PLAUR/GTF2B/JUN/GATA3/NFKBIA/DDIT3/RB1/DAZAP2	8
GO:0006692	prostanoid metabolic process	6/576	51/18870	0.00442449	0.030351	0.0220664	EDN1/HPGD/SIRT1/PTGS2/CD74/TBXAS1	6
GO:0019083	viral transcription	6/576	51/18870	0.00442449	0.030351	0.0220664	ZFP36/GTF2B/JUN/MON1B/REST/HEXIM1	6
GO:0032479	regulation of type I interferon production	10/576	123/18870	0.00446174	0.0304486	0.0221373	CGAS/IRF1/HSP90AA1/IRF7/HSPD1/LILRB1/RIPK2/DDX3X/PLCG2/SIRPA	10
GO:0032606	type I interferon production	10/576	123/18870	0.00446174	0.0304486	0.0221373	CGAS/IRF1/HSP90AA1/IRF7/HSPD1/LILRB1/RIPK2/DDX3X/PLCG2/SIRPA	10
GO:0071774	response to fibroblast growth factor	10/576	123/18870	0.00446174	0.0304486	0.0221373	TNC/DLL4/ZFP36/ZFP36L2/SHISA2/GATA3/EGR3/GCLC/FLRT3/SFRP1	10
GO:0051208	sequestering of calcium ion	11/576	143/18870	0.00447201	0.0304486	0.0221373	LYN/ITPR2/CALR/JPH4/DDIT3/PTPRC/PLCG2/DMD/ATP1A2/PKD2/CX3CL1	11
GO:1900180	regulation of protein localization to nucleus	11/576	143/18870	0.00447201	0.0304486	0.0221373	HSP90AA1/RASSF5/GLUL/BAG3/CREBBP/PTGS2/LMNA/TFRC/CACNB4/UBR5/FYN	11
GO:0001569	branching involved in blood vessel morphogenesis	5/576	36/18870	0.00448902	0.0304486	0.0221373	EDN1/DLL4/NOTCH4/VEGFA/GNA13	5
GO:1902745	positive regulation of lamellipodium organization	5/576	36/18870	0.00448902	0.0304486	0.0221373	FSCN1/HSP90AA1/WASF2/AUTS2/ARHGEF7	5
GO:1905898	positive regulation of response to endoplasmic reticulum stress	5/576	36/18870	0.00448902	0.0304486	0.0221373	SIRT1/DDIT3/HERPUD1/NFE2L2/BCL2L11	5
GO:0042100	B cell proliferation	9/576	104/18870	0.00454509	0.0307858	0.0223825	LYN/NCKAP1L/CDKN1A/HSPD1/CD74/PTPRC/TFRC/CD81/TNFSF13B	9
GO:0051055	negative regulation of lipid biosynthetic process	7/576	68/18870	0.00461584	0.0311998	0.0226835	BMP5/APOE/INSIG1/APOC1/REST/SIRT1/NR0B1	7
GO:0042391	regulation of membrane potential	24/576	440/18870	0.00461909	0.0311998	0.0226835	RNF122/EDN1/SMAD7/GJD2/DSP/ATP2A2/UBB/GJA1/ATP1B2/DMD/NPAS4/GLRA3/ATP1A3/UCP2/ATP1B1/KCNJ2/KCNK3/EIF4A3/KCNA5/ATP1A2/GCLC/PID1/CACNB4/ADRB2	24
GO:0050852	T cell receptor signaling pathway	11/576	144/18870	0.00471261	0.0317466	0.023081	THEMIS2/NFKBID/ELF1/GATA3/RIPK2/PTPRC/PLCG2/CD81/HLA-A/CACNB4/FYN	11
GO:0045446	endothelial cell differentiation	10/576	124/18870	0.00472446	0.0317466	0.023081	PDE2A/ICAM1/NOTCH4/VEGFA/BTG1/ZEB1/BMPR2/VCL/F11R/RAPGEF2	10
GO:2000134	negative regulation of G1/S transition of mitotic cell cycle	8/576	86/18870	0.00472626	0.0317466	0.023081	FAM107A/KLF4/DCUN1D3/CDKN1A/RB1/CCND1/CACNB4/PKD2	8
GO:2000628	regulation of miRNA metabolic process	8/576	86/18870	0.00472626	0.0317466	0.023081	EGR1/KLF4/AR/FOXO3/JUN/GATA3/REST/FOS	8
GO:0032640	tumor necrosis factor production	13/576	186/18870	0.00476566	0.0318465	0.0231537	IL6/ZFP36/VSIR/HLA-E/ARID5A/ARG2/LILRB1/ARHGEF2/RIPK2/PTPRC/PLCG2/SIRPA/CX3CL1	13
GO:0032680	regulation of tumor necrosis factor production	13/576	186/18870	0.00476566	0.0318465	0.0231537	IL6/ZFP36/VSIR/HLA-E/ARID5A/ARG2/LILRB1/ARHGEF2/RIPK2/PTPRC/PLCG2/SIRPA/CX3CL1	13
GO:0002223	stimulatory C-type lectin receptor signaling pathway	4/576	23/18870	0.00479375	0.0318465	0.0231537	LYN/CREBBP/PLCG2/FYN	4
GO:0036303	lymph vessel morphogenesis	4/576	23/18870	0.00479375	0.0318465	0.0231537	VEGFC/EPHA2/VEGFA/BMPR2	4
GO:0045061	thymic T cell selection	4/576	23/18870	0.00479375	0.0318465	0.0231537	GATA3/CD74/JAG2/PTPRC	4
GO:0060252	positive regulation of glial cell proliferation	4/576	23/18870	0.00479375	0.0318465	0.0231537	VEGFC/LYN/IL6/KRAS	4
GO:1990840	response to lectin	4/576	23/18870	0.00479375	0.0318465	0.0231537	LYN/CREBBP/PLCG2/FYN	4
GO:1990858	cellular response to lectin	4/576	23/18870	0.00479375	0.0318465	0.0231537	LYN/CREBBP/PLCG2/FYN	4
GO:0010586	miRNA metabolic process	9/576	105/18870	0.00484053	0.0320693	0.0233157	EGR1/KLF4/AR/FOXO3/JUN/GATA3/REST/FOS/TUT7	9
GO:0046545	development of primary female sexual characteristics	9/576	105/18870	0.00484053	0.0320693	0.0233157	NR5A1/CEBPB/VEGFA/UBB/TIPARP/SIRT1/ZFX/IDH1/SFRP1	9
GO:0043154	negative regulation of cysteine-type endopeptidase activity involved in apoptotic process	6/576	52/18870	0.00487541	0.0322563	0.0234516	KLF4/PLAUR/VEGFA/DHCR24/DNAJB6/DDX3X	6
GO:0008361	regulation of cell size	13/576	187/18870	0.00498352	0.0328955	0.0239163	APOE/EDN1/LRRC8A/SEMA6D/SEMA7A/HSP90AA1/VEGFA/GNB3/BMPR2/CDKL5/CXCL12/CRABP2/OXSR1	13
GO:0002218	activation of innate immune response	17/576	276/18870	0.00499423	0.0328955	0.0239163	CTSS/CGAS/LYN/IRF1/SLC15A4/HSP90AA1/NFKBIA/IRF7/CREBBP/HSPD1/HSPA8/RIPK2/DDX3X/PLCG2/HEXIM1/SEC14L1/FYN	17
GO:0006690	icosanoid metabolic process	10/576	125/18870	0.00499919	0.0328955	0.0239163	EDN1/HPGD/EPHX1/CYP4F3/FADS1/SIRT1/PTGS2/CD74/TBXAS1/ALOX5AP	10
GO:0071675	regulation of mononuclear cell migration	10/576	125/18870	0.00499919	0.0328955	0.0239163	BMP5/LYN/LGMN/CCL20/CALR/NEDD9/PDGFD/CXCL12/ADAM17/OXSR1	10
GO:0002504	antigen processing and presentation of peptide or polysaccharide antigen via MHC class II	5/576	37/18870	0.00506258	0.0329775	0.0239759	CTSS/LGMN/HLA-DRB5/CD74/HLA-DPA1	5
GO:0045773	positive regulation of axon extension	5/576	37/18870	0.00506258	0.0329775	0.0239759	SEMA7A/VEGFA/BMPR2/CDKL5/CXCL12	5
GO:0010749	regulation of nitric oxide mediated signal transduction	3/576	12/18870	0.00506612	0.0329775	0.0239759	PDE5A/VEGFA/GUCY1A2	3
GO:0034111	negative regulation of homotypic cell-cell adhesion	3/576	12/18870	0.00506612	0.0329775	0.0239759	ZNF703/SERPINE2/SH2B3	3
GO:0036490	regulation of translation in response to endoplasmic reticulum stress	3/576	12/18870	0.00506612	0.0329775	0.0239759	PPP1R15A/PPP1R15B/DDX3X	3
GO:0045602	negative regulation of endothelial cell differentiation	3/576	12/18870	0.00506612	0.0329775	0.0239759	NOTCH4/VEGFA/ZEB1	3
GO:0071679	commissural neuron axon guidance	3/576	12/18870	0.00506612	0.0329775	0.0239759	VEGFA/FZD3/ADAM17	3
GO:0090084	negative regulation of inclusion body assembly	3/576	12/18870	0.00506612	0.0329775	0.0239759	DNAJB1/DNAJB6/DNAJA4	3
GO:0042692	muscle cell differentiation	23/576	419/18870	0.00509157	0.0330986	0.024064	RAMP2/EDN1/CALR/HOPX/ATP2A2/NPNT/VEGFA/ZEB1/SIRT1/BMPR2/LMNA/DMD/MSX1/CD81/RB1/SIX4/ACTN1/MEF2A/EFNB2/CACNB4/RGS2/KRAS/ID2	23
GO:0072001	renal system development	19/576	324/18870	0.00525473	0.0341135	0.0248018	EGR1/HPGD/SMAD7/GATA3/ARG2/NPNT/SDC4/VEGFA/TIPARP/CNTRL/BASP1/PDGFD/SIX4/EFNB2/SFRP1/PKD2/EPCAM/PCSK5/BCL2L11	19
GO:0019722	calcium-mediated signaling	14/576	210/18870	0.00526817	0.0341549	0.024832	LMCD1/EDN1/CCL20/LAT2/RCAN2/NR5A1/ATP2A2/RCAN3/PTPRC/PLCG2/DMD/ATP1B1/ATP1A2/DYRK2	14
GO:2000027	regulation of animal organ morphogenesis	10/576	126/18870	0.00528629	0.0342266	0.0248841	EDN1/AR/GATA3/VEGFA/PRICKLE2/MSX1/SIX4/FZD3/CITED2/SFRP1	10
GO:0045058	T cell selection	6/576	53/18870	0.00535919	0.03456	0.0251265	SOCS3/IL6/GATA3/CD74/JAG2/PTPRC	6
GO:1902743	regulation of lamellipodium organization	6/576	53/18870	0.00535919	0.03456	0.0251265	FSCN1/EPHA2/HSP90AA1/WASF2/AUTS2/ARHGEF7	6
GO:1904645	response to amyloid-beta	6/576	53/18870	0.00535919	0.03456	0.0251265	LGMN/ICAM1/GJA1/ATP1A3/ADRB2/FYN	6
GO:0007411	axon guidance	15/576	233/18870	0.00544607	0.035027	0.025466	EDN1/VASP/SEMA6D/LMO4/SEMA7A/GATA3/VEGFA/BMPR2/CXCL12/EGR2/FZD3/EFNB2/ADAM17/FLRT3/FYN	15
GO:0097485	neuron projection guidance	15/576	233/18870	0.00544607	0.035027	0.025466	EDN1/VASP/SEMA6D/LMO4/SEMA7A/GATA3/VEGFA/BMPR2/CXCL12/EGR2/FZD3/EFNB2/ADAM17/FLRT3/FYN	15
GO:0031333	negative regulation of protein-containing complex assembly	11/576	147/18870	0.00549652	0.0353046	0.0256678	EPS8/LMO4/SSH2/SVIL/FKBP4/HSPA8/DDX3X/TMSB10/MAPRE1/ARHGEF7/CAPZA1	11
GO:0045927	positive regulation of growth	16/576	256/18870	0.00553556	0.0355082	0.0258159	SDCBP/EDN1/SMAD7/SEMA7A/HOPX/TGFBR3/VEGFA/BASP1/BMPR2/DDX3X/CDKL5/CXCL12/CRABP2/S100A8/ADAM17/SFRP1	16
GO:0003206	cardiac chamber morphogenesis	10/576	127/18870	0.00558615	0.0356448	0.0259152	BMP5/SMAD7/DLL4/DSP/SAV1/GATA3/PARVA/TGFBR3/BMPR2/CITED2	10
GO:0051099	positive regulation of binding	10/576	127/18870	0.00558615	0.0356448	0.0259152	APOE/PLAUR/GTF2B/GATA3/BAMBI/RIPK2/RB1/DAZAP2/ZNF618/RAPGEF2	10
GO:0010959	regulation of metal ion transport	22/576	398/18870	0.00560657	0.0356448	0.0259152	LYN/AHNAK/SLC31A2/SLC30A1/JPH4/LILRB1/PTGS2/ATP1B2/SERPINE2/DMD/CXCL12/ATP1B1/KCNJ2/KCNA5/ATP1A2/CACNB4/ADRB2/PKD2/OXSR1/STIM2/FYN/CX3CL1	22
GO:0006925	inflammatory cell apoptotic process	4/576	24/18870	0.00561574	0.0356448	0.0259152	IL6/IRF7/SIRT1/ST6GAL1	4
GO:0032727	positive regulation of interferon-alpha production	4/576	24/18870	0.00561574	0.0356448	0.0259152	IRF7/HSPD1/RIPK2/DDX3X	4
GO:0045822	negative regulation of heart contraction	4/576	24/18870	0.00561574	0.0356448	0.0259152	ATP2A2/PDE5A/GRK2/ATP1A2	4
GO:0051043	regulation of membrane protein ectodomain proteolysis	4/576	24/18870	0.00561574	0.0356448	0.0259152	APOE/FURIN/ADAM9/TIMP3	4
GO:0070841	inclusion body assembly	4/576	24/18870	0.00561574	0.0356448	0.0259152	DNAJB1/BAG3/DNAJB6/DNAJA4	4
GO:0072593	reactive oxygen species metabolic process	15/576	234/18870	0.00566091	0.0358845	0.0260895	EDN1/SLC5A3/FBLN5/ARG2/PREX1/NCF2/CDKN1A/PLCG2/UCP2/GCH1/GADD45A/GPX3/NFE2L2/PID1/FYN	15
GO:0048536	spleen development	5/576	38/18870	0.00568616	0.0359036	0.0261034	SLC40A1/ADAM17/CACNB4/CITED2/BCL2L11	5
GO:0048846	axon extension involved in axon guidance	5/576	38/18870	0.00568616	0.0359036	0.0261034	SEMA6D/SEMA7A/VEGFA/BMPR2/CXCL12	5
GO:1902284	neuron projection extension involved in neuron projection guidance	5/576	38/18870	0.00568616	0.0359036	0.0261034	SEMA6D/SEMA7A/VEGFA/BMPR2/CXCL12	5
GO:0007409	axonogenesis	24/576	448/18870	0.0057499	0.0362588	0.0263616	APOE/EDN1/VASP/SEMA6D/LMO4/SEMA7A/HSP90AA1/ACTB/GATA3/VEGFA/BMPR2/CDKL5/CXCL12/VCL/EGR2/RAPH1/CRABP2/AUTS2/FZD3/EFNB2/ADAM17/CCK/FLRT3/FYN	24
GO:0002757	immune response-activating signaling pathway	25/576	473/18870	0.00577383	0.0363624	0.0264369	CTSS/CGAS/LYN/THEMIS2/NCKAP1L/IRF1/SLC15A4/LAT2/NFKBID/ELF1/GATA3/NFKBIA/IRF7/CREBBP/HSPD1/HSPA8/RIPK2/DDX3X/PTPRC/PLCG2/CD81/HLA-A/CACNB4/SEC14L1/FYN	25
GO:0008202	steroid metabolic process	19/576	327/18870	0.00578718	0.0363991	0.0264636	BMP5/APOE/LGMN/EGR1/INSIG1/APOC1/LEPR/NR5A1/HMGCS1/HMGCR/LDLR/MSMO1/GNB3/TIPARP/REST/DHCR24/SIRT1/NR0B1/NPC2	19
GO:0006936	muscle contraction	20/576	351/18870	0.0058223	0.0365725	0.0265897	ITGA2/EDN1/CHGA/SMAD7/DSP/HSP90AA1/ATP2A2/ARG2/PDE5A/NPNT/GJA1/PTGS2/DMD/GRK2/ATP1B1/KCNJ2/KCNA5/ATP1A2/ADRB2/RGS2	20
GO:0060420	regulation of heart growth	7/576	71/18870	0.00585717	0.0367439	0.0267142	EDN1/SAV1/TGFBR3/BASP1/VGLL4/RGS2/CITED2	7
GO:0010761	fibroblast migration	6/576	54/18870	0.00587718	0.0368163	0.0267669	SDC4/CYGB/PDLIM1/GNA13/ARHGEF7/ZFAND5	6
GO:0010951	negative regulation of endopeptidase activity	10/576	128/18870	0.00589912	0.0368163	0.0267669	KLF4/PLAUR/SPOCK1/VEGFA/DHCR24/DNAJB6/DDX3X/SERPINE2/SPOCK2/TIMP3	10
GO:0031623	receptor internalization	10/576	128/18870	0.00589912	0.0368163	0.0267669	RAMP2/SDCBP/VEGFA/LILRB1/PLCG2/TFRC/CD81/GRK2/EFNB2/CALY	10
GO:0097237	cellular response to toxic substance	10/576	128/18870	0.00589912	0.0368163	0.0267669	APOE/FBLN5/CYGB/PTGS2/IPCEF1/GCH1/PTPN13/GPX3/NFE2L2/ALOX5AP	10
GO:0031099	regeneration	13/576	191/18870	0.00593626	0.0369054	0.0268317	TNC/KLF4/IL6/FOLR1/HOPX/CEBPB/TGFBR3/NREP/CDKN1A/CXCL12/CD81/UCP2/CCND1	13
GO:0071706	tumor necrosis factor superfamily cytokine production	13/576	191/18870	0.00593626	0.0369054	0.0268317	IL6/ZFP36/VSIR/HLA-E/ARID5A/ARG2/LILRB1/ARHGEF2/RIPK2/PTPRC/PLCG2/SIRPA/CX3CL1	13
GO:1903555	regulation of tumor necrosis factor superfamily cytokine production	13/576	191/18870	0.00593626	0.0369054	0.0268317	IL6/ZFP36/VSIR/HLA-E/ARID5A/ARG2/LILRB1/ARHGEF2/RIPK2/PTPRC/PLCG2/SIRPA/CX3CL1	13
GO:0002764	immune response-regulating signaling pathway	26/576	500/18870	0.00607022	0.0376899	0.027402	CTSS/CGAS/LYN/THEMIS2/NCKAP1L/IRF1/SLC15A4/LAT2/NFKBID/ELF1/GATA3/NFKBIA/IRF7/CREBBP/HSPD1/LILRB1/HSPA8/RIPK2/DDX3X/PTPRC/PLCG2/CD81/HLA-A/CACNB4/SEC14L1/FYN	26
GO:0045860	positive regulation of protein kinase activity	17/576	282/18870	0.00616193	0.0382103	0.0277804	EGR1/EDN1/NEDD9/OSBPL8/HSP90AA1/VEGFA/CDKN1A/SIRT1/PDGFD/DDX3X/PTPRC/CCND1/ADAM9/ADAM17/ADRB2/PKD2/RAPGEF2	17
GO:0030522	intracellular receptor signaling pathway	20/576	353/18870	0.00618831	0.0383248	0.0278636	CGAS/AR/SLC15A4/CALR/NR5A1/NFKBIA/IRF7/SIRT1/FKBP4/HSPA8/RIPK2/DDX3X/NR0B1/PLCG2/DNAJA1/CITED2/SFRP1/SEC14L1/UBR5/KLF2	20
GO:0014015	positive regulation of gliogenesis	7/576	72/18870	0.0063217	0.0386724	0.0281164	VEGFC/LYN/IL6/SERPINE2/EGR2/KRAS/ID2	7
GO:0032722	positive regulation of chemokine production	7/576	72/18870	0.0063217	0.0386724	0.0281164	EGR1/IL6/RIPK2/CD74/DDX3X/MBP/ADAM17	7
GO:0042130	negative regulation of T cell proliferation	7/576	72/18870	0.0063217	0.0386724	0.0281164	VSIR/CEBPB/ARG2/PDE5A/SDC4/LILRB1/TMEM131L	7
GO:0050766	positive regulation of phagocytosis	7/576	72/18870	0.0063217	0.0386724	0.0281164	ITGA2/NCKAP1L/C3/CALR/PTPRC/PLCG2/SIRPA	7
GO:0060411	cardiac septum morphogenesis	7/576	72/18870	0.0063217	0.0386724	0.0281164	BMP5/SMAD7/SAV1/PARVA/TGFBR3/BMPR2/CITED2	7
GO:0006909	phagocytosis	15/576	237/18870	0.00634679	0.0386724	0.0281164	ITGA2/LYN/NCKAP1L/LEPR/CNN2/C3/CALR/LDLR/DYSF/NCF2/PTPRC/PLCG2/PIP4P2/FYN/SIRPA	15
GO:0030856	regulation of epithelial cell differentiation	12/576	171/18870	0.0063513	0.0386724	0.0281164	ZFP36/CEBPB/GATA3/MAFF/NOTCH4/VEGFA/BTG1/ZEB1/VCL/CCND1/F11R/KRAS	12
GO:0032350	regulation of hormone metabolic process	5/576	39/18870	0.00636198	0.0386724	0.0281164	BMP5/EGR1/GATA3/GNB3/REST	5
GO:0042886	amide transport	20/576	354/18870	0.00637826	0.0386724	0.0281164	CA2/IL6/EDN1/CHGA/LRRC8A/SLC15A4/SLC16A10/FOLR1/SLC16A1/REST/PSAP/GJA1/CD74/SLC38A2/ACSL4/UCP2/KCNA5/ATP1A2/S100A8/SFRP1	20
GO:0006865	amino acid transport	11/576	150/18870	0.00637984	0.0386724	0.0281164	SLC38A11/LRRC8A/SLC15A4/SLC16A10/GJA1/SLC38A2/UCP2/ATP1A2/SLC32A1/CACNB4/RGS2	11
GO:0003012	muscle system process	24/576	452/18870	0.00639614	0.0386724	0.0281164	ITGA2/LMCD1/EDN1/CHGA/FOXO3/SMAD7/DSP/HSP90AA1/ATP2A2/ARG2/PDE5A/NPNT/GJA1/PTGS2/LMNA/DMD/GRK2/ATP1B1/KCNJ2/KCNA5/ATP1A2/MEF2A/ADRB2/RGS2	24
GO:0042304	regulation of fatty acid biosynthetic process	6/576	55/18870	0.00643073	0.0386724	0.0281164	INSIG1/APOC1/MID1IP1/SIRT1/PTGS2/CD74	6
GO:0002863	positive regulation of inflammatory response to antigenic stimulus	3/576	13/18870	0.00643803	0.0386724	0.0281164	C3/HLA-E/CD81	3
GO:0031115	negative regulation of microtubule polymerization	3/576	13/18870	0.00643803	0.0386724	0.0281164	FKBP4/MAPRE1/ARHGEF7	3
GO:0031392	regulation of prostaglandin biosynthetic process	3/576	13/18870	0.00643803	0.0386724	0.0281164	SIRT1/PTGS2/CD74	3
GO:0035745	T-helper 2 cell cytokine production	3/576	13/18870	0.00643803	0.0386724	0.0281164	IL6/GATA3/CD81	3
GO:0043568	positive regulation of insulin-like growth factor receptor signaling pathway	3/576	13/18870	0.00643803	0.0386724	0.0281164	AR/IGFBP3/PHIP	3
GO:0045986	negative regulation of smooth muscle contraction	3/576	13/18870	0.00643803	0.0386724	0.0281164	PTGS2/ADRB2/RGS2	3
GO:0051481	negative regulation of cytosolic calcium ion concentration	3/576	13/18870	0.00643803	0.0386724	0.0281164	KCNK3/KCNA5/ATP1A2	3
GO:0051764	actin crosslink formation	3/576	13/18870	0.00643803	0.0386724	0.0281164	EPS8/MARCKS/DPYSL3	3
GO:1902947	regulation of tau-protein kinase activity	3/576	13/18870	0.00643803	0.0386724	0.0281164	EGR1/HSP90AA1/RB1	3
GO:1902950	regulation of dendritic spine maintenance	3/576	13/18870	0.00643803	0.0386724	0.0281164	APOE/NEDD9/FYN	3
GO:2000551	regulation of T-helper 2 cell cytokine production	3/576	13/18870	0.00643803	0.0386724	0.0281164	IL6/GATA3/CD81	3
GO:2001198	regulation of dendritic cell differentiation	3/576	13/18870	0.00643803	0.0386724	0.0281164	CEBPB/LILRB1/HLA-B	3
GO:0033673	negative regulation of kinase activity	13/576	193/18870	0.00646429	0.0386724	0.0281164	LYN/APOE/SOCS4/CDKN1A/SIRT1/PTPRC/HHEX/RB1/DNAJA1/HEXIM1/GADD45A/RGS2/CBL	13
GO:0002475	antigen processing and presentation via MHC class Ib	4/576	25/18870	0.00652664	0.0386724	0.0281164	HLA-E/HLA-C/HLA-A/HLA-B	4
GO:0035994	response to muscle stretch	4/576	25/18870	0.00652664	0.0386724	0.0281164	EDN1/NFKBIA/FOS/DMD	4
GO:0036119	response to platelet-derived growth factor	4/576	25/18870	0.00652664	0.0386724	0.0281164	DDIT3/PDGFD/FYN/CBL	4
GO:0043567	regulation of insulin-like growth factor receptor signaling pathway	4/576	25/18870	0.00652664	0.0386724	0.0281164	BMP5/AR/IGFBP3/PHIP	4
GO:0046697	decidualization	4/576	25/18870	0.00652664	0.0386724	0.0281164	TPPP3/JUNB/PTGS2/CITED2	4
GO:0050927	positive regulation of positive chemotaxis	4/576	25/18870	0.00652664	0.0386724	0.0281164	ITGA2/VEGFC/VEGFA/CXCL12	4
GO:1903523	negative regulation of blood circulation	4/576	25/18870	0.00652664	0.0386724	0.0281164	ATP2A2/PDE5A/GRK2/ATP1A2	4
GO:0002444	myeloid leukocyte mediated immunity	9/576	110/18870	0.00654788	0.0386724	0.0281164	LYN/IL6/CHGA/LAT2/C3/HLA-E/KMT2E/ADAM17/CBL	9
GO:0008637	apoptotic mitochondrial changes	9/576	110/18870	0.00654788	0.0386724	0.0281164	PLAUR/MCL1/CIDEB/HSPD1/PPIF/LMNA/PIM2/GCLC/BCL2L11	9
GO:0014013	regulation of gliogenesis	9/576	110/18870	0.00654788	0.0386724	0.0281164	VEGFC/LYN/IL6/LDLR/SERPINE2/EGR2/RB1/KRAS/ID2	9
GO:0030038	contractile actin filament bundle assembly	9/576	110/18870	0.00654788	0.0386724	0.0281164	S100A10/ELN/SDC4/WASF2/SORBS3/PDLIM1/F11R/SFRP1/TGFB3	9
GO:0042116	macrophage activation	9/576	110/18870	0.00654788	0.0386724	0.0281164	IL6/LDLR/CTSC/DYSF/HSPD1/CD74/PTPRC/PLCG2/CX3CL1	9
GO:0043149	stress fiber assembly	9/576	110/18870	0.00654788	0.0386724	0.0281164	S100A10/ELN/SDC4/WASF2/SORBS3/PDLIM1/F11R/SFRP1/TGFB3	9
GO:0015850	organic hydroxy compound transport	18/576	308/18870	0.00671741	0.0396254	0.0288092	APOE/CHGA/APOC1/SLC5A3/OSBPL11/OSBPL8/ACTB/SLC16A1/NFKBIA/LDLR/LILRB1/SIRT1/SLC44A1/CXCL12/GRK2/FURIN/NPC2/ADORA3	18
GO:0042093	T-helper cell differentiation	7/576	73/18870	0.00681312	0.0401411	0.0291841	SOCS3/IL6/SMAD7/NFKBID/GATA3/JUNB/RIPK2	7
GO:0022898	regulation of transmembrane transporter activity	15/576	239/18870	0.00684006	0.0402508	0.0292639	CTSS/AHNAK/EDN1/ACTB/JPH4/PPIF/ATP1B2/DMD/ATP1B1/ATP1A2/CACNB4/ADRB2/PKD2/OXSR1/STIM2	15
GO:0001938	positive regulation of endothelial cell proliferation	9/576	111/18870	0.00693878	0.0406343	0.0295427	JCAD/VEGFC/VEGFA/EGFL7/SIRT1/CXCL12/EGR3/TNFSF12/ADAM17	9
GO:0071347	cellular response to interleukin-1	9/576	111/18870	0.00693878	0.0406343	0.0295427	EGR1/IL6/EDN1/CCL20/NFKBIA/SFRP1/KLF2/SIRPA/CX3CL1	9
GO:1902106	negative regulation of leukocyte differentiation	9/576	111/18870	0.00693878	0.0406343	0.0295427	RUNX3/LYN/IRF1/SMAD7/LILRB1/CD74/SFRP1/ID2/TMEM131L	9
GO:1905954	positive regulation of lipid localization	9/576	111/18870	0.00693878	0.0406343	0.0295427	PLIN2/APOE/EDN1/C3/OSBPL11/DBI/NFKBIA/SIRT1/PLIN3	9
GO:0001836	release of cytochrome c from mitochondria	6/576	56/18870	0.00702119	0.0410672	0.0298575	PLAUR/MCL1/CIDEB/PPIF/LMNA/BCL2L11	6
GO:0140747	regulation of ncRNA transcription	8/576	92/18870	0.00707996	0.0412335	0.0299784	EGR1/KLF4/AR/FOXO3/JUN/GATA3/REST/FOS	8
GO:0001916	positive regulation of T cell mediated cytotoxicity	5/576	40/18870	0.00709219	0.0412335	0.0299784	HLA-E/PTPRC/HLA-C/HLA-A/HLA-B	5
GO:0032728	positive regulation of interferon-beta production	5/576	40/18870	0.00709219	0.0412335	0.0299784	IRF1/HSP90AA1/IRF7/RIPK2/DDX3X	5
GO:0033028	myeloid cell apoptotic process	5/576	40/18870	0.00709219	0.0412335	0.0299784	IL6/IRF7/SIRT1/ST6GAL1/ADAM17	5
GO:2000677	regulation of transcription regulatory region DNA binding	5/576	40/18870	0.00709219	0.0412335	0.0299784	GTF2B/GATA3/DDIT3/RB1/DAZAP2	5
GO:0045787	positive regulation of cell cycle	19/576	334/18870	0.00720275	0.0418261	0.0304092	LGMN/EDN1/NCAPG/CALR/SMC6/PHIP/KMT2E/SVIL/DDX3X/PLCG2/MSX1/PPP1R10/RB1/CCND1/KCNA5/ADAM17/CITED2/PKD2/BCL2L11	19
GO:0050679	positive regulation of epithelial cell proliferation	14/576	218/18870	0.00725883	0.0421012	0.0306093	BMP5/JCAD/VEGFC/ZNF703/AR/VEGFA/EGFL7/SIRT1/CXCL12/CCND1/EGR3/TNFSF12/ADAM17/SFRP1	14
GO:0050709	negative regulation of protein secretion	7/576	74/18870	0.00733235	0.042426	0.0308454	APOE/CHGA/HMGCR/REST/RHBDF2/UCP2/SFRP1	7
GO:2000036	regulation of stem cell population maintenance	7/576	74/18870	0.00733235	0.042426	0.0308454	ING1/ARID4A/SINHCAF/ACTB/SAV1/REST/ZC3H13	7
GO:0003007	heart morphogenesis	16/576	264/18870	0.00736891	0.0425867	0.0309622	BMP5/EDN1/SMAD7/DLL4/DSP/FOLR1/SAV1/GATA3/ELN/PARVA/TGFBR3/VEGFA/BMPR2/MSX1/CITED2/PKD2	16
GO:0002026	regulation of the force of heart contraction	4/576	26/18870	0.00753034	0.0431945	0.0314041	CHGA/ATP2A2/GRK2/ATP1A2	4
GO:0010882	regulation of cardiac muscle contraction by calcium ion signaling	4/576	26/18870	0.00753034	0.0431945	0.0314041	ATP2A2/DMD/ATP1B1/ATP1A2	4
GO:0031954	positive regulation of protein autophosphorylation	4/576	26/18870	0.00753034	0.0431945	0.0314041	VEGFC/VEGFA/PDGFD/DDX3X	4
GO:0044346	fibroblast apoptotic process	4/576	26/18870	0.00753034	0.0431945	0.0314041	BTG1/STK17B/SFRP1/BCL2L11	4
GO:0050926	regulation of positive chemotaxis	4/576	26/18870	0.00753034	0.0431945	0.0314041	ITGA2/VEGFC/VEGFA/CXCL12	4
GO:2000737	negative regulation of stem cell differentiation	4/576	26/18870	0.00753034	0.0431945	0.0314041	ZFP36/ZFP36L2/REST/NFE2L2	4
GO:0043502	regulation of muscle adaptation	8/576	93/18870	0.00754543	0.0431945	0.0314041	LMCD1/EDN1/FOXO3/ATP2A2/PDE5A/LMNA/MEF2A/RGS2	8
GO:1900182	positive regulation of protein localization to nucleus	8/576	93/18870	0.00754543	0.0431945	0.0314041	HSP90AA1/BAG3/CREBBP/PTGS2/TFRC/CACNB4/UBR5/FYN	8
GO:0002244	hematopoietic progenitor cell differentiation	10/576	133/18870	0.00767425	0.0438801	0.0319025	LYN/ZFP36/GATA3/REST/DHTKD1/PTPRC/NFE2L2/SH2B3/CITED2/SFRP1	10
GO:0016125	sterol metabolic process	11/576	154/18870	0.00772656	0.044127	0.0320821	APOE/INSIG1/APOC1/LEPR/HMGCS1/HMGCR/LDLR/MSMO1/GNB3/DHCR24/NPC2	11
GO:0010591	regulation of lamellipodium assembly	5/576	41/18870	0.00787894	0.0446887	0.0324905	FSCN1/EPHA2/HSP90AA1/WASF2/AUTS2	5
GO:0031952	regulation of protein autophosphorylation	5/576	41/18870	0.00787894	0.0446887	0.0324905	VEGFC/VEGFA/PDGFD/DDX3X/PTPRC	5
GO:0043388	positive regulation of DNA binding	5/576	41/18870	0.00787894	0.0446887	0.0324905	PLAUR/GTF2B/GATA3/RB1/DAZAP2	5
GO:0060251	regulation of glial cell proliferation	5/576	41/18870	0.00787894	0.0446887	0.0324905	VEGFC/LYN/IL6/RB1/KRAS	5
GO:0002294	CD4-positive, alpha-beta T cell differentiation involved in immune response	7/576	75/18870	0.00788028	0.0446887	0.0324905	SOCS3/IL6/SMAD7/NFKBID/GATA3/JUNB/RIPK2	7
GO:0030968	endoplasmic reticulum unfolded protein response	7/576	75/18870	0.00788028	0.0446887	0.0324905	PPP1R15A/PPP1R15B/DDIT3/CCND1/HERPUD1/NFE2L2/BCL2L11	7
GO:0009214	cyclic nucleotide catabolic process	3/576	14/18870	0.00801011	0.0448993	0.0326436	PDE2A/PDE5A/PDE7B	3
GO:0045989	positive regulation of striated muscle contraction	3/576	14/18870	0.00801011	0.0448993	0.0326436	CHGA/HSP90AA1/RGS2	3
GO:0050930	induction of positive chemotaxis	3/576	14/18870	0.00801011	0.0448993	0.0326436	VEGFC/VEGFA/CXCL12	3
GO:0071888	macrophage apoptotic process	3/576	14/18870	0.00801011	0.0448993	0.0326436	IRF7/SIRT1/ST6GAL1	3
GO:0072075	metanephric mesenchyme development	3/576	14/18870	0.00801011	0.0448993	0.0326436	BASP1/SIX4/PKD2	3
GO:0097202	activation of cysteine-type endopeptidase activity	3/576	14/18870	0.00801011	0.0448993	0.0326436	LGMN/CIDEB/RIPK2	3
GO:0097531	mast cell migration	3/576	14/18870	0.00801011	0.0448993	0.0326436	VEGFC/CHGA/VEGFA	3
GO:1900044	regulation of protein K63-linked ubiquitination	3/576	14/18870	0.00801011	0.0448993	0.0326436	CEP63/RIPK2/DDX3X	3
GO:1901031	regulation of response to reactive oxygen species	3/576	14/18870	0.00801011	0.0448993	0.0326436	FBLN5/GCH1/NFE2L2	3
GO:1902043	positive regulation of extrinsic apoptotic signaling pathway via death domain receptors	3/576	14/18870	0.00801011	0.0448993	0.0326436	PEA15/TIMP3/SFRP1	3
GO:0032411	positive regulation of transporter activity	8/576	94/18870	0.00803357	0.0449787	0.0327013	CTSS/EDN1/ATP1B2/DMD/ATP1B1/ADRB2/PKD2/STIM2	8
GO:0006639	acylglycerol metabolic process	10/576	134/18870	0.00807405	0.0451531	0.0328281	APOE/INSIG1/APOC1/C3/ABHD5/LDLR/GNB3/CIDEB/SIRT1/MBOAT7	10
GO:0045807	positive regulation of endocytosis	11/576	155/18870	0.00809549	0.0452208	0.0328773	ITGA2/APOE/NCKAP1L/C3/CALR/VEGFA/PTPRC/PLCG2/CALY/SIRPA/CBL	11
GO:0043583	ear development	14/576	221/18870	0.00814389	0.0454388	0.0330358	BMP5/EDN1/INSIG1/GATA3/SDC4/ZEB1/JAG2/MSX1/SIX4/KCNK3/FZD3/TRIP11/TGFB3/BCL2L11	14
GO:0003229	ventricular cardiac muscle tissue development	6/576	58/18870	0.00831818	0.0463578	0.033704	SMAD7/DLL4/DSP/HOPX/TGFBR3/ID2	6
GO:0002287	alpha-beta T cell activation involved in immune response	7/576	76/18870	0.00845783	0.0469739	0.0341519	SOCS3/IL6/SMAD7/NFKBID/GATA3/JUNB/RIPK2	7
GO:0002293	alpha-beta T cell differentiation involved in immune response	7/576	76/18870	0.00845783	0.0469739	0.0341519	SOCS3/IL6/SMAD7/NFKBID/GATA3/JUNB/RIPK2	7
GO:0043536	positive regulation of blood vessel endothelial cell migration	7/576	76/18870	0.00845783	0.0469739	0.0341519	JCAD/VEGFC/VEGFA/SIRT1/PTGS2/ADAM17/NFE2L2	7
GO:0006638	neutral lipid metabolic process	10/576	135/18870	0.00848968	0.0470968	0.0342412	APOE/INSIG1/APOC1/C3/ABHD5/LDLR/GNB3/CIDEB/SIRT1/MBOAT7	10
GO:1902807	negative regulation of cell cycle G1/S phase transition	8/576	95/18870	0.00854503	0.0472873	0.0343798	FAM107A/KLF4/DCUN1D3/CDKN1A/RB1/CCND1/CACNB4/PKD2	8
GO:1990874	vascular associated smooth muscle cell proliferation	8/576	95/18870	0.00854503	0.0472873	0.0343798	EDN1/HPGD/JUN/CDKN1A/DDIT3/GJA1/GNA13/TGFB3	8
GO:0042176	regulation of protein catabolic process	20/576	364/18870	0.00855332	0.0472873	0.0343798	APOE/SMAD7/HSP90AA1/HMGCR/LDLR/RNF19B/SOCS4/UBB/TIPARP/VGLL4/SERPINE2/CD81/FURIN/ADAM9/TNFSF12/HERPUD1/GCLC/NFE2L2/TIMP3/FYN	20
GO:0010884	positive regulation of lipid storage	4/576	27/18870	0.00863051	0.0475513	0.0345717	PLIN2/C3/OSBPL11/PLIN3	4
GO:0031639	plasminogen activation	4/576	27/18870	0.00863051	0.0475513	0.0345717	S100A10/PLAUR/DHCR24/SERPINE2	4
GO:0150146	cell junction disassembly	4/576	27/18870	0.00863051	0.0475513	0.0345717	C3/MAP4K4/TGFB3/CX3CL1	4
GO:0060070	canonical Wnt signaling pathway	18/576	316/18870	0.00864681	0.0475869	0.0345976	APOE/ZNF703/EGR1/KLF4/EDN1/FOLR1/FRAT2/GATA3/CCNYL1/BAMBI/DDIT3/DDX3X/HHEX/FZD3/SFRP1/UBR5/TMEM88/TMEM131L	18
GO:0044344	cellular response to fibroblast growth factor stimulus	9/576	115/18870	0.00868369	0.0476815	0.0346664	DLL4/ZFP36/ZFP36L2/SHISA2/GATA3/EGR3/GCLC/FLRT3/SFRP1	9
GO:0048640	negative regulation of developmental growth	9/576	115/18870	0.00868369	0.0476815	0.0346664	LGMN/SEMA6D/SEMA7A/SAV1/CDKN1A/VGLL4/ADRB2/RGS2/CITED2	9
GO:0030866	cortical actin cytoskeleton organization	5/576	42/18870	0.00872431	0.0477422	0.0347104	NCKAP1L/IQGAP2/CALR/EPB41L2/EPB41L1	5
GO:0042092	type 2 immune response	5/576	42/18870	0.00872431	0.0477422	0.0347104	IL6/GATA3/ARG2/CD74/CD81	5
GO:2000403	positive regulation of lymphocyte migration	5/576	42/18870	0.00872431	0.0477422	0.0347104	CCL20/NEDD9/CXCL12/ADAM17/OXSR1	5
GO:0050878	regulation of body fluid levels	20/576	365/18870	0.00880035	0.0481039	0.0349735	ITGA2/LYN/APOE/IL6/EDN1/PLAUR/ACTB/TSPAN18/VEGFA/F13A1/PLCG2/SERPINE2/JMJD1C/VCL/CCND1/GNA13/NFE2L2/F11R/SH2B3/MYL12A	20
GO:0007043	cell-cell junction assembly	11/576	157/18870	0.00887429	0.0484534	0.0352276	RAMP2/ZNF703/SMAD7/FSCN1/EPHA2/ACTB/HOPX/GJA1/VCL/CLDN9/F11R	11
GO:0051209	release of sequestered calcium ion into cytosol	10/576	136/18870	0.00892154	0.0486566	0.0353752	LYN/ITPR2/JPH4/DDIT3/PTPRC/PLCG2/DMD/ATP1A2/PKD2/CX3CL1	10
GO:0046686	response to cadmium ion	6/576	59/18870	0.00902734	0.0491782	0.0357545	JUN/SLC30A1/MT1F/FOS/MT1E/GCLC	6
GO:0002260	lymphocyte homeostasis	7/576	77/18870	0.00906589	0.049246	0.0358038	LYN/NCKAP1L/TSC22D3/SLC40A1/CD74/TNFSF13B/BCL2L11	7
GO:0050853	B cell receptor signaling pathway	7/576	77/18870	0.00906589	0.049246	0.0358038	LYN/NCKAP1L/LAT2/NFKBIA/PTPRC/PLCG2/CD81	7
GO:0001910	regulation of leukocyte mediated cytotoxicity	8/576	96/18870	0.00908046	0.049246	0.0358038	NCKAP1L/HLA-E/ICAM1/LILRB1/PTPRC/HLA-C/HLA-A/HLA-B	8
GO:0002042	cell migration involved in sprouting angiogenesis	8/576	96/18870	0.00908046	0.049246	0.0358038	JCAD/KLF4/MMRN2/DLL4/VEGFA/PTGS2/EGR3/EFNB2	8
GO:0010976	positive regulation of neuron projection development	11/576	158/18870	0.0092848	0.0502979	0.0365685	BMP5/LYN/APOE/VEGFA/ATP1B2/DPYSL3/NFE2L2/RGS2/RAPGEF2/FYN/CX3CL1	11
GO:0032409	regulation of transporter activity	16/576	271/18870	0.00934686	0.0505775	0.0367718	CTSS/AHNAK/EDN1/CTTNBP2NL/ACTB/JPH4/PPIF/ATP1B2/DMD/ATP1B1/ATP1A2/CACNB4/ADRB2/PKD2/OXSR1/STIM2	16
GO:0010466	negative regulation of peptidase activity	10/576	137/18870	0.00937004	0.0505899	0.0367808	KLF4/PLAUR/SPOCK1/VEGFA/DHCR24/DNAJB6/DDX3X/SERPINE2/SPOCK2/TIMP3	10
GO:0051283	negative regulation of sequestering of calcium ion	10/576	137/18870	0.00937004	0.0505899	0.0367808	LYN/ITPR2/JPH4/DDIT3/PTPRC/PLCG2/DMD/ATP1A2/PKD2/CX3CL1	10
GO:0051056	regulation of small GTPase mediated signal transduction	17/576	295/18870	0.00945613	0.0509978	0.0370774	APOE/EPS8/SIPA1L2/TAGAP/PREX1/FGD4/SPATA13/ARHGAP23/ARHGEF2/MAP4K4/ARHGAP29/GNA13/AUTS2/F11R/MCF2L/KRAS/CBL	17
GO:0003176	aortic valve development	5/576	43/18870	0.00963032	0.0512741	0.0372783	DLL4/GATA3/ELN/BMPR2/RB1	5
GO:0010712	regulation of collagen metabolic process	5/576	43/18870	0.00963032	0.0512741	0.0372783	ITGA2/IL6/VSIR/CYGB/TGFB3	5
GO:0010719	negative regulation of epithelial to mesenchymal transition	5/576	43/18870	0.00963032	0.0512741	0.0372783	BMP5/SMAD7/GATA3/SFRP1/USF3	5
GO:0045622	regulation of T-helper cell differentiation	5/576	43/18870	0.00963032	0.0512741	0.0372783	SMAD7/NFKBID/GATA3/JUNB/RIPK2	5
GO:0060412	ventricular septum morphogenesis	5/576	43/18870	0.00963032	0.0512741	0.0372783	SMAD7/SAV1/TGFBR3/BMPR2/CITED2	5
GO:0010827	regulation of glucose transmembrane transport	7/576	78/18870	0.00970538	0.0512741	0.0372783	EDN1/C3/OSBPL8/PEA15/MEF2A/NFE2L2/PID1	7
GO:0002763	positive regulation of myeloid leukocyte differentiation	6/576	60/18870	0.00977869	0.0512741	0.0372783	NEDD9/KLF10/FOS/CD74/RB1/ID2	6
GO:0006695	cholesterol biosynthetic process	6/576	60/18870	0.00977869	0.0512741	0.0372783	APOE/INSIG1/HMGCS1/HMGCR/MSMO1/DHCR24	6
GO:1902653	secondary alcohol biosynthetic process	6/576	60/18870	0.00977869	0.0512741	0.0372783	APOE/INSIG1/HMGCS1/HMGCR/MSMO1/DHCR24	6
GO:0007567	parturition	3/576	15/18870	0.00978847	0.0512741	0.0372783	EDN1/HPGD/MAFF	3
GO:0016322	neuron remodeling	3/576	15/18870	0.00978847	0.0512741	0.0372783	C3/RND1/CX3CL1	3
GO:0033599	regulation of mammary gland epithelial cell proliferation	3/576	15/18870	0.00978847	0.0512741	0.0372783	ZNF703/GATA3/CCND1	3
GO:0043374	CD8-positive, alpha-beta T cell differentiation	3/576	15/18870	0.00978847	0.0512741	0.0372783	RUNX3/NCKAP1L/IRF1	3
GO:0045475	locomotor rhythm	3/576	15/18870	0.00978847	0.0512741	0.0372783	EGR1/CIART/ID2	3
GO:0045737	positive regulation of cyclin-dependent protein serine/threonine kinase activity	3/576	15/18870	0.00978847	0.0512741	0.0372783	CCND1/ADAM17/PKD2	3
GO:0050966	detection of mechanical stimulus involved in sensory perception of pain	3/576	15/18870	0.00978847	0.0512741	0.0372783	ITGA2/CXCL12/FYN	3
GO:0061307	cardiac neural crest cell differentiation involved in heart development	3/576	15/18870	0.00978847	0.0512741	0.0372783	EDN1/FOLR1/CITED2	3
GO:0061308	cardiac neural crest cell development involved in heart development	3/576	15/18870	0.00978847	0.0512741	0.0372783	EDN1/FOLR1/CITED2	3
GO:0061684	chaperone-mediated autophagy	3/576	15/18870	0.00978847	0.0512741	0.0372783	HSP90AA1/BAG3/HSPA8	3
GO:0072176	nephric duct development	3/576	15/18870	0.00978847	0.0512741	0.0372783	GATA3/EFNB2/PKD2	3
GO:1900153	positive regulation of nuclear-transcribed mRNA catabolic process, deadenylation-dependent decay	3/576	15/18870	0.00978847	0.0512741	0.0372783	ZFP36/ZFP36L2/TOB1	3
GO:1901722	regulation of cell proliferation involved in kidney development	3/576	15/18870	0.00978847	0.0512741	0.0372783	EGR1/GATA3/PDGFD	3
GO:2000479	regulation of cAMP-dependent protein kinase activity	3/576	15/18870	0.00978847	0.0512741	0.0372783	SIRT1/ADRB2/RAPGEF2	3
GO:2001279	regulation of unsaturated fatty acid biosynthetic process	3/576	15/18870	0.00978847	0.0512741	0.0372783	SIRT1/PTGS2/CD74	3
GO:0000303	response to superoxide	4/576	28/18870	0.00983064	0.0512741	0.0372783	FBLN5/UCP2/GCH1/NFE2L2	4
GO:0010592	positive regulation of lamellipodium assembly	4/576	28/18870	0.00983064	0.0512741	0.0372783	FSCN1/HSP90AA1/WASF2/AUTS2	4
GO:0055022	negative regulation of cardiac muscle tissue growth	4/576	28/18870	0.00983064	0.0512741	0.0372783	SAV1/VGLL4/RGS2/CITED2	4
GO:0061117	negative regulation of heart growth	4/576	28/18870	0.00983064	0.0512741	0.0372783	SAV1/VGLL4/RGS2/CITED2	4
GO:1903672	positive regulation of sprouting angiogenesis	4/576	28/18870	0.00983064	0.0512741	0.0372783	JCAD/KLF4/VEGFA/ITGA5	4
GO:2000108	positive regulation of leukocyte apoptotic process	4/576	28/18870	0.00983064	0.0512741	0.0372783	LYN/SIRT1/RAPGEF2/BCL2L11	4
GO:0010212	response to ionizing radiation	10/576	138/18870	0.00983557	0.0512741	0.0372783	EGR1/DCUN1D3/GATA3/CDKN1A/SIRT1/PTPRC/GADD45A/RNF168/SFRP1/CBL	10
GO:0006816	calcium ion transport	23/576	445/18870	0.0101691	0.052956	0.0385011	RAMP2/LYN/AHNAK/EDN1/ITPR2/ATP2A2/SLC30A1/JPH4/GPM6A/LILRB1/DDIT3/PTGS2/PTPRC/PLCG2/DMD/CXCL12/ATP1B1/ATP1A2/CACNB4/PKD2/STIM2/FYN/CX3CL1	23
GO:1903707	negative regulation of hemopoiesis	9/576	118/18870	0.0101968	0.0530429	0.0385643	RUNX3/LYN/IRF1/SMAD7/LILRB1/CD74/SFRP1/ID2/TMEM131L	9
GO:0051282	regulation of sequestering of calcium ion	10/576	139/18870	0.0103185	0.0536187	0.0389829	LYN/ITPR2/JPH4/DDIT3/PTPRC/PLCG2/DMD/ATP1A2/PKD2/CX3CL1	10
GO:0051924	regulation of calcium ion transport	15/576	251/18870	0.0104811	0.0543469	0.0395124	LYN/AHNAK/SLC30A1/JPH4/LILRB1/PTGS2/DMD/CXCL12/ATP1B1/ATP1A2/CACNB4/PKD2/STIM2/FYN/CX3CL1	15
GO:1901617	organic hydroxy compound biosynthetic process	15/576	251/18870	0.0104811	0.0543469	0.0395124	BMP5/APOE/INSIG1/IPMK/HMGCS1/GATA3/HMGCR/MSMO1/REST/DHCR24/SIRT1/ACER3/PLCG2/GCH1/RAPGEF2	15
GO:0032233	positive regulation of actin filament bundle assembly	6/576	61/18870	0.0105735	0.0546654	0.0397439	S100A10/SDC4/SORBS3/SFRP1/TGFB3/CX3CL1	6
GO:0048010	vascular endothelial growth factor receptor signaling pathway	6/576	61/18870	0.0105735	0.0546654	0.0397439	VEGFC/MMRN2/VEGFA/HHEX/FYN/ITGA5	6
GO:0006509	membrane protein ectodomain proteolysis	5/576	44/18870	0.010599	0.0546654	0.0397439	APOE/FURIN/ADAM9/ADAM17/TIMP3	5
GO:0042771	intrinsic apoptotic signaling pathway in response to DNA damage by p53 class mediator	5/576	44/18870	0.010599	0.0546654	0.0397439	CDKN1A/SIRT1/CD74/DYRK2/TOPORS	5
GO:2000516	positive regulation of CD4-positive, alpha-beta T cell activation	5/576	44/18870	0.010599	0.0546654	0.0397439	CD83/NCKAP1L/NFKBID/RIPK2/CD81	5
GO:0001659	temperature homeostasis	12/576	183/18870	0.010628	0.0546988	0.0397682	EGR1/LEPR/CEBPB/VEGFA/SCD/DDIT3/GJA1/PTGS2/UCP2/RB1/ADAM17/ADRB2	12
GO:0019827	stem cell population maintenance	12/576	183/18870	0.010628	0.0546988	0.0397682	KLF4/ING1/ARID4A/ZFP36L2/SINHCAF/KLF10/ACTB/SAV1/HOOK3/REST/ZC3H13/SFRP1	12
GO:1990748	cellular detoxification	9/576	119/18870	0.0107427	0.0552304	0.0401547	APOE/FBLN5/CYGB/PTGS2/IPCEF1/GCH1/GPX3/NFE2L2/ALOX5AP	9
GO:0001909	leukocyte mediated cytotoxicity	10/576	140/18870	0.0108193	0.0555652	0.0403981	NCKAP1L/HLA-E/ICAM1/RNF19B/CTSC/LILRB1/PTPRC/HLA-C/HLA-A/HLA-B	10
GO:0046620	regulation of organ growth	8/576	99/18870	0.0108372	0.0555671	0.0403995	EDN1/SAV1/TGFBR3/BASP1/VGLL4/RGS2/CITED2/BCL2L11	8
GO:0000082	G1/S transition of mitotic cell cycle	15/576	252/18870	0.0108426	0.0555671	0.0403995	FAM107A/KLF4/DCUN1D3/ACTB/KMT2E/CDKN1A/DDX3X/RB1/CCND1/PIM2/KCNA5/ADAM17/CACNB4/PKD2/ID2	15
GO:0032496	response to lipopolysaccharide	19/576	348/18870	0.0108764	0.0556811	0.0404823	LYN/IL6/EDN1/HPGD/ZFP36/CEBPB/ARID5A/NFKBIA/FOS/LILRB1/PTGS2/RIPK2/PLCG2/GCH1/ADAM9/S100A8/ADAM17/SIRPA/CX3CL1	19
GO:0006694	steroid biosynthetic process	12/576	184/18870	0.0110658	0.0565912	0.041144	BMP5/APOE/EGR1/INSIG1/NR5A1/HMGCS1/HMGCR/MSMO1/REST/DHCR24/SIRT1/NR0B1	12
GO:0002437	inflammatory response to antigenic stimulus	7/576	80/18870	0.0110822	0.056615	0.0411613	LYN/C3/HLA-E/RHBDF2/CD81/FURIN/FYN	7
GO:0000305	response to oxygen radical	4/576	29/18870	0.011134	0.0566406	0.0411799	FBLN5/UCP2/GCH1/NFE2L2	4
GO:0002710	negative regulation of T cell mediated immunity	4/576	29/18870	0.011134	0.0566406	0.0411799	NCKAP1L/SMAD7/LILRB1/PTPRC	4
GO:0097066	response to thyroid hormone	4/576	29/18870	0.011134	0.0566406	0.0411799	CTSS/KLF9/LMO2/GCLC	4
GO:0097421	liver regeneration	4/576	29/18870	0.011134	0.0566406	0.0411799	IL6/CEBPB/UCP2/CCND1	4
GO:0046660	female sex differentiation	9/576	120/18870	0.0113104	0.0574775	0.0417884	NR5A1/CEBPB/VEGFA/UBB/TIPARP/SIRT1/ZFX/IDH1/SFRP1	9
GO:0033574	response to testosterone	5/576	45/18870	0.0116322	0.058989	0.0428874	EDN1/AR/CALR/SIRT1/CBL	5
GO:0090199	regulation of release of cytochrome c from mitochondria	5/576	45/18870	0.0116322	0.058989	0.0428874	PLAUR/CIDEB/PPIF/LMNA/BCL2L11	5
GO:0032412	regulation of monoatomic ion transmembrane transporter activity	14/576	231/18870	0.0117258	0.0591713	0.0430199	CTSS/AHNAK/EDN1/JPH4/PPIF/ATP1B2/DMD/ATP1B1/ATP1A2/CACNB4/ADRB2/PKD2/OXSR1/STIM2	14
GO:0006750	glutathione biosynthetic process	3/576	16/18870	0.0117781	0.0591713	0.0430199	CHAC1/GCLC/NFE2L2	3
GO:0030033	microvillus assembly	3/576	16/18870	0.0117781	0.0591713	0.0430199	FSCN1/TNIK/RAPGEF2	3
GO:0032354	response to follicle-stimulating hormone	3/576	16/18870	0.0117781	0.0591713	0.0430199	EDN1/TGFBR3/GCLC	3
GO:0034112	positive regulation of homotypic cell-cell adhesion	3/576	16/18870	0.0117781	0.0591713	0.0430199	IL6/PLAUR/F11R	3
GO:0048291	isotype switching to IgG isotypes	3/576	16/18870	0.0117781	0.0591713	0.0430199	SLC15A4/HSPD1/PTPRC	3
GO:0051044	positive regulation of membrane protein ectodomain proteolysis	3/576	16/18870	0.0117781	0.0591713	0.0430199	APOE/FURIN/ADAM9	3
GO:0060044	negative regulation of cardiac muscle cell proliferation	3/576	16/18870	0.0117781	0.0591713	0.0430199	SAV1/VGLL4/CITED2	3
GO:0060841	venous blood vessel development	3/576	16/18870	0.0117781	0.0591713	0.0430199	VEGFA/BMPR2/EFNB2	3
GO:0046942	carboxylic acid transport	19/576	351/18870	0.0118307	0.0593743	0.0431675	PLIN2/APOE/EDN1/SLC38A11/LRRC8A/SLC15A4/SLC16A10/FOLR1/SLC16A1/PSAP/GJA1/PTGS2/SLC38A2/CRABP2/UCP2/ATP1A2/SLC32A1/CACNB4/RGS2	19
GO:0006631	fatty acid metabolic process	21/576	401/18870	0.0119318	0.0598193	0.043491	EDN1/INSIG1/APOC1/HPGD/EPHX1/C3/CYP4F3/DBI/MID1IP1/ABHD5/MSMO1/SCD/FADS1/SIRT1/CYGB/PTGS2/CD74/ACSL4/TBXAS1/ELOVL2/ALOX5AP	21
GO:0002758	innate immune response-activating signaling pathway	15/576	255/18870	0.0119863	0.0600308	0.0436448	CTSS/CGAS/LYN/IRF1/SLC15A4/NFKBIA/IRF7/CREBBP/HSPD1/HSPA8/RIPK2/DDX3X/PLCG2/SEC14L1/FYN	15
GO:0044843	cell cycle G1/S phase transition	16/576	279/18870	0.012101	0.0605426	0.0440169	FAM107A/KLF4/DCUN1D3/ACTB/KMT2E/CDKN1A/DDX3X/PLCG2/RB1/CCND1/PIM2/KCNA5/ADAM17/CACNB4/PKD2/ID2	16
GO:0032755	positive regulation of interleukin-6 production	8/576	101/18870	0.0121404	0.0606768	0.0441144	IL6/ARID5A/HSPD1/ARHGEF2/RIPK2/CD74/PLCG2/MBP	8
GO:0015849	organic acid transport	19/576	352/18870	0.0121632	0.0607285	0.044152	PLIN2/APOE/EDN1/SLC38A11/LRRC8A/SLC15A4/SLC16A10/FOLR1/SLC16A1/PSAP/GJA1/PTGS2/SLC38A2/CRABP2/UCP2/ATP1A2/SLC32A1/CACNB4/RGS2	19
GO:0002931	response to ischemia	6/576	63/18870	0.0122986	0.0611519	0.0444599	EGR1/REST/FAIM2/PPIF/NFE2L2/CX3CL1	6
GO:0032623	interleukin-2 production	6/576	63/18870	0.0122986	0.0611519	0.0444599	CD83/ZFP36/GATA3/RIPK2/PTPRC/PLCG2	6
GO:0032663	regulation of interleukin-2 production	6/576	63/18870	0.0122986	0.0611519	0.0444599	CD83/ZFP36/GATA3/RIPK2/PTPRC/PLCG2	6
GO:2000179	positive regulation of neural precursor cell proliferation	6/576	63/18870	0.0122986	0.0611519	0.0444599	VEGFC/LYN/DLL4/VEGFA/FZD3/CX3CL1	6
GO:0034341	response to type II interferon	10/576	143/18870	0.0124327	0.0617554	0.0448986	EDN1/IRF1/CCL20/BST2/CD74/CDC42EP4/GCH1/HLA-DPA1/SIRPA/CX3CL1	10
GO:0098727	maintenance of cell number	12/576	187/18870	0.012463	0.0618427	0.0449621	KLF4/ING1/ARID4A/ZFP36L2/SINHCAF/KLF10/ACTB/SAV1/HOOK3/REST/ZC3H13/SFRP1	12
GO:1990778	protein localization to cell periphery	19/576	353/18870	0.0125031	0.061925	0.045022	RAMP2/AR/S100A10/VAMP5/EPHA2/ACTB/EPB41L2/TNIK/RHBDF2/TSPAN5/STX3/CD81/ATP1B1/EHD4/PID1/F11R/MYL12A/RAPGEF2/TMEM88	19
GO:0007263	nitric oxide mediated signal transduction	4/576	30/18870	0.0125436	0.061925	0.045022	APOE/PDE5A/VEGFA/GUCY1A2	4
GO:0032607	interferon-alpha production	4/576	30/18870	0.0125436	0.061925	0.045022	IRF7/HSPD1/RIPK2/DDX3X	4
GO:0032647	regulation of interferon-alpha production	4/576	30/18870	0.0125436	0.061925	0.045022	IRF7/HSPD1/RIPK2/DDX3X	4
GO:0045987	positive regulation of smooth muscle contraction	4/576	30/18870	0.0125436	0.061925	0.045022	ITGA2/EDN1/NPNT/PTGS2	4
GO:0035051	cardiocyte differentiation	11/576	165/18870	0.0125827	0.0619909	0.0450699	EDN1/CALR/FOLR1/TGFBR3/VEGFA/REST/LMNA/MEF2A/EFNB2/RGS2/CITED2	11
GO:0150076	neuroinflammatory response	7/576	82/18870	0.0125953	0.0619909	0.0450699	IL6/LDLR/CTSC/PTGS2/PTPRC/PLCG2/CX3CL1	7
GO:1905897	regulation of response to endoplasmic reticulum stress	7/576	82/18870	0.0125953	0.0619909	0.0450699	PPP1R15A/PPP1R15B/SIRT1/DDIT3/HERPUD1/NFE2L2/BCL2L11	7
GO:0002792	negative regulation of peptide secretion	5/576	46/18870	0.0127317	0.062472	0.0454196	CHGA/REST/CD74/UCP2/SFRP1	5
GO:0055078	sodium ion homeostasis	5/576	46/18870	0.0127317	0.062472	0.0454196	EDN1/ATP1B2/ATP1A3/ATP1B1/ATP1A2	5
GO:1990573	potassium ion import across plasma membrane	5/576	46/18870	0.0127317	0.062472	0.0454196	ATP1B2/ATP1A3/ATP1B1/KCNJ2/ATP1A2	5
GO:1904019	epithelial cell apoptotic process	10/576	144/18870	0.0130088	0.0637669	0.0463611	RAMP2/IL6/ZFP36/SAV1/GATA3/ICAM1/BMPR2/JAG2/RB1/NFE2L2	10
GO:0043434	response to peptide hormone	22/576	430/18870	0.0131236	0.0642646	0.0467229	CA2/LYN/SOCS3/EGR1/EDN1/INSIG1/OSBPL8/NR5A1/TGFBR3/PHIP/FOS/SIRT1/PTGS2/TCF12/CXCL12/EGR2/UCP2/RB1/CPEB2/GCLC/NFE2L2/PID1	22
GO:0001885	endothelial cell development	6/576	64/18870	0.0132313	0.0644658	0.0468692	PDE2A/ICAM1/VEGFA/VCL/F11R/RAPGEF2	6
GO:0019229	regulation of vasoconstriction	6/576	64/18870	0.0132313	0.0644658	0.0468692	EDN1/BMPR2/PTGS2/TBXAS1/KCNA5/ATP1A2	6
GO:0030225	macrophage differentiation	6/576	64/18870	0.0132313	0.0644658	0.0468692	GATA3/VEGFA/SIRT1/UCP2/RB1/ID2	6
GO:0032615	interleukin-12 production	6/576	64/18870	0.0132313	0.0644658	0.0468692	IRF1/HSPD1/LILRB1/RIPK2/PLCG2/HLA-B	6
GO:0032655	regulation of interleukin-12 production	6/576	64/18870	0.0132313	0.0644658	0.0468692	IRF1/HSPD1/LILRB1/RIPK2/PLCG2/HLA-B	6
GO:0045639	positive regulation of myeloid cell differentiation	8/576	103/18870	0.0135551	0.0659111	0.04792	NCKAP1L/FOXO3/NEDD9/KLF10/FOS/CD74/RB1/ID2	8
GO:1901655	cellular response to ketone	8/576	103/18870	0.0135551	0.0659111	0.04792	TNC/AR/KLF9/FOS/SIRT1/NPAS4/SFRP1/KLF2	8
GO:0043433	negative regulation of DNA-binding transcription factor activity	11/576	167/18870	0.0136712	0.0663424	0.0482336	KLF4/SMAD7/NFKBIA/BHLHE40/SIRT1/DDIT3/NR0B1/RB1/PKD2/ADORA3/ID2	11
GO:0048639	positive regulation of developmental growth	11/576	167/18870	0.0136712	0.0663424	0.0482336	EDN1/SMAD7/SEMA7A/HOPX/TGFBR3/VEGFA/BASP1/BMPR2/CDKL5/CXCL12/CRABP2	11
GO:0072676	lymphocyte migration	9/576	124/18870	0.0138074	0.0667178	0.0485065	CCL20/NEDD9/GATA3/ICAM1/CXCL12/ADAM17/F11R/OXSR1/CX3CL1	9
GO:0045786	negative regulation of cell cycle	21/576	407/18870	0.0138986	0.0667178	0.0485065	RUNX3/FAM107A/KLF4/HPGD/ZFP36L2/DCUN1D3/GATA3/CEP63/BTG1/CDKN1A/LILRB1/SIRT1/PTGS2/PPP1R10/HHEX/RB1/CCND1/HEXIM1/FZD3/CACNB4/PKD2	21
GO:0042311	vasodilation	5/576	47/18870	0.0138995	0.0667178	0.0485065	APOE/GCH1/ADRB2/RGS2/KLF2	5
GO:0046636	negative regulation of alpha-beta T cell activation	5/576	47/18870	0.0138995	0.0667178	0.0485065	RUNX3/SMAD7/VSIR/ARG2/LILRB1	5
GO:0061383	trabecula morphogenesis	5/576	47/18870	0.0138995	0.0667178	0.0485065	BMP5/DLL4/TGFBR3/SLC40A1/SFRP1	5
GO:1905314	semi-lunar valve development	5/576	47/18870	0.0138995	0.0667178	0.0485065	DLL4/GATA3/ELN/BMPR2/RB1	5
GO:0007252	I-kappaB phosphorylation	3/576	17/18870	0.0139828	0.0667178	0.0485065	PLCG2/SIRPA/CX3CL1	3
GO:0010544	negative regulation of platelet activation	3/576	17/18870	0.0139828	0.0667178	0.0485065	APOE/SERPINE2/SH2B3	3
GO:0019377	glycolipid catabolic process	3/576	17/18870	0.0139828	0.0667178	0.0485065	NEU1/NAGA/GM2A	3
GO:0033631	cell-cell adhesion mediated by integrin	3/576	17/18870	0.0139828	0.0667178	0.0485065	NPNT/ADAM9/ITGA5	3
GO:0046068	cGMP metabolic process	3/576	17/18870	0.0139828	0.0667178	0.0485065	PDE2A/PDE5A/GUCY1A2	3
GO:0060644	mammary gland epithelial cell differentiation	3/576	17/18870	0.0139828	0.0667178	0.0485065	ZNF703/CEBPB/ID2	3
GO:0072074	kidney mesenchyme development	3/576	17/18870	0.0139828	0.0667178	0.0485065	BASP1/SIX4/PKD2	3
GO:0090083	regulation of inclusion body assembly	3/576	17/18870	0.0139828	0.0667178	0.0485065	DNAJB1/DNAJB6/DNAJA4	3
GO:1901163	regulation of trophoblast cell migration	3/576	17/18870	0.0139828	0.0667178	0.0485065	CALR/VEGFA/GJA1	3
GO:1901550	regulation of endothelial cell development	3/576	17/18870	0.0139828	0.0667178	0.0485065	VEGFA/VCL/F11R	3
GO:1903140	regulation of establishment of endothelial barrier	3/576	17/18870	0.0139828	0.0667178	0.0485065	VEGFA/VCL/F11R	3
GO:0051491	positive regulation of filopodium assembly	4/576	31/18870	0.0140622	0.0670308	0.0487341	FSCN1/GPM6A/DPYSL3/TGFB3	4
GO:0032613	interleukin-10 production	6/576	65/18870	0.0142123	0.0672718	0.0489093	IL6/CD83/VSIR/HSPD1/LILRB1/PLCG2	6
GO:0032653	regulation of interleukin-10 production	6/576	65/18870	0.0142123	0.0672718	0.0489093	IL6/CD83/VSIR/HSPD1/LILRB1/PLCG2	6
GO:0035904	aorta development	6/576	65/18870	0.0142123	0.0672718	0.0489093	DLL4/PDE2A/CNTRL/EGR2/EFNB2/PKD2	6
GO:0055021	regulation of cardiac muscle tissue growth	6/576	65/18870	0.0142123	0.0672718	0.0489093	EDN1/SAV1/TGFBR3/VGLL4/RGS2/CITED2	6
GO:2000117	negative regulation of cysteine-type endopeptidase activity	6/576	65/18870	0.0142123	0.0672718	0.0489093	KLF4/PLAUR/VEGFA/DHCR24/DNAJB6/DDX3X	6
GO:0001508	action potential	10/576	146/18870	0.014221	0.0672718	0.0489093	GJD2/DSP/ATP2A2/GJA1/DMD/ATP1B1/KCNJ2/KCNA5/ATP1A2/CACNB4	10
GO:0006633	fatty acid biosynthetic process	11/576	168/18870	0.0142415	0.0672718	0.0489093	EDN1/INSIG1/APOC1/MID1IP1/SCD/FADS1/SIRT1/PTGS2/CD74/TBXAS1/ELOVL2	11
GO:0002292	T cell differentiation involved in immune response	7/576	84/18870	0.0142517	0.0672718	0.0489093	SOCS3/IL6/SMAD7/NFKBID/GATA3/JUNB/RIPK2	7
GO:0060395	SMAD protein signal transduction	7/576	84/18870	0.0142517	0.0672718	0.0489093	BMP5/SMAD7/JUN/FOS/BMPR2/TOB1/TGFB3	7
GO:0072332	intrinsic apoptotic signaling pathway by p53 class mediator	7/576	84/18870	0.0142517	0.0672718	0.0489093	UBB/CDKN1A/SIRT1/CD74/MSX1/DYRK2/TOPORS	7
GO:0001952	regulation of cell-matrix adhesion	9/576	125/18870	0.0144908	0.0682675	0.0496332	FAM107A/S100A10/SDC4/VEGFA/LIMS1/MAP4K4/VCL/SFRP1/CX3CL1	9
GO:0002698	negative regulation of immune effector process	9/576	125/18870	0.0144908	0.0682675	0.0496332	NCKAP1L/SMAD7/HLA-E/BST2/LILRB1/PTPRC/HLA-A/TGFB3/HLA-B	9
GO:0061448	connective tissue development	16/576	285/18870	0.0145565	0.0684714	0.0497814	RUNX3/BMP5/EGR1/EDN1/SMAD7/GATA3/ARID5A/UBB/ZEB1/SIRT1/BMPR2/PDGFD/MSX1/RB1/CHST11/TRIP11	16
GO:0048167	regulation of synaptic plasticity	13/576	214/18870	0.0145624	0.0684714	0.0497814	FAM107A/APOE/LGMN/HMGCR/JPH4/PTGS2/STX3/SERPINE2/NPAS4/EGR2/RAPGEF2/KRAS/CX3CL1	13
GO:2000377	regulation of reactive oxygen species metabolic process	10/576	147/18870	0.0148578	0.0697927	0.050742	SLC5A3/FBLN5/ARG2/CDKN1A/PLCG2/GCH1/GADD45A/NFE2L2/PID1/FYN	10
GO:0015833	peptide transport	15/576	262/18870	0.0150219	0.0704953	0.0512529	CA2/IL6/EDN1/CHGA/LRRC8A/SLC15A4/SLC16A10/SLC16A1/REST/CD74/ACSL4/UCP2/KCNA5/S100A8/SFRP1	15
GO:0110020	regulation of actomyosin structure organization	8/576	105/18870	0.0150866	0.0707304	0.0514238	EDN1/S100A10/SDC4/WASF2/SORBS3/F11R/SFRP1/TGFB3	8
GO:0071230	cellular response to amino acid stimulus	7/576	85/18870	0.0151357	0.0708305	0.0514966	CEBPB/SH3BP4/COL5A2/ZEB1/PDGFD/GCLC/FYN	7
GO:0030195	negative regulation of blood coagulation	5/576	48/18870	0.0151372	0.0708305	0.0514966	APOE/EDN1/PLAUR/SERPINE2/SH2B3	5
GO:0070371	ERK1 and ERK2 cascade	18/576	336/18870	0.0154506	0.0722269	0.0525118	LYN/APOE/EDN1/CCL20/ZFP36L2/SEMA7A/EPHA2/ICAM1/NPNT/HMGCR/PDGFD/RIPK2/CD74/PTPRC/TIMP3/RAPGEF2/SIRPA/CX3CL1	18
GO:0034694	response to prostaglandin	4/576	32/18870	0.0156925	0.0731462	0.0531802	TNC/EDN1/TGFBR3/SFRP1	4
GO:0048710	regulation of astrocyte differentiation	4/576	32/18870	0.0156925	0.0731462	0.0531802	IL6/LDLR/SERPINE2/ID2	4
GO:2000316	regulation of T-helper 17 type immune response	4/576	32/18870	0.0156925	0.0731462	0.0531802	SMAD7/NFKBID/ARID5A/JUNB	4
GO:0090288	negative regulation of cellular response to growth factor stimulus	9/576	127/18870	0.015932	0.0741911	0.0539399	MMRN2/SMAD7/SHISA2/GATA3/BAMBI/TOB1/CRIM1/HHEX/SFRP1	9
GO:2000243	positive regulation of reproductive process	7/576	86/18870	0.0160581	0.0747063	0.0543144	TAC4/AR/NR5A1/PDE5A/VEGFA/MSX1/CITED2	7
GO:0010611	regulation of cardiac muscle hypertrophy	6/576	67/18870	0.0163243	0.0751418	0.054631	LMCD1/EDN1/PDE5A/LMNA/MEF2A/RGS2	6
GO:0016126	sterol biosynthetic process	6/576	67/18870	0.0163243	0.0751418	0.054631	APOE/INSIG1/HMGCS1/HMGCR/MSMO1/DHCR24	6
GO:0046888	negative regulation of hormone secretion	6/576	67/18870	0.0163243	0.0751418	0.054631	EDN1/CHGA/REST/GJA1/UCP2/SFRP1	6
GO:0001946	lymphangiogenesis	3/576	18/18870	0.0164055	0.0751418	0.054631	VEGFC/EPHA2/BMPR2	3
GO:0010042	response to manganese ion	3/576	18/18870	0.0164055	0.0751418	0.054631	PTGS2/TFRC/ADAM9	3
GO:0010755	regulation of plasminogen activation	3/576	18/18870	0.0164055	0.0751418	0.054631	S100A10/PLAUR/SERPINE2	3
GO:0019184	nonribosomal peptide biosynthetic process	3/576	18/18870	0.0164055	0.0751418	0.054631	CHAC1/GCLC/NFE2L2	3
GO:0043116	negative regulation of vascular permeability	3/576	18/18870	0.0164055	0.0751418	0.054631	RAMP2/PDE2A/VEGFA	3
GO:0043117	positive regulation of vascular permeability	3/576	18/18870	0.0164055	0.0751418	0.054631	APOE/PDE2A/VEGFA	3
GO:0048569	post-embryonic animal organ development	3/576	18/18870	0.0164055	0.0751418	0.054631	KLF4/VEGFA/BCL2L11	3
GO:0061450	trophoblast cell migration	3/576	18/18870	0.0164055	0.0751418	0.054631	CALR/VEGFA/GJA1	3
GO:0086103	G protein-coupled receptor signaling pathway involved in heart process	3/576	18/18870	0.0164055	0.0751418	0.054631	EDN1/CHGA/RGS2	3
GO:0150078	positive regulation of neuroinflammatory response	3/576	18/18870	0.0164055	0.0751418	0.054631	IL6/CTSC/PLCG2	3
GO:0150079	negative regulation of neuroinflammatory response	3/576	18/18870	0.0164055	0.0751418	0.054631	LDLR/PTPRC/CX3CL1	3
GO:1904031	positive regulation of cyclin-dependent protein kinase activity	3/576	18/18870	0.0164055	0.0751418	0.054631	CCND1/ADAM17/PKD2	3
GO:0001774	microglial cell activation	5/576	49/18870	0.0164465	0.0751418	0.054631	IL6/LDLR/CTSC/PTPRC/CX3CL1	5
GO:0002673	regulation of acute inflammatory response	5/576	49/18870	0.0164465	0.0751418	0.054631	IL6/C3/HLA-E/PTGS2/ALOX5AP	5
GO:1900047	negative regulation of hemostasis	5/576	49/18870	0.0164465	0.0751418	0.054631	APOE/EDN1/PLAUR/SERPINE2/SH2B3	5
GO:1902459	positive regulation of stem cell population maintenance	5/576	49/18870	0.0164465	0.0751418	0.054631	ING1/ARID4A/SINHCAF/ACTB/REST	5
GO:0032231	regulation of actin filament bundle assembly	8/576	107/18870	0.0167399	0.0764102	0.0555532	S100A10/SDC4/WASF2/SORBS3/F11R/SFRP1/TGFB3/CX3CL1	8
GO:0002832	negative regulation of response to biotic stimulus	10/576	150/18870	0.016896	0.0769053	0.0559132	CGAS/HLA-E/ARG2/CEP63/LILRB1/SAMHD1/HSPA8/HLA-A/SEC14L1/HLA-B	10
GO:0010508	positive regulation of autophagy	10/576	150/18870	0.016896	0.0769053	0.0559132	FOXO3/SH3BP4/BAG3/SIRT1/HSPB8/RIPK2/PIM2/ADRB2/SNX18/GNAI3	10
GO:0120161	regulation of cold-induced thermogenesis	10/576	150/18870	0.016896	0.0769053	0.0559132	LEPR/CEBPB/VEGFA/SCD/DDIT3/GJA1/UCP2/RB1/ADAM17/ADRB2	10
GO:0034976	response to endoplasmic reticulum stress	15/576	266/18870	0.0170053	0.07725	0.0561638	CALR/PPP1R15A/JUN/CEBPB/ATP2A2/PPP1R15B/SIRT1/DDIT3/DDX3X/CHAC1/CCND1/MARCKS/HERPUD1/NFE2L2/BCL2L11	15
GO:0050708	regulation of protein secretion	15/576	266/18870	0.0170053	0.07725	0.0561638	VEGFC/APOE/IL6/CHGA/LRRC8A/SLC16A1/HMGCR/REST/RHBDF2/ACSL4/UCP2/ADAM9/KCNA5/SFRP1/TGFB3	15
GO:0051851	modulation by host of symbiont process	7/576	87/18870	0.0170196	0.07725	0.0561638	APOE/JUN/SMC6/STOM/REST/CFL1/HSPA8	7
GO:0002862	negative regulation of inflammatory response to antigenic stimulus	4/576	33/18870	0.0174369	0.0782832	0.056915	LYN/RHBDF2/FURIN/FYN	4
GO:0019934	cGMP-mediated signaling	4/576	33/18870	0.0174369	0.0782832	0.056915	CGAS/APOE/PDE2A/GUCY1A2	4
GO:0021591	ventricular system development	4/576	33/18870	0.0174369	0.0782832	0.056915	SEMA6D/ATP1B2/MBOAT7/RAPGEF2	4
GO:0033032	regulation of myeloid cell apoptotic process	4/576	33/18870	0.0174369	0.0782832	0.056915	IRF7/SIRT1/ST6GAL1/ADAM17	4
GO:0034368	protein-lipid complex remodeling	4/576	33/18870	0.0174369	0.0782832	0.056915	APOE/APOC1/FURIN/PCSK5	4
GO:0034369	plasma lipoprotein particle remodeling	4/576	33/18870	0.0174369	0.0782832	0.056915	APOE/APOC1/FURIN/PCSK5	4
GO:0045577	regulation of B cell differentiation	4/576	33/18870	0.0174369	0.0782832	0.056915	NCKAP1L/ZFP36L2/SFRP1/ID2	4
GO:0050869	negative regulation of B cell activation	4/576	33/18870	0.0174369	0.0782832	0.056915	LYN/SAMSN1/SFRP1/ID2	4
GO:0071875	adrenergic receptor signaling pathway	4/576	33/18870	0.0174369	0.0782832	0.056915	CHGA/ADRB2/RGS2/RAPGEF2	4
GO:1902235	regulation of endoplasmic reticulum stress-induced intrinsic apoptotic signaling pathway	4/576	33/18870	0.0174369	0.0782832	0.056915	SIRT1/DDIT3/HERPUD1/BCL2L11	4
GO:0016445	somatic diversification of immunoglobulins	6/576	68/18870	0.0174573	0.0782832	0.056915	SLC15A4/HSPD1/SAMHD1/PTPRC/TFRC/RNF168	6
GO:0030193	regulation of blood coagulation	6/576	68/18870	0.0174573	0.0782832	0.056915	APOE/EDN1/PLAUR/SERPINE2/NFE2L2/SH2B3	6
GO:2000379	positive regulation of reactive oxygen species metabolic process	6/576	68/18870	0.0174573	0.0782832	0.056915	SLC5A3/CDKN1A/PLCG2/GADD45A/NFE2L2/PID1	6
GO:0015837	amine transport	8/576	108/18870	0.0176137	0.0787904	0.0572837	CHGA/SLC44A1/CXCL12/SLC38A2/GRK2/ATP1A2/RGS2/ADORA3	8
GO:0001890	placenta development	10/576	151/18870	0.0176192	0.0787904	0.0572837	BMP5/SOCS3/CEBPB/TPPP3/JUNB/BMPR2/PTGS2/DNAJB6/CITED2/PKD2	10
GO:0106106	cold-induced thermogenesis	10/576	151/18870	0.0176192	0.0787904	0.0572837	LEPR/CEBPB/VEGFA/SCD/DDIT3/GJA1/UCP2/RB1/ADAM17/ADRB2	10
GO:0030521	androgen receptor signaling pathway	5/576	50/18870	0.0178289	0.0792885	0.0576459	AR/SIRT1/FKBP4/DNAJA1/SFRP1	5
GO:0030850	prostate gland development	5/576	50/18870	0.0178289	0.0792885	0.0576459	TNC/AR/FKBP4/PSAP/SFRP1	5
GO:0030865	cortical cytoskeleton organization	5/576	50/18870	0.0178289	0.0792885	0.0576459	NCKAP1L/IQGAP2/CALR/EPB41L2/EPB41L1	5
GO:0042149	cellular response to glucose starvation	5/576	50/18870	0.0178289	0.0792885	0.0576459	PLIN2/FOXO3/SIRT1/NFE2L2/PLIN3	5
GO:0044788	modulation by host of viral process	5/576	50/18870	0.0178289	0.0792885	0.0576459	APOE/SMC6/STOM/CFL1/HSPA8	5
GO:0071827	plasma lipoprotein particle organization	5/576	50/18870	0.0178289	0.0792885	0.0576459	APOE/APOC1/CIDEB/FURIN/PCSK5	5
GO:0001892	embryonic placenta development	7/576	88/18870	0.018021	0.0800695	0.0582137	BMP5/SOCS3/CEBPB/JUNB/DNAJB6/CITED2/PKD2	7
GO:1903169	regulation of calcium ion transmembrane transport	11/576	174/18870	0.0180476	0.0801141	0.0582461	LYN/AHNAK/JPH4/DMD/ATP1B1/ATP1A2/CACNB4/PKD2/STIM2/FYN/CX3CL1	11
GO:0061387	regulation of extent of cell growth	8/576	109/18870	0.0185198	0.082135	0.0597154	APOE/SEMA6D/SEMA7A/VEGFA/BMPR2/CDKL5/CXCL12/CRABP2	8
GO:0045089	positive regulation of innate immune response	18/576	343/18870	0.0186332	0.0825313	0.0600035	CTSS/CGAS/LYN/IRF1/SLC15A4/HSP90AA1/HLA-E/NFKBIA/IRF7/CREBBP/HSPD1/HSPA8/RIPK2/DDX3X/PLCG2/HEXIM1/SEC14L1/FYN	18
GO:0045670	regulation of osteoclast differentiation	6/576	69/18870	0.0186433	0.0825313	0.0600035	NEDD9/KLF10/CEBPB/FOS/LILRB1/SFRP1	6
GO:0002237	response to molecule of bacterial origin	19/576	369/18870	0.0190359	0.0832487	0.0605251	LYN/IL6/EDN1/HPGD/ZFP36/CEBPB/ARID5A/NFKBIA/FOS/LILRB1/PTGS2/RIPK2/PLCG2/GCH1/ADAM9/S100A8/ADAM17/SIRPA/CX3CL1	19
GO:0002833	positive regulation of response to biotic stimulus	19/576	369/18870	0.0190359	0.0832487	0.0605251	CTSS/CGAS/LYN/IRF1/MMRN2/SLC15A4/HSP90AA1/HLA-E/NFKBIA/IRF7/CREBBP/HSPD1/HSPA8/RIPK2/DDX3X/PLCG2/HEXIM1/SEC14L1/FYN	19
GO:0001829	trophectodermal cell differentiation	3/576	19/18870	0.0190483	0.0832487	0.0605251	HOPX/JUNB/CITED2	3
GO:0007176	regulation of epidermal growth factor-activated receptor activity	3/576	19/18870	0.0190483	0.0832487	0.0605251	SOCS4/ADAM17/CBL	3
GO:0032516	positive regulation of phosphoprotein phosphatase activity	3/576	19/18870	0.0190483	0.0832487	0.0605251	PPP1R15A/PPP1R15B/PTPRC	3
GO:0036342	post-anal tail morphogenesis	3/576	19/18870	0.0190483	0.0832487	0.0605251	EPHA2/FZD3/CHST11	3
GO:0043031	negative regulation of macrophage activation	3/576	19/18870	0.0190483	0.0832487	0.0605251	LDLR/PTPRC/CX3CL1	3
GO:0060039	pericardium development	3/576	19/18870	0.0190483	0.0832487	0.0605251	BMP5/DLL4/FLRT3	3
GO:0070431	nucleotide-binding oligomerization domain containing 2 signaling pathway	3/576	19/18870	0.0190483	0.0832487	0.0605251	SLC15A4/NFKBIA/RIPK2	3
GO:0071391	cellular response to estrogen stimulus	3/576	19/18870	0.0190483	0.0832487	0.0605251	AR/ARID5A/SFRP1	3
GO:1902307	positive regulation of sodium ion transmembrane transport	3/576	19/18870	0.0190483	0.0832487	0.0605251	ATP1B2/DMD/ATP1B1	3
GO:1902931	negative regulation of alcohol biosynthetic process	3/576	19/18870	0.0190483	0.0832487	0.0605251	BMP5/APOE/REST	3
GO:2000774	positive regulation of cellular senescence	3/576	19/18870	0.0190483	0.0832487	0.0605251	CGAS/ARG2/SIRT1	3
GO:0014910	regulation of smooth muscle cell migration	7/576	89/18870	0.0190632	0.0832487	0.0605251	ITGA2/IGFBP3/SEMA6D/PDGFD/S100A11/GNA13/NFE2L2	7
GO:0046849	bone remodeling	7/576	89/18870	0.0190632	0.0832487	0.0605251	IL6/LEPR/EPHA2/GJA1/TFRC/ADRB2/SFRP1	7
GO:0010043	response to zinc ion	5/576	51/18870	0.0192858	0.0836681	0.06083	SLC30A1/MT1F/MT1E/KCNK3/S100A8	5
GO:0010332	response to gamma radiation	5/576	51/18870	0.0192858	0.0836681	0.06083	EGR1/DCUN1D3/CDKN1A/PTPRC/CBL	5
GO:0045581	negative regulation of T cell differentiation	5/576	51/18870	0.0192858	0.0836681	0.06083	RUNX3/IRF1/SMAD7/CD74/TMEM131L	5
GO:0048013	ephrin receptor signaling pathway	5/576	51/18870	0.0192858	0.0836681	0.06083	LYN/EPHA2/EFNB2/ARHGEF7/FYN	5
GO:0051496	positive regulation of stress fiber assembly	5/576	51/18870	0.0192858	0.0836681	0.06083	S100A10/SDC4/SORBS3/SFRP1/TGFB3	5
GO:0032743	positive regulation of interleukin-2 production	4/576	34/18870	0.0192974	0.0836681	0.06083	CD83/RIPK2/PTPRC/PLCG2	4
GO:0043372	positive regulation of CD4-positive, alpha-beta T cell differentiation	4/576	34/18870	0.0192974	0.0836681	0.06083	CD83/NCKAP1L/NFKBID/RIPK2	4
GO:0090183	regulation of kidney development	4/576	34/18870	0.0192974	0.0836681	0.06083	GATA3/VEGFA/BASP1/SIX4	4
GO:0046777	protein autophosphorylation	12/576	199/18870	0.01944	0.0842108	0.0612246	VEGFC/LYN/VEGFA/TNIK/PDGFD/DDX3X/PTPRC/CDKL5/STK17B/MKNK2/PIM2/OXSR1	12
GO:0001906	cell killing	13/576	223/18870	0.0197896	0.0855944	0.0622305	NCKAP1L/CHGA/C3/HLA-E/ICAM1/RNF19B/CTSC/LILRB1/PTPRC/C7/HLA-C/HLA-A/HLA-B	13
GO:0014743	regulation of muscle hypertrophy	6/576	70/18870	0.0198831	0.0855944	0.0622305	LMCD1/EDN1/PDE5A/LMNA/MEF2A/RGS2	6
GO:0046847	filopodium assembly	6/576	70/18870	0.0198831	0.0855944	0.0622305	FSCN1/GPM6A/FGD4/SPATA13/DPYSL3/TGFB3	6
GO:0048662	negative regulation of smooth muscle cell proliferation	6/576	70/18870	0.0198831	0.0855944	0.0622305	APOE/IGFBP3/CDKN1A/BMPR2/GNA13/TGFB3	6
GO:0071479	cellular response to ionizing radiation	6/576	70/18870	0.0198831	0.0855944	0.0622305	EGR1/GATA3/CDKN1A/SIRT1/GADD45A/SFRP1	6
GO:1900046	regulation of hemostasis	6/576	70/18870	0.0198831	0.0855944	0.0622305	APOE/EDN1/PLAUR/SERPINE2/NFE2L2/SH2B3	6
GO:1901880	negative regulation of protein depolymerization	6/576	70/18870	0.0198831	0.0855944	0.0622305	EPS8/MID1IP1/SVIL/ARHGEF2/CAPZA1/MID1	6
GO:0031023	microtubule organizing center organization	10/576	154/18870	0.0199261	0.0857035	0.0623099	SLC16A1/CEP63/CCNL1/SIRT1/DZIP1/GADD45A/TUBA1A/PKD2/CHORDC1/CEP68	10
GO:0090087	regulation of peptide transport	12/576	200/18870	0.0201311	0.0862696	0.0627214	CA2/IL6/CHGA/LRRC8A/SLC16A1/REST/CD74/ACSL4/UCP2/KCNA5/S100A8/SFRP1	12
GO:0002312	B cell activation involved in immune response	7/576	90/18870	0.0201468	0.0862696	0.0627214	IL6/SLC15A4/HSPD1/PTPRC/PLCG2/TFRC/RNF168	7
GO:0010657	muscle cell apoptotic process	7/576	90/18870	0.0201468	0.0862696	0.0627214	EDN1/HSP90AA1/ATP2A2/BAG3/SIRT1/PPP1R10/NFE2L2	7
GO:0015807	L-amino acid transport	7/576	90/18870	0.0201468	0.0862696	0.0627214	SLC38A11/SLC15A4/SLC38A2/UCP2/ATP1A2/SLC32A1/RGS2	7
GO:1903321	negative regulation of protein modification by small protein conjugation or removal	7/576	90/18870	0.0201468	0.0862696	0.0627214	SMAD7/DCUN1D3/CEP63/DNAJA1/GCLC/IVNS1ABP/FYN	7
GO:0035265	organ growth	11/576	177/18870	0.0202124	0.0864741	0.0628701	EDN1/AR/LEPR/SAV1/TGFBR3/BASP1/PSAP/VGLL4/RGS2/CITED2/BCL2L11	11
GO:0031341	regulation of cell killing	8/576	111/18870	0.0204312	0.0872561	0.0634386	NCKAP1L/HLA-E/ICAM1/LILRB1/PTPRC/HLA-C/HLA-A/HLA-B	8
GO:0043280	positive regulation of cysteine-type endopeptidase activity involved in apoptotic process	8/576	111/18870	0.0204312	0.0872561	0.0634386	HSPE1/REST/HSPD1/SIRT1/DDX3X/CASP8AP2/S100A8/EGLN3	8
GO:0006814	sodium ion transport	14/576	248/18870	0.0204993	0.0874699	0.0635941	EDN1/SLC38A11/SLC5A3/SLC20A1/ATP1B2/SERPINE2/DMD/ATP1A3/SLC38A2/ATP1B1/ATP1A2/ADRB2/PKD2/OXSR1	14
GO:0002269	leukocyte activation involved in inflammatory response	5/576	52/18870	0.0208189	0.0884437	0.0643021	IL6/LDLR/CTSC/PTPRC/CX3CL1	5
GO:0046638	positive regulation of alpha-beta T cell differentiation	5/576	52/18870	0.0208189	0.0884437	0.0643021	RUNX3/CD83/NCKAP1L/NFKBID/RIPK2	5
GO:0048009	insulin-like growth factor receptor signaling pathway	5/576	52/18870	0.0208189	0.0884437	0.0643021	BMP5/AR/IGFBP3/PHIP/CRIM1	5
GO:0050819	negative regulation of coagulation	5/576	52/18870	0.0208189	0.0884437	0.0643021	APOE/EDN1/PLAUR/SERPINE2/SH2B3	5
GO:0071470	cellular response to osmotic stress	5/576	52/18870	0.0208189	0.0884437	0.0643021	ARHGEF2/PTGS2/DDX3X/PKD2/OXSR1	5
GO:1904950	negative regulation of establishment of protein localization	9/576	133/18870	0.0208857	0.08865	0.064452	APOE/CHGA/INSIG1/HMGCR/REST/RHBDF2/UCP2/DNAJA1/SFRP1	9
GO:0006066	alcohol metabolic process	19/576	373/18870	0.0210225	0.0890576	0.0647484	BMP5/APOE/INSIG1/APOC1/LEPR/IPMK/SLC5A3/HMGCS1/HMGCR/LDLR/MSMO1/GNB3/REST/DHCR24/IDH1/ACER3/PLCG2/GCH1/NPC2	19
GO:0002548	monocyte chemotaxis	6/576	71/18870	0.0211778	0.0890576	0.0647484	LYN/LGMN/IL6/CCL20/CXCL12/CX3CL1	6
GO:0045600	positive regulation of fat cell differentiation	6/576	71/18870	0.0211778	0.0890576	0.0647484	ZFP36/CEBPB/SAV1/PTGS2/SFRP1/ID2	6
GO:1902475	L-alpha-amino acid transmembrane transport	6/576	71/18870	0.0211778	0.0890576	0.0647484	SLC38A11/SLC15A4/SLC38A2/UCP2/ATP1A2/RGS2	6
GO:0032273	positive regulation of protein polymerization	7/576	91/18870	0.0212726	0.0890576	0.0647484	NCKAP1L/VASP/HSP90AA1/TPPP3/CDC42EP3/CDC42EP4/MAPRE1	7
GO:0045824	negative regulation of innate immune response	7/576	91/18870	0.0212726	0.0890576	0.0647484	CGAS/HLA-E/CEP63/LILRB1/SAMHD1/HLA-A/HLA-B	7
GO:0070098	chemokine-mediated signaling pathway	7/576	91/18870	0.0212726	0.0890576	0.0647484	LYN/EDN1/CCL20/CXCL12/SH2B3/OXSR1/CX3CL1	7
GO:0002719	negative regulation of cytokine production involved in immune response	4/576	35/18870	0.021276	0.0890576	0.0647484	SMAD7/BST2/LILRB1/TGFB3	4
GO:0030947	regulation of vascular endothelial growth factor receptor signaling pathway	4/576	35/18870	0.021276	0.0890576	0.0647484	VEGFC/MMRN2/HHEX/ITGA5	4
GO:0034367	protein-containing complex remodeling	4/576	35/18870	0.021276	0.0890576	0.0647484	APOE/APOC1/FURIN/PCSK5	4
GO:0050974	detection of mechanical stimulus involved in sensory perception	4/576	35/18870	0.021276	0.0890576	0.0647484	ITGA2/SERPINE2/CXCL12/FYN	4
GO:0086004	regulation of cardiac muscle cell contraction	4/576	35/18870	0.021276	0.0890576	0.0647484	DSP/ATP2A2/KCNJ2/ATP1A2	4
GO:1902253	regulation of intrinsic apoptotic signaling pathway by p53 class mediator	4/576	35/18870	0.021276	0.0890576	0.0647484	UBB/SIRT1/CD74/MSX1	4
GO:1903725	regulation of phospholipid metabolic process	4/576	35/18870	0.021276	0.0890576	0.0647484	APOC1/LDLR/GNB3/IDH1	4
GO:2000406	positive regulation of T cell migration	4/576	35/18870	0.021276	0.0890576	0.0647484	CCL20/CXCL12/ADAM17/OXSR1	4
GO:2000515	negative regulation of CD4-positive, alpha-beta T cell activation	4/576	35/18870	0.021276	0.0890576	0.0647484	RUNX3/SMAD7/VSIR/ARG2	4
GO:1905039	carboxylic acid transmembrane transport	10/576	156/18870	0.021582	0.0902606	0.065623	SLC38A11/LRRC8A/SLC15A4/SLC16A10/SLC16A1/SLC38A2/UCP2/ATP1A2/SLC32A1/RGS2	10
GO:0071772	response to BMP	11/576	179/18870	0.0217584	0.0908412	0.0660451	BMP5/EGR1/SMAD7/GATA3/TGFBR3/BAMBI/BMPR2/TOB1/CRIM1/MSX1/SFRP1	11
GO:0071773	cellular response to BMP stimulus	11/576	179/18870	0.0217584	0.0908412	0.0660451	BMP5/EGR1/SMAD7/GATA3/TGFBR3/BAMBI/BMPR2/TOB1/CRIM1/MSX1/SFRP1	11
GO:0002755	MyD88-dependent toll-like receptor signaling pathway	3/576	20/18870	0.0219121	0.0910123	0.0661696	IRF1/IRF7/HSPD1	3
GO:0006700	C21-steroid hormone biosynthetic process	3/576	20/18870	0.0219121	0.0910123	0.0661696	BMP5/EGR1/REST	3
GO:0042474	middle ear morphogenesis	3/576	20/18870	0.0219121	0.0910123	0.0661696	EDN1/INSIG1/MSX1	3
GO:0072567	chemokine (C-X-C motif) ligand 2 production	3/576	20/18870	0.0219121	0.0910123	0.0661696	KLF4/CD74/MBP	3
GO:0140131	positive regulation of lymphocyte chemotaxis	3/576	20/18870	0.0219121	0.0910123	0.0661696	NEDD9/ADAM17/OXSR1	3
GO:2000341	regulation of chemokine (C-X-C motif) ligand 2 production	3/576	20/18870	0.0219121	0.0910123	0.0661696	KLF4/CD74/MBP	3
GO:0050982	detection of mechanical stimulus	5/576	53/18870	0.0224293	0.0927546	0.0674363	ITGA2/SERPINE2/CXCL12/PKD2/FYN	5
GO:0060390	regulation of SMAD protein signal transduction	5/576	53/18870	0.0224293	0.0927546	0.0674363	BMP5/SMAD7/BMPR2/TOB1/TGFB3	5
GO:0071825	protein-lipid complex organization	5/576	53/18870	0.0224293	0.0927546	0.0674363	APOE/APOC1/CIDEB/FURIN/PCSK5	5
GO:2001238	positive regulation of extrinsic apoptotic signaling pathway	5/576	53/18870	0.0224293	0.0927546	0.0674363	PTPRC/PEA15/TNFSF12/TIMP3/SFRP1	5
GO:0030516	regulation of axon extension	7/576	92/18870	0.0224415	0.0927546	0.0674363	APOE/SEMA6D/SEMA7A/VEGFA/BMPR2/CDKL5/CXCL12	7
GO:1903825	organic acid transmembrane transport	10/576	157/18870	0.0224465	0.0927546	0.0674363	SLC38A11/LRRC8A/SLC15A4/SLC16A10/SLC16A1/SLC38A2/UCP2/ATP1A2/SLC32A1/RGS2	10
GO:1904035	regulation of epithelial cell apoptotic process	8/576	113/18870	0.0224787	0.0928085	0.0674755	RAMP2/IL6/ZFP36/SAV1/GATA3/ICAM1/RB1/NFE2L2	8
GO:0006801	superoxide metabolic process	6/576	72/18870	0.0225283	0.0929341	0.0675668	EDN1/FBLN5/PREX1/NCF2/GCH1/NFE2L2	6
GO:0034765	regulation of monoatomic ion transmembrane transport	22/576	454/18870	0.022858	0.094206	0.0684915	CTSS/LYN/AHNAK/EDN1/SLC31A2/SLC30A1/JPH4/STOM/PPIF/ATP1B2/DMD/ATP1B1/KCNJ2/KCNA5/ATP1A2/CACNB4/ADRB2/PKD2/OXSR1/STIM2/FYN/CX3CL1	22
GO:0009314	response to radiation	21/576	428/18870	0.0228755	0.094206	0.0684915	EGR1/DCUN1D3/GATA3/HMGCR/BHLHE40/FOS/CREBBP/CDKN1A/SIRT1/PTPRC/CCND1/PPM1D/ATP1A2/GADD45A/RNF168/CACNB4/TUBA1A/SFRP1/KRAS/ID2/CBL	21
GO:0034767	positive regulation of monoatomic ion transmembrane transport	10/576	158/18870	0.0233358	0.095934	0.0697478	CTSS/EDN1/ATP1B2/DMD/ATP1B1/KCNJ2/ADRB2/PKD2/STIM2/CX3CL1	10
GO:0006882	intracellular zinc ion homeostasis	4/576	36/18870	0.0233744	0.095934	0.0697478	SLC30A1/MT1F/MT1E/S100A8	4
GO:0060218	hematopoietic stem cell differentiation	4/576	36/18870	0.0233744	0.095934	0.0697478	ZFP36/NFE2L2/SH2B3/SFRP1	4
GO:2000352	negative regulation of endothelial cell apoptotic process	4/576	36/18870	0.0233744	0.095934	0.0697478	RAMP2/GATA3/ICAM1/NFE2L2	4
GO:0070588	calcium ion transmembrane transport	18/576	352/18870	0.023443	0.0961343	0.0698934	LYN/AHNAK/EDN1/ITPR2/ATP2A2/JPH4/GPM6A/DDIT3/PTPRC/PLCG2/DMD/ATP1B1/ATP1A2/CACNB4/PKD2/STIM2/FYN/CX3CL1	18
GO:0045185	maintenance of protein location	7/576	93/18870	0.0236539	0.0968351	0.070403	INSIG1/NR5A1/NFKBIA/TMSB10/DZIP1/PKD2/TOPORS	7
GO:1904705	regulation of vascular associated smooth muscle cell proliferation	7/576	93/18870	0.0236539	0.0968351	0.070403	EDN1/HPGD/JUN/CDKN1A/GJA1/GNA13/TGFB3	7
GO:0098781	ncRNA transcription	9/576	136/18870	0.0237401	0.097106	0.0705999	EGR1/KLF4/AR/FOXO3/JUN/GATA3/REST/FOS/USPL1	9
GO:0003170	heart valve development	6/576	73/18870	0.0239356	0.0976582	0.0710014	DLL4/PDE2A/GATA3/ELN/BMPR2/RB1	6
GO:0050818	regulation of coagulation	6/576	73/18870	0.0239356	0.0976582	0.0710014	APOE/EDN1/PLAUR/SERPINE2/NFE2L2/SH2B3	6
GO:0072678	T cell migration	6/576	73/18870	0.0239356	0.0976582	0.0710014	CCL20/ICAM1/CXCL12/ADAM17/F11R/OXSR1	6
GO:0050873	brown fat cell differentiation	5/576	54/18870	0.0241182	0.0982377	0.0714227	CEBPB/SIRT1/PTGS2/ADRB2/RGS2	5
GO:0086009	membrane repolarization	5/576	54/18870	0.0241182	0.0982377	0.0714227	ATP1B2/ATP1B1/KCNJ2/KCNA5/ATP1A2	5
GO:1901875	positive regulation of post-translational protein modification	10/576	159/18870	0.0242503	0.0986926	0.0717534	FAM107A/EGR1/DCUN1D3/RASSF5/UBB/SIRT1/RIPK2/DDX3X/AUTS2/TOPORS	10
GO:0051261	protein depolymerization	8/576	115/18870	0.0246668	0.100219	0.0728632	EPS8/MID1IP1/SVIL/CFL1/ARHGEF2/HSPA8/CAPZA1/MID1	8
GO:0062014	negative regulation of small molecule metabolic process	8/576	115/18870	0.0246668	0.100219	0.0728632	BMP5/APOE/INSIG1/APOC1/LEPR/REST/SIRT1/PID1	8
GO:0048705	skeletal system morphogenesis	13/576	230/18870	0.0247435	0.100301	0.0729224	INSIG1/TIPARP/ZEB1/BMPR2/MSX1/SIX4/EIF4A3/CHST11/TRIP11/CITED2/SFRP1/ZFAND5/TGFB3	13
GO:0001894	tissue homeostasis	15/576	279/18870	0.0248559	0.100301	0.0729224	IL6/ACTB/VEGFA/GJA1/PTGS2/ATP1B2/MBP/TFRC/DMD/VCL/RB1/ADRB2/TUBA1A/F11R/KRAS	15
GO:0060249	anatomical structure homeostasis	15/576	279/18870	0.0248559	0.100301	0.0729224	IL6/ACTB/VEGFA/GJA1/PTGS2/ATP1B2/MBP/TFRC/DMD/VCL/RB1/ADRB2/TUBA1A/F11R/KRAS	15
GO:0009791	post-embryonic development	7/576	94/18870	0.0249107	0.100301	0.0729224	KLF4/GATA3/VEGFA/TIPARP/ZFX/CHST11/BCL2L11	7
GO:0051492	regulation of stress fiber assembly	7/576	94/18870	0.0249107	0.100301	0.0729224	S100A10/SDC4/WASF2/SORBS3/F11R/SFRP1/TGFB3	7
GO:0051090	regulation of DNA-binding transcription factor activity	20/576	406/18870	0.0249962	0.100301	0.0729224	KLF4/IL6/EDN1/AR/SMAD7/NFKBIA/BHLHE40/SIRT1/DDIT3/ARHGEF2/RIPK2/NR0B1/PLCG2/TFRC/RB1/S100A8/PKD2/ADORA3/ID2/CX3CL1	20
GO:0010566	regulation of ketone biosynthetic process	3/576	21/18870	0.0249975	0.100301	0.0729224	BMP5/EGR1/REST	3
GO:0032495	response to muramyl dipeptide	3/576	21/18870	0.0249975	0.100301	0.0729224	NFKBIA/ARHGEF2/RIPK2	3
GO:0032616	interleukin-13 production	3/576	21/18870	0.0249975	0.100301	0.0729224	HLA-E/GATA3/ARG2	3
GO:0032656	regulation of interleukin-13 production	3/576	21/18870	0.0249975	0.100301	0.0729224	HLA-E/GATA3/ARG2	3
GO:0043555	regulation of translation in response to stress	3/576	21/18870	0.0249975	0.100301	0.0729224	PPP1R15A/PPP1R15B/DDX3X	3
GO:0046514	ceramide catabolic process	3/576	21/18870	0.0249975	0.100301	0.0729224	NEU1/ACER3/GM2A	3
GO:0060973	cell migration involved in heart development	3/576	21/18870	0.0249975	0.100301	0.0729224	EDN1/FOLR1/FLRT3	3
GO:0097501	stress response to metal ion	3/576	21/18870	0.0249975	0.100301	0.0729224	SLC30A1/MT1F/MT1E	3
GO:2000047	regulation of cell-cell adhesion mediated by cadherin	3/576	21/18870	0.0249975	0.100301	0.0729224	NOTCH4/VEGFA/EPCAM	3
GO:0045123	cellular extravasation	6/576	74/18870	0.0254006	0.10175	0.073976	ICAM1/PDGFD/CXCL12/F11R/SIRPA/CX3CL1	6
GO:0045669	positive regulation of osteoblast differentiation	6/576	74/18870	0.0254006	0.10175	0.073976	IL6/CEBPB/NPNT/JUND/BMPR2/TENT5A	6
GO:0001818	negative regulation of cytokine production	19/576	381/18870	0.0254706	0.10185	0.0740491	KLF4/IL6/CD83/NCKAP1L/SMAD7/ZFP36/EPHA2/VSIR/GATA3/ARG2/BST2/LILRB1/DDIT3/PTPRC/FURIN/TGFB3/KLF2/SIRPA/CX3CL1	19
GO:0051216	cartilage development	12/576	207/18870	0.0254911	0.10185	0.0740491	RUNX3/BMP5/EDN1/SMAD7/GATA3/ARID5A/ZEB1/BMPR2/MSX1/RB1/CHST11/TRIP11	12
GO:0002052	positive regulation of neuroblast proliferation	4/576	37/18870	0.025594	0.10185	0.0740491	VEGFC/VEGFA/FZD3/CX3CL1	4
GO:0003161	cardiac conduction system development	4/576	37/18870	0.025594	0.10185	0.0740491	HOPX/GJA1/MSX1/ID2	4
GO:0033144	negative regulation of intracellular steroid hormone receptor signaling pathway	4/576	37/18870	0.025594	0.10185	0.0740491	CALR/SIRT1/NR0B1/SFRP1	4
GO:0046621	negative regulation of organ growth	4/576	37/18870	0.025594	0.10185	0.0740491	SAV1/VGLL4/RGS2/CITED2	4
GO:0046688	response to copper ion	4/576	37/18870	0.025594	0.10185	0.0740491	MT1F/TFRC/MT1E/NFE2L2	4
GO:0071276	cellular response to cadmium ion	4/576	37/18870	0.025594	0.10185	0.0740491	JUN/MT1F/FOS/MT1E	4
GO:0007098	centrosome cycle	9/576	138/18870	0.0257911	0.102466	0.074497	SLC16A1/CEP63/CCNL1/SIRT1/GADD45A/TUBA1A/PKD2/CHORDC1/CEP68	9
GO:0033135	regulation of peptidyl-serine phosphorylation	9/576	138/18870	0.0257911	0.102466	0.074497	IL6/SMAD7/HSP90AA1/VEGFA/PTGS2/RIPK2/TFRC/DMD/GADD45A	9
GO:0002043	blood vessel endothelial cell proliferation involved in sprouting angiogenesis	5/576	55/18870	0.025887	0.102511	0.0745294	JCAD/MMRN2/DLL4/EPHA2/VEGFA	5
GO:0002204	somatic recombination of immunoglobulin genes involved in immune response	5/576	55/18870	0.025887	0.102511	0.0745294	SLC15A4/HSPD1/PTPRC/TFRC/RNF168	5
GO:0002208	somatic diversification of immunoglobulins involved in immune response	5/576	55/18870	0.025887	0.102511	0.0745294	SLC15A4/HSPD1/PTPRC/TFRC/RNF168	5
GO:0045190	isotype switching	5/576	55/18870	0.025887	0.102511	0.0745294	SLC15A4/HSPD1/PTPRC/TFRC/RNF168	5
GO:0006606	protein import into nucleus	10/576	161/18870	0.0261563	0.103493	0.0752432	ING1/HSP90AA1/NFKBIA/BAG3/CDKN1A/PTGS2/LMNA/PPP1R10/FAM53C/UBR5	10
GO:0045766	positive regulation of angiogenesis	11/576	185/18870	0.0269165	0.106184	0.0771998	RAMP2/JCAD/VEGFC/KLF4/C3/VEGFA/BTG1/SIRT1/TNFSF12/NFE2L2/ITGA5	11
GO:1904018	positive regulation of vasculature development	11/576	185/18870	0.0269165	0.106184	0.0771998	RAMP2/JCAD/VEGFC/KLF4/C3/VEGFA/BTG1/SIRT1/TNFSF12/NFE2L2/ITGA5	11
GO:0035924	cellular response to vascular endothelial growth factor stimulus	6/576	75/18870	0.0269242	0.106184	0.0771998	RAMP2/JCAD/VEGFC/DLL4/VEGFA/EGR3	6
GO:0061045	negative regulation of wound healing	6/576	75/18870	0.0269242	0.106184	0.0771998	APOE/EDN1/PLAUR/WFDC1/SERPINE2/SH2B3	6
GO:1904659	glucose transmembrane transport	8/576	117/18870	0.0269996	0.106395	0.0773532	EDN1/SLC5A3/C3/OSBPL8/PEA15/MEF2A/NFE2L2/PID1	8
GO:0010658	striated muscle cell apoptotic process	5/576	56/18870	0.0277366	0.109033	0.0792711	HSP90AA1/ATP2A2/BAG3/PPP1R10/NFE2L2	5
GO:0030857	negative regulation of epithelial cell differentiation	5/576	56/18870	0.0277366	0.109033	0.0792711	NOTCH4/VEGFA/ZEB1/CCND1/KRAS	5
GO:0061097	regulation of protein tyrosine kinase activity	5/576	56/18870	0.0277366	0.109033	0.0792711	NEDD9/SOCS4/PTPRC/ADAM17/CBL	5
GO:0003180	aortic valve morphogenesis	4/576	38/18870	0.0279361	0.109462	0.0795829	DLL4/GATA3/ELN/RB1	4
GO:0014912	negative regulation of smooth muscle cell migration	4/576	38/18870	0.0279361	0.109462	0.0795829	IGFBP3/SEMA6D/GNA13/NFE2L2	4
GO:0032965	regulation of collagen biosynthetic process	4/576	38/18870	0.0279361	0.109462	0.0795829	ITGA2/IL6/CYGB/TGFB3	4
GO:0046466	membrane lipid catabolic process	4/576	38/18870	0.0279361	0.109462	0.0795829	NEU1/NAGA/ACER3/GM2A	4
GO:0043500	muscle adaptation	8/576	118/18870	0.0282217	0.110013	0.0799836	LMCD1/EDN1/FOXO3/ATP2A2/PDE5A/LMNA/MEF2A/RGS2	8
GO:0010866	regulation of triglyceride biosynthetic process	3/576	22/18870	0.0283039	0.110013	0.0799836	C3/LDLR/SIRT1	3
GO:0015669	gas transport	3/576	22/18870	0.0283039	0.110013	0.0799836	CA2/CYGB/IPCEF1	3
GO:0051220	cytoplasmic sequestering of protein	3/576	22/18870	0.0283039	0.110013	0.0799836	NFKBIA/DZIP1/PKD2	3
GO:0060008	Sertoli cell differentiation	3/576	22/18870	0.0283039	0.110013	0.0799836	ARID4A/NR5A1/NR0B1	3
GO:0060713	labyrinthine layer morphogenesis	3/576	22/18870	0.0283039	0.110013	0.0799836	BMP5/SOCS3/DNAJB6	3
GO:0061687	detoxification of inorganic compound	3/576	22/18870	0.0283039	0.110013	0.0799836	SLC30A1/MT1F/MT1E	3
GO:0072111	cell proliferation involved in kidney development	3/576	22/18870	0.0283039	0.110013	0.0799836	EGR1/GATA3/PDGFD	3
GO:0097062	dendritic spine maintenance	3/576	22/18870	0.0283039	0.110013	0.0799836	APOE/NEDD9/FYN	3
GO:2000319	regulation of T-helper 17 cell differentiation	3/576	22/18870	0.0283039	0.110013	0.0799836	SMAD7/NFKBID/JUNB	3
GO:0046470	phosphatidylcholine metabolic process	6/576	76/18870	0.028507	0.110624	0.0804283	APOC1/DBI/LDLR/CHKA/SLC44A1/MBOAT7	6
GO:0086003	cardiac muscle cell contraction	6/576	76/18870	0.028507	0.110624	0.0804283	DSP/ATP2A2/GJA1/KCNJ2/KCNA5/ATP1A2	6
GO:0051952	regulation of amine transport	7/576	97/18870	0.0289538	0.112089	0.081493	CHGA/CXCL12/SLC38A2/GRK2/ATP1A2/RGS2/ADORA3	7
GO:0060419	heart growth	7/576	97/18870	0.0289538	0.112089	0.081493	EDN1/SAV1/TGFBR3/BASP1/VGLL4/RGS2/CITED2	7
GO:1901874	negative regulation of post-translational protein modification	7/576	97/18870	0.0289538	0.112089	0.081493	SMAD7/DCUN1D3/CEP63/DNAJA1/GCLC/IVNS1ABP/FYN	7
GO:0015918	sterol transport	9/576	141/18870	0.0290981	0.112468	0.0817685	APOE/APOC1/OSBPL11/OSBPL8/NFKBIA/LDLR/SIRT1/FURIN/NPC2	9
GO:1904064	positive regulation of cation transmembrane transport	9/576	141/18870	0.0290981	0.112468	0.0817685	CTSS/EDN1/ATP1B2/DMD/ATP1B1/KCNJ2/PKD2/STIM2/CX3CL1	9
GO:1901989	positive regulation of cell cycle phase transition	8/576	119/18870	0.0294814	0.113858	0.0827796	KMT2E/DDX3X/PLCG2/PPP1R10/RB1/CCND1/KCNA5/ADAM17	8
GO:0061900	glial cell activation	5/576	57/18870	0.029668	0.114414	0.0831837	IL6/LDLR/CTSC/PTPRC/CX3CL1	5
GO:0002221	pattern recognition receptor signaling pathway	13/576	236/18870	0.0296726	0.114414	0.0831837	CTSS/CGAS/LYN/IRF1/SLC15A4/NFKBIA/IRF7/HSPD1/HSPA8/RIPK2/DDX3X/PLCG2/SEC14L1	13
GO:0098739	import across plasma membrane	12/576	212/18870	0.0299125	0.115247	0.0837894	LRRC8A/SLC15A4/SLC5A3/SLC30A1/ATP1B2/ATP1A3/SLC38A2/ATP1B1/KCNJ2/ATP1A2/RGS2/FYN	12
GO:0002637	regulation of immunoglobulin production	6/576	77/18870	0.0301499	0.115978	0.0843204	CGAS/IL6/SLC15A4/HLA-E/PTPRC/TFRC	6
GO:0032729	positive regulation of type II interferon production	6/576	77/18870	0.0301499	0.115978	0.0843204	ARID5A/HSPD1/LILRB1/RIPK2/HLA-A/HLA-DPA1	6
GO:0001889	liver development	9/576	142/18870	0.0302635	0.116322	0.0845709	ITGA2/IL6/MAN2A1/CEBPB/TGFBR3/UCP2/CCND1/CITED2/PKD2	9
GO:0006835	dicarboxylic acid transport	7/576	98/18870	0.0303944	0.116392	0.0846213	LRRC8A/FOLR1/SLC16A1/GJA1/SLC38A2/UCP2/ATP1A2	7
GO:0003016	respiratory system process	4/576	39/18870	0.0304017	0.116392	0.0846213	JAG2/GLS/ATP1A2/ZFAND5	4
GO:0010762	regulation of fibroblast migration	4/576	39/18870	0.0304017	0.116392	0.0846213	SDC4/CYGB/GNA13/ARHGEF7	4
GO:0045746	negative regulation of Notch signaling pathway	4/576	39/18870	0.0304017	0.116392	0.0846213	DLL4/NFKBIA/EGFL7/CHAC1	4
GO:0097242	amyloid-beta clearance	4/576	39/18870	0.0304017	0.116392	0.0846213	APOE/C3/HMGCR/LDLR	4
GO:0008645	hexose transmembrane transport	8/576	120/18870	0.0307793	0.117744	0.0856048	EDN1/SLC5A3/C3/OSBPL8/PEA15/MEF2A/NFE2L2/PID1	8
GO:0090068	positive regulation of cell cycle process	14/576	262/18870	0.0308544	0.117938	0.0857457	EDN1/NCAPG/SMC6/PHIP/KMT2E/SVIL/DDX3X/PLCG2/MSX1/PPP1R10/RB1/CCND1/KCNA5/ADAM17	14
GO:0046486	glycerolipid metabolic process	19/576	390/18870	0.031291	0.119513	0.0868906	SOCS3/APOE/INSIG1/APOC1/IPMK/C3/DBI/OSBPL8/ABHD5/LDLR/SOCS4/CHKA/GNB3/CIDEB/SIRT1/SLC44A1/PLCG2/MBOAT7/PIP4P2	19
GO:0051170	import into nucleus	10/576	166/18870	0.0313863	0.119688	0.0870179	ING1/HSP90AA1/NFKBIA/BAG3/CDKN1A/PTGS2/LMNA/PPP1R10/FAM53C/UBR5	10
GO:0061351	neural precursor cell proliferation	10/576	166/18870	0.0313863	0.119688	0.0870179	VEGFC/LYN/DLL4/HOOK3/VEGFA/ARHGEF2/AKNA/FZD3/ID2/CX3CL1	10
GO:0070372	regulation of ERK1 and ERK2 cascade	16/576	313/18870	0.0314643	0.119891	0.0871656	LYN/APOE/CCL20/SEMA7A/EPHA2/ICAM1/NPNT/HMGCR/PDGFD/RIPK2/CD74/PTPRC/TIMP3/RAPGEF2/SIRPA/CX3CL1	16
GO:0031663	lipopolysaccharide-mediated signaling pathway	5/576	58/18870	0.0316821	0.120067	0.0872936	LYN/NFKBIA/RIPK2/PLCG2/CX3CL1	5
GO:0048008	platelet-derived growth factor receptor signaling pathway	5/576	58/18870	0.0316821	0.120067	0.0872936	VEGFA/TIPARP/PDGFD/ZFAND5/CBL	5
GO:0099024	plasma membrane invagination	5/576	58/18870	0.0316821	0.120067	0.0872936	ITGA2/NCKAP1L/C3/PLCG2/SNX18	5
GO:0060541	respiratory system development	12/576	214/18870	0.0318273	0.120067	0.0872936	TNC/MAN2A1/HOPX/SAV1/VEGFA/BASP1/BMPR2/MSX1/SIX4/TGFB3/KLF2/KRAS	12
GO:0019430	removal of superoxide radicals	3/576	23/18870	0.0318304	0.120067	0.0872936	FBLN5/GCH1/NFE2L2	3
GO:0036120	cellular response to platelet-derived growth factor stimulus	3/576	23/18870	0.0318304	0.120067	0.0872936	PDGFD/FYN/CBL	3
GO:0046058	cAMP metabolic process	3/576	23/18870	0.0318304	0.120067	0.0872936	EPHA2/CACNB4/PDE7B	3
GO:0051131	chaperone-mediated protein complex assembly	3/576	23/18870	0.0318304	0.120067	0.0872936	HSP90AA1/HOPX/HSPD1	3
GO:0002200	somatic diversification of immune receptors	6/576	78/18870	0.0318536	0.120067	0.0872936	SLC15A4/HSPD1/SAMHD1/PTPRC/TFRC/RNF168	6
GO:0031397	negative regulation of protein ubiquitination	6/576	78/18870	0.0318536	0.120067	0.0872936	SMAD7/CEP63/DNAJA1/GCLC/IVNS1ABP/FYN	6
GO:0050772	positive regulation of axonogenesis	6/576	78/18870	0.0318536	0.120067	0.0872936	SEMA7A/VEGFA/BMPR2/CDKL5/CXCL12/CRABP2	6
GO:0097009	energy homeostasis	6/576	78/18870	0.0318536	0.120067	0.0872936	APOE/LEPR/UBB/SIRT1/PCSK1N/ADRB2	6
GO:0003300	cardiac muscle hypertrophy	7/576	99/18870	0.0318824	0.120067	0.0872936	LMCD1/EDN1/ATP2A2/PDE5A/LMNA/MEF2A/RGS2	7
GO:1990868	response to chemokine	7/576	99/18870	0.0318824	0.120067	0.0872936	LYN/EDN1/CCL20/CXCL12/SH2B3/OXSR1/CX3CL1	7
GO:1990869	cellular response to chemokine	7/576	99/18870	0.0318824	0.120067	0.0872936	LYN/EDN1/CCL20/CXCL12/SH2B3/OXSR1/CX3CL1	7
GO:0051702	biological process involved in interaction with symbiont	8/576	121/18870	0.0321159	0.120853	0.0878647	APOE/JUN/SMC6/STOM/REST/CFL1/HSPD1/HSPA8	8
GO:0022411	cellular component disassembly	23/576	497/18870	0.0321521	0.120895	0.0878954	PLIN2/CTSS/IL6/C3/FSCN1/EPS8/NEDD9/FRAT2/MID1IP1/ATP2A2/SVIL/CFL1/ARHGEF2/HSPA8/MAP4K4/FURIN/HMGA1/ADRB2/TGFB3/CAPZA1/PLIN3/MID1/CX3CL1	23
GO:0030509	BMP signaling pathway	10/576	167/18870	0.0325146	0.122163	0.0888175	BMP5/EGR1/SMAD7/TGFBR3/BAMBI/BMPR2/TOB1/CRIM1/MSX1/SFRP1	10
GO:0010565	regulation of cellular ketone metabolic process	9/576	144/18870	0.0326912	0.122636	0.0891615	BMP5/EGR1/INSIG1/APOC1/MID1IP1/REST/SIRT1/PTGS2/CD74	9
GO:0034763	negative regulation of transmembrane transport	9/576	144/18870	0.0326912	0.122636	0.0891615	CTTNBP2NL/SLC30A1/PPIF/PEA15/ATP1A2/PID1/RGS2/PKD2/OXSR1	9
GO:0018208	peptidyl-proline modification	4/576	40/18870	0.0329916	0.123381	0.0897029	FKBP4/PPIF/EGLN3/P4HA1	4
GO:0042307	positive regulation of protein import into nucleus	4/576	40/18870	0.0329916	0.123381	0.0897029	HSP90AA1/BAG3/PTGS2/UBR5	4
GO:0043368	positive T cell selection	4/576	40/18870	0.0329916	0.123381	0.0897029	SOCS3/IL6/CD74/PTPRC	4
GO:0046676	negative regulation of insulin secretion	4/576	40/18870	0.0329916	0.123381	0.0897029	CHGA/REST/UCP2/SFRP1	4
GO:0070828	heterochromatin organization	7/576	100/18870	0.0334184	0.124784	0.0907232	MTHFR/SIRT1/ATF7IP/LMNA/RB1/PPM1D/UBR5	7
GO:2000177	regulation of neural precursor cell proliferation	7/576	100/18870	0.0334184	0.124784	0.0907232	VEGFC/LYN/DLL4/VEGFA/FZD3/ID2/CX3CL1	7
GO:0030518	intracellular steroid hormone receptor signaling pathway	8/576	122/18870	0.0334916	0.124961	0.0908518	AR/CALR/SIRT1/FKBP4/NR0B1/DNAJA1/SFRP1/UBR5	8
GO:1990845	adaptive thermogenesis	10/576	168/18870	0.0336712	0.125361	0.0911421	LEPR/CEBPB/VEGFA/SCD/DDIT3/GJA1/UCP2/RB1/ADAM17/ADRB2	10
GO:0010718	positive regulation of epithelial to mesenchymal transition	5/576	59/18870	0.0337798	0.125361	0.0911421	SDCBP/ZNF703/IL6/BAMBI/TGFB3	5
GO:0033619	membrane protein proteolysis	5/576	59/18870	0.0337798	0.125361	0.0911421	APOE/FURIN/ADAM9/ADAM17/TIMP3	5
GO:0043616	keratinocyte proliferation	5/576	59/18870	0.0337798	0.125361	0.0911421	KLF9/ZFP36/ZEB1/CDKN1A/EFNB2	5
GO:0046579	positive regulation of Ras protein signal transduction	5/576	59/18870	0.0337798	0.125361	0.0911421	MAP4K4/AUTS2/F11R/MCF2L/KRAS	5
GO:0051289	protein homotetramerization	5/576	59/18870	0.0337798	0.125361	0.0911421	VASP/SAMHD1/KCNJ2/GLS/PKD2	5
GO:0072523	purine-containing compound catabolic process	5/576	59/18870	0.0337798	0.125361	0.0911421	PDE2A/DPYD/PDE5A/SAMHD1/PDE7B	5
GO:0061008	hepaticobiliary system development	9/576	145/18870	0.0339543	0.125912	0.0915428	ITGA2/IL6/MAN2A1/CEBPB/TGFBR3/UCP2/CCND1/CITED2/PKD2	9
GO:0015749	monosaccharide transmembrane transport	8/576	123/18870	0.0349068	0.127869	0.0929661	EDN1/SLC5A3/C3/OSBPL8/PEA15/MEF2A/NFE2L2/PID1	8
GO:2001257	regulation of cation channel activity	8/576	123/18870	0.0349068	0.127869	0.0929661	CTSS/AHNAK/EDN1/JPH4/DMD/CACNB4/PKD2/STIM2	8
GO:0120162	positive regulation of cold-induced thermogenesis	7/576	101/18870	0.035003	0.127869	0.0929661	LEPR/CEBPB/VEGFA/SCD/GJA1/UCP2/ADRB2	7
GO:0002753	cytosolic pattern recognition receptor signaling pathway	9/576	146/18870	0.0352507	0.127869	0.0929661	CGAS/SLC15A4/NFKBIA/IRF7/HSPA8/RIPK2/DDX3X/PLCG2/SEC14L1	9
GO:0046434	organophosphate catabolic process	9/576	146/18870	0.0352507	0.127869	0.0929661	APOC1/PDE2A/DPYD/PDE5A/LDLR/SAMHD1/IDH1/PLCG2/PDE7B	9
GO:0007193	adenylate cyclase-inhibiting G protein-coupled receptor signaling pathway	6/576	80/18870	0.0354461	0.127869	0.0929661	EDN1/PDE2A/PSAP/RGS1/RGS2/GNAI3	6
GO:0043242	negative regulation of protein-containing complex disassembly	6/576	80/18870	0.0354461	0.127869	0.0929661	EPS8/MID1IP1/SVIL/ARHGEF2/CAPZA1/MID1	6
GO:0090049	regulation of cell migration involved in sprouting angiogenesis	6/576	80/18870	0.0354461	0.127869	0.0929661	JCAD/KLF4/MMRN2/DLL4/VEGFA/PTGS2	6
GO:0010839	negative regulation of keratinocyte proliferation	3/576	24/18870	0.0355754	0.127869	0.0929661	KLF9/ZEB1/EFNB2	3
GO:0030539	male genitalia development	3/576	24/18870	0.0355754	0.127869	0.0929661	BMP5/AR/DHCR24	3
GO:0032528	microvillus organization	3/576	24/18870	0.0355754	0.127869	0.0929661	FSCN1/TNIK/RAPGEF2	3
GO:0035162	embryonic hemopoiesis	3/576	24/18870	0.0355754	0.127869	0.0929661	GATA3/VEGFA/SH2B3	3
GO:0043576	regulation of respiratory gaseous exchange	3/576	24/18870	0.0355754	0.127869	0.0929661	SLC5A3/GLS/ATP1A2	3
GO:0045723	positive regulation of fatty acid biosynthetic process	3/576	24/18870	0.0355754	0.127869	0.0929661	MID1IP1/PTGS2/CD74	3
GO:0045736	negative regulation of cyclin-dependent protein serine/threonine kinase activity	3/576	24/18870	0.0355754	0.127869	0.0929661	CDKN1A/HHEX/HEXIM1	3
GO:0046885	regulation of hormone biosynthetic process	3/576	24/18870	0.0355754	0.127869	0.0929661	BMP5/EGR1/REST	3
GO:0060571	morphogenesis of an epithelial fold	3/576	24/18870	0.0355754	0.127869	0.0929661	BMP5/AR/LUZP1	3
GO:0061099	negative regulation of protein tyrosine kinase activity	3/576	24/18870	0.0355754	0.127869	0.0929661	SOCS4/PTPRC/CBL	3
GO:0071294	cellular response to zinc ion	3/576	24/18870	0.0355754	0.127869	0.0929661	MT1F/MT1E/KCNK3	3
GO:1904030	negative regulation of cyclin-dependent protein kinase activity	3/576	24/18870	0.0355754	0.127869	0.0929661	CDKN1A/HHEX/HEXIM1	3
GO:0002883	regulation of hypersensitivity	2/576	10/18870	0.0355828	0.127869	0.0929661	C3/HLA-E	2
GO:0003253	cardiac neural crest cell migration involved in outflow tract morphogenesis	2/576	10/18870	0.0355828	0.127869	0.0929661	EDN1/FOLR1	2
GO:0008627	intrinsic apoptotic signaling pathway in response to osmotic stress	2/576	10/18870	0.0355828	0.127869	0.0929661	ARHGEF2/PTGS2	2
GO:0032353	negative regulation of hormone biosynthetic process	2/576	10/18870	0.0355828	0.127869	0.0929661	BMP5/REST	2
GO:0034651	cortisol biosynthetic process	2/576	10/18870	0.0355828	0.127869	0.0929661	BMP5/REST	2
GO:0035696	monocyte extravasation	2/576	10/18870	0.0355828	0.127869	0.0929661	PDGFD/SIRPA	2
GO:0036109	alpha-linolenic acid metabolic process	2/576	10/18870	0.0355828	0.127869	0.0929661	FADS1/ELOVL2	2
GO:0043353	enucleate erythrocyte differentiation	2/576	10/18870	0.0355828	0.127869	0.0929661	RB1/ID2	2
GO:0044829	positive regulation by host of viral genome replication	2/576	10/18870	0.0355828	0.127869	0.0929661	STOM/HSPA8	2
GO:0048865	stem cell fate commitment	2/576	10/18870	0.0355828	0.127869	0.0929661	EDN1/SFRP1	2
GO:0055015	ventricular cardiac muscle cell development	2/576	10/18870	0.0355828	0.127869	0.0929661	LMNA/MEF2A	2
GO:0060368	regulation of Fc receptor mediated stimulatory signaling pathway	2/576	10/18870	0.0355828	0.127869	0.0929661	LYN/PTPRC	2
GO:0070099	regulation of chemokine-mediated signaling pathway	2/576	10/18870	0.0355828	0.127869	0.0929661	EDN1/SH2B3	2
GO:0071372	cellular response to follicle-stimulating hormone stimulus	2/576	10/18870	0.0355828	0.127869	0.0929661	EDN1/GCLC	2
GO:0072172	mesonephric tubule formation	2/576	10/18870	0.0355828	0.127869	0.0929661	GATA3/SIX4	2
GO:0090331	negative regulation of platelet aggregation	2/576	10/18870	0.0355828	0.127869	0.0929661	SERPINE2/SH2B3	2
GO:0150172	regulation of phosphatidylcholine metabolic process	2/576	10/18870	0.0355828	0.127869	0.0929661	APOC1/LDLR	2
GO:1902645	tertiary alcohol biosynthetic process	2/576	10/18870	0.0355828	0.127869	0.0929661	BMP5/REST	2
GO:1904749	regulation of protein localization to nucleolus	2/576	10/18870	0.0355828	0.127869	0.0929661	GLUL/CACNB4	2
GO:1905918	regulation of CoA-transferase activity	2/576	10/18870	0.0355828	0.127869	0.0929661	APOE/DBI	2
GO:2000563	positive regulation of CD4-positive, alpha-beta T cell proliferation	2/576	10/18870	0.0355828	0.127869	0.0929661	RIPK2/CD81	2
GO:0002429	immune response-activating cell surface receptor signaling pathway	16/576	318/18870	0.0355912	0.127869	0.0929661	LYN/THEMIS2/NCKAP1L/LAT2/NFKBID/ELF1/GATA3/NFKBIA/CREBBP/RIPK2/PTPRC/PLCG2/CD81/HLA-A/CACNB4/FYN	16
GO:0031331	positive regulation of cellular catabolic process	19/576	396/18870	0.035689	0.128094	0.0931293	APOE/IL6/FOXO3/ZFP36/ZFP36L2/SH3BP4/ABHD5/BAG3/SIRT1/TOB1/HSPB8/RIPK2/FURIN/ADAM9/PIM2/ADRB2/SNX18/GNAI3/TUT7	19
GO:1903115	regulation of actin filament-based movement	4/576	41/18870	0.0357065	0.128094	0.0931293	DSP/ATP2A2/KCNJ2/ATP1A2	4
GO:0001961	positive regulation of cytokine-mediated signaling pathway	5/576	60/18870	0.0359617	0.128533	0.0934488	EDN1/IRF7/RIPK2/CD74/ADAM17	5
GO:0002011	morphogenesis of an epithelial sheet	5/576	60/18870	0.0359617	0.128533	0.0934488	BMP5/DLL4/ADAM17/FLRT3/ITGA5	5
GO:0002381	immunoglobulin production involved in immunoglobulin-mediated immune response	5/576	60/18870	0.0359617	0.128533	0.0934488	SLC15A4/HSPD1/PTPRC/TFRC/RNF168	5
GO:0046324	regulation of glucose import	5/576	60/18870	0.0359617	0.128533	0.0934488	OSBPL8/PEA15/MEF2A/NFE2L2/PID1	5
GO:0070228	regulation of lymphocyte apoptotic process	5/576	60/18870	0.0359617	0.128533	0.0934488	LYN/ARG2/TSC22D3/CD74/BCL2L11	5
GO:0007009	plasma membrane organization	10/576	170/18870	0.03607	0.128825	0.0936609	AHNAK/AR/S100A10/FOLR1/PACSIN2/ATP2A2/PTPRC/SNX18/UGCG/TLCD2	10
GO:0048839	inner ear development	11/576	194/18870	0.0362275	0.129197	0.0939314	INSIG1/GATA3/SDC4/ZEB1/JAG2/MSX1/SIX4/KCNK3/FZD3/TRIP11/TGFB3	11
GO:0051260	protein homooligomerization	11/576	194/18870	0.0362275	0.129197	0.0939314	KCTD12/VASP/SAMHD1/RIPK2/GLRA3/KCNJ2/EHD4/GLS/KCNA5/PKD2/ALOX5AP	11
GO:0002027	regulation of heart rate	7/576	102/18870	0.0366365	0.130464	0.0948523	EDN1/DSP/ATP2A2/DMD/GCH1/KCNJ2/KCNA5	7
GO:0014897	striated muscle hypertrophy	7/576	102/18870	0.0366365	0.130464	0.0948523	LMCD1/EDN1/ATP2A2/PDE5A/LMNA/MEF2A/RGS2	7
GO:0032868	response to insulin	14/576	269/18870	0.0372701	0.132623	0.0964218	LYN/SOCS3/EGR1/INSIG1/OSBPL8/PHIP/FOS/SIRT1/EGR2/UCP2/RB1/CPEB2/GCLC/PID1	14
GO:0007405	neuroblast proliferation	6/576	81/18870	0.0373361	0.13276	0.0965215	VEGFC/VEGFA/ARHGEF2/AKNA/FZD3/CX3CL1	6
GO:0055001	muscle cell development	11/576	195/18870	0.0373858	0.132839	0.0965792	RAMP2/EDN1/ATP2A2/VEGFA/LMNA/DMD/SIX4/ACTN1/MEF2A/CACNB4/RGS2	11
GO:0002768	immune response-regulating cell surface receptor signaling pathway	17/576	346/18870	0.0374947	0.133128	0.0967894	LYN/THEMIS2/NCKAP1L/LAT2/NFKBID/ELF1/GATA3/NFKBIA/CREBBP/LILRB1/RIPK2/PTPRC/PLCG2/CD81/HLA-A/CACNB4/FYN	17
GO:0048562	embryonic organ morphogenesis	15/576	295/18870	0.0379031	0.13448	0.0977721	EDN1/INSIG1/FOLR1/EPHA2/GATA3/ZEB1/MSX1/SIX4/EIF4A3/FZD3/CHST11/CITED2/PKD2/TGFB3/ID2	15
GO:0003179	heart valve morphogenesis	5/576	61/18870	0.0382285	0.135436	0.0984672	DLL4/GATA3/ELN/BMPR2/RB1	5
GO:0050994	regulation of lipid catabolic process	5/576	61/18870	0.0382285	0.135436	0.0984672	APOC1/HPGD/ABHD5/LDLR/IDH1	5
GO:0006304	DNA modification	7/576	103/18870	0.0383195	0.13556	0.0985574	ARID4A/GATA3/RLF/KMT2E/FOS/ATF7IP/PPM1D	7
GO:0097306	cellular response to alcohol	7/576	103/18870	0.0383195	0.13556	0.0985574	TNC/KLF9/ITPR2/FOS/NPAS4/SFRP1/KLF2	7
GO:0001709	cell fate determination	4/576	42/18870	0.0385468	0.135751	0.0986965	KLF4/MCL1/GATA3/NOTCH4	4
GO:0016601	Rac protein signal transduction	4/576	42/18870	0.0385468	0.135751	0.0986965	EPS8/WASF2/AUTS2/KRAS	4
GO:0032733	positive regulation of interleukin-10 production	4/576	42/18870	0.0385468	0.135751	0.0986965	IL6/CD83/HSPD1/PLCG2	4
GO:0071402	cellular response to lipoprotein particle stimulus	4/576	42/18870	0.0385468	0.135751	0.0986965	APOE/LDLR/CD81/ADAM17	4
GO:0071634	regulation of transforming growth factor beta production	4/576	42/18870	0.0385468	0.135751	0.0986965	LILRB1/PTGS2/FURIN/CX3CL1	4
GO:1901983	regulation of protein acetylation	4/576	42/18870	0.0385468	0.135751	0.0986965	ARID5A/SIRT1/DDX3X/AUTS2	4
GO:0099173	postsynapse organization	11/576	196/18870	0.0385698	0.135751	0.0986965	APOE/LGMN/NEDD9/ACTB/LRRC4/WASF2/CFL1/HSPA8/CDKL5/ACTN1/FYN	11
GO:0002790	peptide secretion	13/576	246/18870	0.0394168	0.138349	0.100586	IL6/EDN1/CHGA/LRRC8A/SLC16A10/SLC16A1/REST/CD74/ACSL4/UCP2/KCNA5/S100A8/SFRP1	13
GO:0051016	barbed-end actin filament capping	3/576	25/18870	0.0395366	0.138349	0.100586	EPS8/SVIL/CAPZA1	3
GO:0071450	cellular response to oxygen radical	3/576	25/18870	0.0395366	0.138349	0.100586	FBLN5/GCH1/NFE2L2	3
GO:0071451	cellular response to superoxide	3/576	25/18870	0.0395366	0.138349	0.100586	FBLN5/GCH1/NFE2L2	3
GO:0086013	membrane repolarization during cardiac muscle cell action potential	3/576	25/18870	0.0395366	0.138349	0.100586	ATP1B1/KCNJ2/KCNA5	3
GO:0090023	positive regulation of neutrophil chemotaxis	3/576	25/18870	0.0395366	0.138349	0.100586	EDN1/NCKAP1L/CD74	3
GO:0090200	positive regulation of release of cytochrome c from mitochondria	3/576	25/18870	0.0395366	0.138349	0.100586	PLAUR/CIDEB/BCL2L11	3
GO:1901985	positive regulation of protein acetylation	3/576	25/18870	0.0395366	0.138349	0.100586	ARID5A/DDX3X/AUTS2	3
GO:0014896	muscle hypertrophy	7/576	104/18870	0.0400525	0.140053	0.101824	LMCD1/EDN1/ATP2A2/PDE5A/LMNA/MEF2A/RGS2	7
GO:0015695	organic cation transport	5/576	62/18870	0.0405808	0.141798	0.103093	ACTB/SLC44A1/SLC38A2/SEC14L1/ADORA3	5
GO:0002791	regulation of peptide secretion	11/576	198/18870	0.0410158	0.143215	0.104123	IL6/CHGA/LRRC8A/SLC16A1/REST/CD74/ACSL4/UCP2/KCNA5/S100A8/SFRP1	11
GO:0019935	cyclic-nucleotide-mediated signaling	6/576	83/18870	0.0413062	0.143815	0.104559	CGAS/APOE/PDE2A/GUCY1A2/RAPGEF2/PDE7B	6
GO:0035023	regulation of Rho protein signal transduction	6/576	83/18870	0.0413062	0.143815	0.104559	APOE/EPS8/TAGAP/ARHGEF2/F11R/MCF2L	6
GO:0042310	vasoconstriction	6/576	83/18870	0.0413062	0.143815	0.104559	EDN1/BMPR2/PTGS2/TBXAS1/KCNA5/ATP1A2	6
GO:0051279	regulation of release of sequestered calcium ion into cytosol	6/576	83/18870	0.0413062	0.143815	0.104559	LYN/JPH4/DMD/ATP1A2/PKD2/CX3CL1	6
GO:0002714	positive regulation of B cell mediated immunity	4/576	43/18870	0.0415125	0.144015	0.104705	C3/HLA-E/PTPRC/TFRC	4
GO:0002891	positive regulation of immunoglobulin mediated immune response	4/576	43/18870	0.0415125	0.144015	0.104705	C3/HLA-E/PTPRC/TFRC	4
GO:0014002	astrocyte development	4/576	43/18870	0.0415125	0.144015	0.104705	IL6/LDLR/S100A8/KRAS	4
GO:0032735	positive regulation of interleukin-12 production	4/576	43/18870	0.0415125	0.144015	0.104705	IRF1/HSPD1/RIPK2/PLCG2	4
GO:0045663	positive regulation of myoblast differentiation	4/576	43/18870	0.0415125	0.144015	0.104705	IGFBP3/LRRC8A/ACTB/BTG1	4
GO:0007188	adenylate cyclase-modulating G protein-coupled receptor signaling pathway	13/576	248/18870	0.041609	0.144246	0.104873	RAMP2/EDN1/CHGA/PDE2A/VIPR1/WASF2/PSAP/RGS1/GNA13/ADRB2/RGS2/GNAI3/RAPGEF2	13
GO:0070252	actin-mediated cell contraction	7/576	105/18870	0.0418357	0.144929	0.105369	DSP/ATP2A2/PARVA/GJA1/KCNJ2/KCNA5/ATP1A2	7
GO:0001704	formation of primary germ layer	8/576	128/18870	0.0425895	0.144971	0.1054	ITGA2/KLF4/EPHA2/COL5A2/BMPR2/GJA1/NR0B1/ITGA5	8
GO:0045931	positive regulation of mitotic cell cycle	8/576	128/18870	0.0425895	0.144971	0.1054	LGMN/KMT2E/DDX3X/PPP1R10/RB1/CCND1/KCNA5/ADAM17	8
GO:0001765	membrane raft assembly	2/576	11/18870	0.0426263	0.144971	0.1054	S100A10/PACSIN2	2
GO:0001821	histamine secretion	2/576	11/18870	0.0426263	0.144971	0.1054	LYN/EDN1	2
GO:0002765	immune response-inhibiting signal transduction	2/576	11/18870	0.0426263	0.144971	0.1054	LYN/LILRB1	2
GO:0006983	ER overload response	2/576	11/18870	0.0426263	0.144971	0.1054	PPP1R15B/DDIT3	2
GO:0019372	lipoxygenase pathway	2/576	11/18870	0.0426263	0.144971	0.1054	HPGD/ALOX5AP	2
GO:0019511	peptidyl-proline hydroxylation	2/576	11/18870	0.0426263	0.144971	0.1054	EGLN3/P4HA1	2
GO:0031943	regulation of glucocorticoid metabolic process	2/576	11/18870	0.0426263	0.144971	0.1054	BMP5/REST	2
GO:0032342	aldosterone biosynthetic process	2/576	11/18870	0.0426263	0.144971	0.1054	BMP5/REST	2
GO:0032966	negative regulation of collagen biosynthetic process	2/576	11/18870	0.0426263	0.144971	0.1054	IL6/CYGB	2
GO:0034115	negative regulation of heterotypic cell-cell adhesion	2/576	11/18870	0.0426263	0.144971	0.1054	KLF4/MBP	2
GO:0045793	positive regulation of cell size	2/576	11/18870	0.0426263	0.144971	0.1054	EDN1/HSP90AA1	2
GO:0051593	response to folic acid	2/576	11/18870	0.0426263	0.144971	0.1054	FOLR1/MTHFR	2
GO:0060736	prostate gland growth	2/576	11/18870	0.0426263	0.144971	0.1054	AR/PSAP	2
GO:0060742	epithelial cell differentiation involved in prostate gland development	2/576	11/18870	0.0426263	0.144971	0.1054	AR/PSAP	2
GO:0070587	regulation of cell-cell adhesion involved in gastrulation	2/576	11/18870	0.0426263	0.144971	0.1054	KLF4/MBP	2
GO:0071481	cellular response to X-ray	2/576	11/18870	0.0426263	0.144971	0.1054	GATA3/SFRP1	2
GO:0072124	regulation of glomerular mesangial cell proliferation	2/576	11/18870	0.0426263	0.144971	0.1054	EGR1/PDGFD	2
GO:0072178	nephric duct morphogenesis	2/576	11/18870	0.0426263	0.144971	0.1054	GATA3/EFNB2	2
GO:0090557	establishment of endothelial intestinal barrier	2/576	11/18870	0.0426263	0.144971	0.1054	F11R/RAPGEF2	2
GO:1901731	positive regulation of platelet aggregation	2/576	11/18870	0.0426263	0.144971	0.1054	IL6/F11R	2
GO:1903897	regulation of PERK-mediated unfolded protein response	2/576	11/18870	0.0426263	0.144971	0.1054	PPP1R15A/PPP1R15B	2
GO:1990440	positive regulation of transcription from RNA polymerase II promoter in response to endoplasmic reticulum stress	2/576	11/18870	0.0426263	0.144971	0.1054	CEBPB/DDIT3	2
GO:2000343	positive regulation of chemokine (C-X-C motif) ligand 2 production	2/576	11/18870	0.0426263	0.144971	0.1054	CD74/MBP	2
GO:2000644	regulation of receptor catabolic process	2/576	11/18870	0.0426263	0.144971	0.1054	APOE/FURIN	2
GO:0007249	canonical NF-kappaB signal transduction	15/576	300/18870	0.0428416	0.145601	0.105858	EDN1/MIER1/SLC20A1/NFKBIA/BST2/SIRT1/GJA1/RIPK2/CD74/PLCG2/TFRC/PIM2/FYN/SIRPA/CX3CL1	15
GO:0016447	somatic recombination of immunoglobulin gene segments	5/576	63/18870	0.0430189	0.145999	0.106147	SLC15A4/HSPD1/PTPRC/TFRC/RNF168	5
GO:0070050	neuron cellular homeostasis	5/576	63/18870	0.0430189	0.145999	0.106147	CA2/IL6/ATP2A2/CACNB4/CX3CL1	5
GO:0010660	regulation of muscle cell apoptotic process	6/576	84/18870	0.0433873	0.146197	0.106291	EDN1/ATP2A2/BAG3/SIRT1/PPP1R10/NFE2L2	6
GO:0006473	protein acetylation	7/576	106/18870	0.0436697	0.146197	0.106291	GTF2B/ARID5A/CREBBP/SIRT1/DDX3X/AUTS2/ESCO1	7
GO:0032760	positive regulation of tumor necrosis factor production	7/576	106/18870	0.0436697	0.146197	0.106291	IL6/HLA-E/ARID5A/ARHGEF2/RIPK2/PTPRC/PLCG2	7
GO:0032963	collagen metabolic process	7/576	106/18870	0.0436697	0.146197	0.106291	CTSS/ITGA2/IL6/VSIR/CYGB/FURIN/TGFB3	7
GO:0002433	immune response-regulating cell surface receptor signaling pathway involved in phagocytosis	3/576	26/18870	0.0437113	0.146197	0.106291	LYN/PTPRC/FYN	3
GO:0006760	folic acid-containing compound metabolic process	3/576	26/18870	0.0437113	0.146197	0.106291	FOLR1/MTHFR/GCH1	3
GO:0007026	negative regulation of microtubule depolymerization	3/576	26/18870	0.0437113	0.146197	0.106291	MID1IP1/ARHGEF2/MID1	3
GO:0031579	membrane raft organization	3/576	26/18870	0.0437113	0.146197	0.106291	S100A10/PACSIN2/PTPRC	3
GO:0038096	Fc-gamma receptor signaling pathway involved in phagocytosis	3/576	26/18870	0.0437113	0.146197	0.106291	LYN/PTPRC/FYN	3
GO:0045717	negative regulation of fatty acid biosynthetic process	3/576	26/18870	0.0437113	0.146197	0.106291	INSIG1/APOC1/SIRT1	3
GO:0060314	regulation of ryanodine-sensitive calcium-release channel activity	3/576	26/18870	0.0437113	0.146197	0.106291	JPH4/DMD/PKD2	3
GO:0060343	trabecula formation	3/576	26/18870	0.0437113	0.146197	0.106291	TGFBR3/SLC40A1/SFRP1	3
GO:0060391	positive regulation of SMAD protein signal transduction	3/576	26/18870	0.0437113	0.146197	0.106291	BMP5/BMPR2/TGFB3	3
GO:0060740	prostate gland epithelium morphogenesis	3/576	26/18870	0.0437113	0.146197	0.106291	TNC/AR/SFRP1	3
GO:0062009	secondary palate development	3/576	26/18870	0.0437113	0.146197	0.106291	TGFBR3/JAG2/TGFB3	3
GO:0062149	detection of stimulus involved in sensory perception of pain	3/576	26/18870	0.0437113	0.146197	0.106291	ITGA2/CXCL12/FYN	3
GO:0071280	cellular response to copper ion	3/576	26/18870	0.0437113	0.146197	0.106291	MT1F/MT1E/NFE2L2	3
GO:1900151	regulation of nuclear-transcribed mRNA catabolic process, deadenylation-dependent decay	3/576	26/18870	0.0437113	0.146197	0.106291	ZFP36/ZFP36L2/TOB1	3
GO:1900407	regulation of cellular response to oxidative stress	3/576	26/18870	0.0437113	0.146197	0.106291	FBLN5/GCH1/NFE2L2	3
GO:1901623	regulation of lymphocyte chemotaxis	3/576	26/18870	0.0437113	0.146197	0.106291	NEDD9/ADAM17/OXSR1	3
GO:1902455	negative regulation of stem cell population maintenance	3/576	26/18870	0.0437113	0.146197	0.106291	ING1/ARID4A/SINHCAF	3
GO:0010821	regulation of mitochondrion organization	9/576	152/18870	0.043746	0.146212	0.106302	PLAUR/PDE2A/CIDEB/PPIF/LMNA/TFRC/GCLC/PID1/BCL2L11	9
GO:0051224	negative regulation of protein transport	8/576	129/18870	0.0442499	0.147795	0.107452	APOE/CHGA/INSIG1/HMGCR/REST/RHBDF2/UCP2/SFRP1	8
GO:0007622	rhythmic behavior	4/576	44/18870	0.0446039	0.148567	0.108014	EGR1/CIART/EGR2/ID2	4
GO:0010828	positive regulation of glucose transmembrane transport	4/576	44/18870	0.0446039	0.148567	0.108014	C3/OSBPL8/MEF2A/NFE2L2	4
GO:0032689	negative regulation of type II interferon production	4/576	44/18870	0.0446039	0.148567	0.108014	VSIR/GATA3/LILRB1/DDIT3	4
GO:1903426	regulation of reactive oxygen species biosynthetic process	4/576	44/18870	0.0446039	0.148567	0.108014	SLC5A3/ARG2/PLCG2/FYN	4
GO:0002028	regulation of sodium ion transport	6/576	85/18870	0.045533	0.150698	0.109563	ATP1B2/SERPINE2/DMD/ATP1B1/ATP1A2/ADRB2	6
GO:0051591	response to cAMP	6/576	85/18870	0.045533	0.150698	0.109563	PDE2A/ITPR2/FOSB/FOS/PKD2/RAPGEF2	6
GO:0002712	regulation of B cell mediated immunity	5/576	64/18870	0.0455433	0.150698	0.109563	SLC15A4/C3/HLA-E/PTPRC/TFRC	5
GO:0002820	negative regulation of adaptive immune response	5/576	64/18870	0.0455433	0.150698	0.109563	NCKAP1L/SMAD7/SAMSN1/LILRB1/PTPRC	5
GO:0002889	regulation of immunoglobulin mediated immune response	5/576	64/18870	0.0455433	0.150698	0.109563	SLC15A4/C3/HLA-E/PTPRC/TFRC	5
GO:0043462	regulation of ATP-dependent activity	5/576	64/18870	0.0455433	0.150698	0.109563	DNAJB1/SIRT1/PPIF/ATP1B2/ATP1B1	5
GO:0048247	lymphocyte chemotaxis	5/576	64/18870	0.0455433	0.150698	0.109563	CCL20/NEDD9/ADAM17/OXSR1/CX3CL1	5
GO:1904036	negative regulation of epithelial cell apoptotic process	5/576	64/18870	0.0455433	0.150698	0.109563	RAMP2/GATA3/ICAM1/RB1/NFE2L2	5
GO:0002526	acute inflammatory response	7/576	107/18870	0.0455548	0.150698	0.109563	IL6/C3/CEBPB/HLA-E/PTGS2/TFRC/ALOX5AP	7
GO:0030593	neutrophil chemotaxis	7/576	107/18870	0.0455548	0.150698	0.109563	EDN1/NCKAP1L/CCL20/PREX1/CD74/S100A8/CX3CL1	7
GO:1901136	carbohydrate derivative catabolic process	10/576	178/18870	0.0468487	0.154872	0.112598	NEU1/NAGA/PDE2A/DPYD/PDE5A/SAMHD1/NPL/CEMIP2/PDE7B/GM2A	10
GO:0009615	response to virus	20/576	436/18870	0.046934	0.155049	0.112726	CGAS/IL6/IRF1/CALR/HSP90AA1/GATA3/IRF7/BST2/CFL1/LILRB1/SAMHD1/IFI44L/HSPA8/DDX3X/PTPRC/CXCL12/PIM2/NPC2/IVNS1ABP/SEC14L1	20
GO:0006913	nucleocytoplasmic transport	16/576	330/18870	0.0470809	0.155322	0.112925	ING1/CALR/FRAT2/HSP90AA1/NFKBIA/BAG3/CDKN1A/PTGS2/ALKBH5/LMNA/PPP1R10/EGR2/HHEX/FAM53C/EIF4A3/UBR5	16
GO:0051169	nuclear transport	16/576	330/18870	0.0470809	0.155322	0.112925	ING1/CALR/FRAT2/HSP90AA1/NFKBIA/BAG3/CDKN1A/PTGS2/ALKBH5/LMNA/PPP1R10/EGR2/HHEX/FAM53C/EIF4A3/UBR5	16
GO:0033273	response to vitamin	6/576	86/18870	0.0477437	0.156098	0.11349	TNC/ITGA2/FOLR1/MTHFR/PTGS2/SFRP1	6
GO:1901879	regulation of protein depolymerization	6/576	86/18870	0.0477437	0.156098	0.11349	EPS8/MID1IP1/SVIL/ARHGEF2/CAPZA1/MID1	6
GO:0001825	blastocyst formation	4/576	45/18870	0.0478207	0.156098	0.11349	HOPX/JUNB/FURIN/CITED2	4
GO:0048701	embryonic cranial skeleton morphogenesis	4/576	45/18870	0.0478207	0.156098	0.11349	SIX4/EIF4A3/CHST11/TGFB3	4
GO:0071604	transforming growth factor beta production	4/576	45/18870	0.0478207	0.156098	0.11349	LILRB1/PTGS2/FURIN/CX3CL1	4
GO:0090278	negative regulation of peptide hormone secretion	4/576	45/18870	0.0478207	0.156098	0.11349	CHGA/REST/UCP2/SFRP1	4
GO:0006541	glutamine metabolic process	3/576	27/18870	0.0480964	0.156098	0.11349	GLUL/UCP2/GLS	3
GO:0006817	phosphate ion transport	3/576	27/18870	0.0480964	0.156098	0.11349	SLC20A1/CEBPB/UCP2	3
GO:0009065	glutamine family amino acid catabolic process	3/576	27/18870	0.0480964	0.156098	0.11349	GLUL/ARG2/GLS	3
GO:0010460	positive regulation of heart rate	3/576	27/18870	0.0480964	0.156098	0.11349	EDN1/ATP2A2/GCH1	3
GO:0010714	positive regulation of collagen metabolic process	3/576	27/18870	0.0480964	0.156098	0.11349	ITGA2/VSIR/TGFB3	3
GO:0010875	positive regulation of cholesterol efflux	3/576	27/18870	0.0480964	0.156098	0.11349	APOE/NFKBIA/SIRT1	3
GO:0015740	C4-dicarboxylate transport	3/576	27/18870	0.0480964	0.156098	0.11349	LRRC8A/SLC16A1/UCP2	3
GO:0032753	positive regulation of interleukin-4 production	3/576	27/18870	0.0480964	0.156098	0.11349	CEBPB/HLA-E/GATA3	3
GO:0033081	regulation of T cell differentiation in thymus	3/576	27/18870	0.0480964	0.156098	0.11349	ZEB1/EGR3/TMEM131L	3
GO:0034377	plasma lipoprotein particle assembly	3/576	27/18870	0.0480964	0.156098	0.11349	APOE/APOC1/CIDEB	3
GO:0044827	modulation by host of viral genome replication	3/576	27/18870	0.0480964	0.156098	0.11349	SMC6/STOM/HSPA8	3
GO:0045672	positive regulation of osteoclast differentiation	3/576	27/18870	0.0480964	0.156098	0.11349	NEDD9/KLF10/FOS	3
GO:0048745	smooth muscle tissue development	3/576	27/18870	0.0480964	0.156098	0.11349	TIPARP/PKD2/ZFAND5	3
GO:0060669	embryonic placenta morphogenesis	3/576	27/18870	0.0480964	0.156098	0.11349	BMP5/SOCS3/DNAJB6	3
GO:0071880	adenylate cyclase-activating adrenergic receptor signaling pathway	3/576	27/18870	0.0480964	0.156098	0.11349	CHGA/ADRB2/RAPGEF2	3
GO:0099560	synaptic membrane adhesion	3/576	27/18870	0.0480964	0.156098	0.11349	SPARCL1/LRRC4/FLRT3	3
GO:0010324	membrane invagination	5/576	65/18870	0.0481542	0.156098	0.11349	ITGA2/NCKAP1L/C3/PLCG2/SNX18	5
GO:0032507	maintenance of protein location in cell	5/576	65/18870	0.0481542	0.156098	0.11349	INSIG1/NR5A1/TMSB10/DZIP1/TOPORS	5
GO:0045668	negative regulation of osteoblast differentiation	5/576	65/18870	0.0481542	0.156098	0.11349	VEGFC/BAMBI/TOB1/CRIM1/SFRP1	5
GO:1902808	positive regulation of cell cycle G1/S phase transition	5/576	65/18870	0.0481542	0.156098	0.11349	KMT2E/DDX3X/PLCG2/KCNA5/ADAM17	5
GO:0007584	response to nutrient	9/576	155/18870	0.0484681	0.156906	0.114077	TNC/ITGA2/FOLR1/MTHFR/SLC16A1/PTGS2/TFRC/GCLC/SFRP1	9
GO:0051961	negative regulation of nervous system development	9/576	155/18870	0.0484681	0.156906	0.114077	IL6/SEMA6D/SEMA7A/HOOK3/LDLR/REST/RB1/PTPN13/RAPGEF2	9
GO:0006939	smooth muscle contraction	7/576	109/18870	0.0494796	0.158602	0.11531	ITGA2/EDN1/NPNT/PTGS2/ATP1A2/ADRB2/RGS2	7
GO:0051259	protein complex oligomerization	13/576	255/18870	0.049955	0.158602	0.11531	KCTD12/VASP/LRRC8A/SAMHD1/RIPK2/CD74/GLRA3/KCNJ2/EHD4/GLS/KCNA5/PKD2/ALOX5AP	13
GO:0048708	astrocyte differentiation	6/576	87/18870	0.0500195	0.158602	0.11531	IL6/LDLR/SERPINE2/S100A8/KRAS/ID2	6
GO:0002087	regulation of respiratory gaseous exchange by nervous system process	2/576	12/18870	0.0501384	0.158602	0.11531	GLS/ATP1A2	2
GO:0002327	immature B cell differentiation	2/576	12/18870	0.0501384	0.158602	0.11531	LRRC8A/IRF2BP2	2
GO:0002424	T cell mediated immune response to tumor cell	2/576	12/18870	0.0501384	0.158602	0.11531	HSPD1/HLA-A	2
GO:0006054	N-acetylneuraminate metabolic process	2/576	12/18870	0.0501384	0.158602	0.11531	NPL/ST6GAL1	2
GO:0006705	mineralocorticoid biosynthetic process	2/576	12/18870	0.0501384	0.158602	0.11531	BMP5/REST	2
GO:0010635	regulation of mitochondrial fusion	2/576	12/18870	0.0501384	0.158602	0.11531	TFRC/PID1	2
GO:0010713	negative regulation of collagen metabolic process	2/576	12/18870	0.0501384	0.158602	0.11531	IL6/CYGB	2
GO:0010944	negative regulation of transcription by competitive promoter binding	2/576	12/18870	0.0501384	0.158602	0.11531	SMAD7/HHEX	2
GO:0015801	aromatic amino acid transport	2/576	12/18870	0.0501384	0.158602	0.11531	SLC15A4/SLC16A10	2
GO:0030948	negative regulation of vascular endothelial growth factor receptor signaling pathway	2/576	12/18870	0.0501384	0.158602	0.11531	MMRN2/HHEX	2
GO:0032351	negative regulation of hormone metabolic process	2/576	12/18870	0.0501384	0.158602	0.11531	BMP5/REST	2
GO:0032957	inositol trisphosphate metabolic process	2/576	12/18870	0.0501384	0.158602	0.11531	IPMK/PLCG2	2
GO:0033083	regulation of immature T cell proliferation	2/576	12/18870	0.0501384	0.158602	0.11531	RIPK2/TMEM131L	2
GO:0033084	regulation of immature T cell proliferation in thymus	2/576	12/18870	0.0501384	0.158602	0.11531	RIPK2/TMEM131L	2
GO:0033605	positive regulation of catecholamine secretion	2/576	12/18870	0.0501384	0.158602	0.11531	CXCL12/GRK2	2
GO:0034154	toll-like receptor 7 signaling pathway	2/576	12/18870	0.0501384	0.158602	0.11531	SLC15A4/DDX3X	2
GO:0034379	very-low-density lipoprotein particle assembly	2/576	12/18870	0.0501384	0.158602	0.11531	APOC1/CIDEB	2
GO:0034650	cortisol metabolic process	2/576	12/18870	0.0501384	0.158602	0.11531	BMP5/REST	2
GO:0040015	negative regulation of multicellular organism growth	2/576	12/18870	0.0501384	0.158602	0.11531	LGMN/ADRB2	2
GO:0042117	monocyte activation	2/576	12/18870	0.0501384	0.158602	0.11531	DYSF/ADAM9	2
GO:0045060	negative thymic T cell selection	2/576	12/18870	0.0501384	0.158602	0.11531	CD74/PTPRC	2
GO:0051549	positive regulation of keratinocyte migration	2/576	12/18870	0.0501384	0.158602	0.11531	MAP4K4/ADAM9	2
GO:0061309	cardiac neural crest cell development involved in outflow tract morphogenesis	2/576	12/18870	0.0501384	0.158602	0.11531	EDN1/FOLR1	2
GO:0070586	cell-cell adhesion involved in gastrulation	2/576	12/18870	0.0501384	0.158602	0.11531	KLF4/MBP	2
GO:0070671	response to interleukin-12	2/576	12/18870	0.0501384	0.158602	0.11531	RIPK2/SIRPA	2
GO:0071389	cellular response to mineralocorticoid stimulus	2/576	12/18870	0.0501384	0.158602	0.11531	EDN1/NPAS4	2
GO:0071394	cellular response to testosterone stimulus	2/576	12/18870	0.0501384	0.158602	0.11531	AR/SIRT1	2
GO:0071635	negative regulation of transforming growth factor beta production	2/576	12/18870	0.0501384	0.158602	0.11531	LILRB1/FURIN	2
GO:0072110	glomerular mesangial cell proliferation	2/576	12/18870	0.0501384	0.158602	0.11531	EGR1/PDGFD	2
GO:0097084	vascular associated smooth muscle cell development	2/576	12/18870	0.0501384	0.158602	0.11531	RAMP2/VEGFA	2
GO:2000562	negative regulation of CD4-positive, alpha-beta T cell proliferation	2/576	12/18870	0.0501384	0.158602	0.11531	VSIR/ARG2	2
GO:2001214	positive regulation of vasculogenesis	2/576	12/18870	0.0501384	0.158602	0.11531	RAMP2/RAPGEF2	2
GO:0016064	immunoglobulin mediated immune response	11/576	205/18870	0.0504178	0.159278	0.115802	SLC15A4/C3/HLA-E/IRF7/HSPD1/CD74/PTPRC/C7/TFRC/CD81/RNF168	11
GO:0097553	calcium ion transmembrane import into cytosol	11/576	205/18870	0.0504178	0.159278	0.115802	LYN/ITPR2/JPH4/DDIT3/PTPRC/PLCG2/DMD/ATP1A2/PKD2/FYN/CX3CL1	11
GO:0030837	negative regulation of actin filament polymerization	5/576	66/18870	0.0508518	0.16044	0.116646	EPS8/SSH2/SVIL/TMSB10/CAPZA1	5
GO:1905953	negative regulation of lipid localization	5/576	66/18870	0.0508518	0.16044	0.116646	IL6/APOC1/OSBPL8/ABHD5/NFKBIA	5
GO:0033120	positive regulation of RNA splicing	4/576	46/18870	0.0511625	0.160687	0.116826	TRA2B/HSPA8/SLC38A2/RBMXL1	4
GO:0045646	regulation of erythrocyte differentiation	4/576	46/18870	0.0511625	0.160687	0.116826	LYN/NCKAP1L/FOXO3/ZFP36	4
GO:0060711	labyrinthine layer development	4/576	46/18870	0.0511625	0.160687	0.116826	BMP5/SOCS3/JUNB/DNAJB6	4
GO:0085029	extracellular matrix assembly	4/576	46/18870	0.0511625	0.160687	0.116826	RAMP2/FBLN5/ELN/ANTXR1	4
GO:0097028	dendritic cell differentiation	4/576	46/18870	0.0511625	0.160687	0.116826	LYN/CEBPB/LILRB1/HLA-B	4
GO:1902175	regulation of oxidative stress-induced intrinsic apoptotic signaling pathway	4/576	46/18870	0.0511625	0.160687	0.116826	MCL1/SIRT1/NFE2L2/FYN	4
GO:1990090	cellular response to nerve growth factor stimulus	4/576	46/18870	0.0511625	0.160687	0.116826	ACAP2/EIF4A3/RAPGEF2/CBL	4
GO:0030048	actin filament-based movement	8/576	133/18870	0.0513149	0.160957	0.117022	DSP/ATP2A2/PARVA/WASF2/GJA1/KCNJ2/KCNA5/ATP1A2	8
GO:0043271	negative regulation of monoatomic ion transport	8/576	133/18870	0.0513149	0.160957	0.117022	SLC30A1/LILRB1/PTGS2/PPIF/SERPINE2/ATP1A2/PKD2/OXSR1	8
GO:0046394	carboxylic acid biosynthetic process	16/576	334/18870	0.0514358	0.161183	0.117186	EDN1/INSIG1/APOC1/MID1IP1/MTHFR/DPYD/GLUL/SCD/FADS1/SIRT1/PTGS2/CD74/TBXAS1/GLS/ELOVL2/ALOX5AP	16
GO:0001676	long-chain fatty acid metabolic process	7/576	110/18870	0.0515198	0.161183	0.117186	EPHX1/CYP4F3/FADS1/PTGS2/ACSL4/TBXAS1/ELOVL2	7
GO:0045445	myoblast differentiation	7/576	110/18870	0.0515198	0.161183	0.117186	IGFBP3/LRRC8A/ACTB/BTG1/REST/DDIT3/RB1	7
GO:1903557	positive regulation of tumor necrosis factor superfamily cytokine production	7/576	110/18870	0.0515198	0.161183	0.117186	IL6/HLA-E/ARID5A/ARHGEF2/RIPK2/PTPRC/PLCG2	7
GO:0046879	hormone secretion	15/576	308/18870	0.0516672	0.161539	0.117445	LYN/IL6/EDN1/CHGA/LRRC8A/SLC16A10/SLC16A1/GATA3/LTBP4/REST/GJA1/ACSL4/UCP2/KCNA5/SFRP1	15
GO:0048864	stem cell development	6/576	88/18870	0.0523609	0.163152	0.118618	EDN1/SEMA6D/FOLR1/SEMA7A/PTPRC/CITED2	6
GO:0001573	ganglioside metabolic process	3/576	28/18870	0.0526883	0.163152	0.118618	NEU1/ST8SIA4/GM2A	3
GO:0010922	positive regulation of phosphatase activity	3/576	28/18870	0.0526883	0.163152	0.118618	PPP1R15A/PPP1R15B/PTPRC	3
GO:0030325	adrenal gland development	3/576	28/18870	0.0526883	0.163152	0.118618	NR5A1/NR0B1/CITED2	3
GO:0032703	negative regulation of interleukin-2 production	3/576	28/18870	0.0526883	0.163152	0.118618	ZFP36/GATA3/PTPRC	3
GO:0032801	receptor catabolic process	3/576	28/18870	0.0526883	0.163152	0.118618	APOE/LGMN/FURIN	3
GO:0034698	response to gonadotropin	3/576	28/18870	0.0526883	0.163152	0.118618	EDN1/TGFBR3/GCLC	3
GO:0060479	lung cell differentiation	3/576	28/18870	0.0526883	0.163152	0.118618	SAV1/KLF2/KRAS	3
GO:0060487	lung epithelial cell differentiation	3/576	28/18870	0.0526883	0.163152	0.118618	SAV1/KLF2/KRAS	3
GO:0060512	prostate gland morphogenesis	3/576	28/18870	0.0526883	0.163152	0.118618	TNC/AR/SFRP1	3
GO:0070423	nucleotide-binding oligomerization domain containing signaling pathway	3/576	28/18870	0.0526883	0.163152	0.118618	SLC15A4/NFKBIA/RIPK2	3
GO:0071624	positive regulation of granulocyte chemotaxis	3/576	28/18870	0.0526883	0.163152	0.118618	EDN1/NCKAP1L/CD74	3
GO:0120255	olefinic compound biosynthetic process	3/576	28/18870	0.0526883	0.163152	0.118618	BMP5/EGR1/REST	3
GO:1902914	regulation of protein polyubiquitination	3/576	28/18870	0.0526883	0.163152	0.118618	CEP63/RIPK2/DDX3X	3
GO:1903055	positive regulation of extracellular matrix organization	3/576	28/18870	0.0526883	0.163152	0.118618	IL6/FSCN1/RB1	3
GO:0031109	microtubule polymerization or depolymerization	8/576	134/18870	0.0531884	0.164595	0.119667	MID1IP1/TPPP3/FKBP4/ARHGEF2/MAPRE1/ARHGEF7/TUBA1A/MID1	8
GO:0007229	integrin-mediated signaling pathway	7/576	111/18870	0.0536123	0.165137	0.120061	ITGA2/NEDD9/SEMA7A/ITGA11/LIMS1/ADAM9/ITGA5	7
GO:0001655	urogenital system development	5/576	67/18870	0.0536363	0.165137	0.120061	TNC/AR/FKBP4/PSAP/SFRP1	5
GO:0038034	signal transduction in absence of ligand	5/576	67/18870	0.0536363	0.165137	0.120061	MCL1/BAG3/MKNK2/BCL2L11/CX3CL1	5
GO:0051057	positive regulation of small GTPase mediated signal transduction	5/576	67/18870	0.0536363	0.165137	0.120061	MAP4K4/AUTS2/F11R/MCF2L/KRAS	5
GO:0060675	ureteric bud morphogenesis	5/576	67/18870	0.0536363	0.165137	0.120061	GATA3/NPNT/VEGFA/SIX4/PKD2	5
GO:0060760	positive regulation of response to cytokine stimulus	5/576	67/18870	0.0536363	0.165137	0.120061	EDN1/IRF7/RIPK2/CD74/ADAM17	5
GO:0072577	endothelial cell apoptotic process	5/576	67/18870	0.0536363	0.165137	0.120061	RAMP2/GATA3/ICAM1/BMPR2/NFE2L2	5
GO:0097192	extrinsic apoptotic signaling pathway in absence of ligand	5/576	67/18870	0.0536363	0.165137	0.120061	MCL1/BAG3/MKNK2/BCL2L11/CX3CL1	5
GO:0032886	regulation of microtubule-based process	13/576	258/18870	0.0538617	0.165726	0.120489	FAM107A/TAC4/MID1IP1/CCNL1/CYB5D1/SIRT1/FKBP4/ARHGEF2/MAPRE1/ARHGEF7/CHORDC1/CALY/MID1	13
GO:0071375	cellular response to peptide hormone stimulus	15/576	310/18870	0.0540575	0.166222	0.12085	CA2/LYN/SOCS3/EDN1/INSIG1/OSBPL8/PHIP/FOS/SIRT1/UCP2/RB1/CPEB2/GCLC/NFE2L2/PID1	15
GO:0010639	negative regulation of organelle organization	17/576	363/18870	0.054276	0.166789	0.121262	EPS8/SSH2/MID1IP1/WASF2/SVIL/FKBP4/ARHGEF2/PPIF/TMSB10/LMNA/TFRC/MAPRE1/GCLC/ARHGEF7/F11R/CAPZA1/MID1	17
GO:0046578	regulation of Ras protein signal transduction	10/576	183/18870	0.0545864	0.16713	0.12151	APOE/EPS8/TAGAP/ARHGEF2/MAP4K4/AUTS2/F11R/MCF2L/KRAS/CBL	10
GO:0060759	regulation of response to cytokine stimulus	10/576	183/18870	0.0545864	0.16713	0.12151	KLF4/IL6/EDN1/IRF7/SAMHD1/RIPK2/CD74/PTPRC/ADAM17/SH2B3	10
GO:0002701	negative regulation of production of molecular mediator of immune response	4/576	47/18870	0.0546288	0.16713	0.12151	SMAD7/BST2/LILRB1/TGFB3	4
GO:0010837	regulation of keratinocyte proliferation	4/576	47/18870	0.0546288	0.16713	0.12151	KLF9/ZFP36/ZEB1/EFNB2	4
GO:0043666	regulation of phosphoprotein phosphatase activity	4/576	47/18870	0.0546288	0.16713	0.12151	NCKAP1L/PPP1R15A/PPP1R15B/PTPRC	4
GO:0055010	ventricular cardiac muscle tissue morphogenesis	4/576	47/18870	0.0546288	0.16713	0.12151	SMAD7/DLL4/DSP/TGFBR3	4
GO:0060043	regulation of cardiac muscle cell proliferation	4/576	47/18870	0.0546288	0.16713	0.12151	SAV1/TGFBR3/VGLL4/CITED2	4
GO:0015844	monoamine transport	6/576	89/18870	0.0547679	0.167345	0.121666	CHGA/ACTB/LILRB1/CXCL12/GRK2/ADORA3	6
GO:0055017	cardiac muscle tissue growth	6/576	89/18870	0.0547679	0.167345	0.121666	EDN1/SAV1/TGFBR3/VGLL4/RGS2/CITED2	6
GO:0019724	B cell mediated immunity	11/576	208/18870	0.0548594	0.167375	0.121688	SLC15A4/C3/HLA-E/IRF7/HSPD1/CD74/PTPRC/C7/TFRC/CD81/RNF168	11
GO:0016053	organic acid biosynthetic process	16/576	337/18870	0.0548816	0.167375	0.121688	EDN1/INSIG1/APOC1/MID1IP1/MTHFR/DPYD/GLUL/SCD/FADS1/SIRT1/PTGS2/CD74/TBXAS1/GLS/ELOVL2/ALOX5AP	16
GO:0062012	regulation of small molecule metabolic process	16/576	337/18870	0.0548816	0.167375	0.121688	BMP5/APOE/EGR1/IGFBP3/INSIG1/APOC1/LEPR/MID1IP1/LDLR/GNB3/REST/SIRT1/PTGS2/CD74/PID1/DYRK2	16
GO:0045833	negative regulation of lipid metabolic process	7/576	112/18870	0.0557573	0.169939	0.123552	BMP5/APOE/INSIG1/APOC1/REST/SIRT1/NR0B1	7
GO:0006919	activation of cysteine-type endopeptidase activity involved in apoptotic process	5/576	68/18870	0.0565076	0.171901	0.124979	HSPE1/HSPD1/CASP8AP2/S100A8/EGLN3	5
GO:0051926	negative regulation of calcium ion transport	5/576	68/18870	0.0565076	0.171901	0.124979	SLC30A1/LILRB1/PTGS2/ATP1A2/PKD2	5
GO:0072171	mesonephric tubule morphogenesis	5/576	68/18870	0.0565076	0.171901	0.124979	GATA3/NPNT/VEGFA/SIX4/PKD2	5
GO:0045165	cell fate commitment	14/576	286/18870	0.0567196	0.172438	0.125369	SOCS3/KLF4/IL6/EDN1/AR/DLL4/LMO4/MCL1/GATA3/NOTCH4/ARHGEF2/JAG2/SFRP1/ID2	14
GO:0034219	carbohydrate transmembrane transport	8/576	136/18870	0.0570655	0.172449	0.125377	EDN1/SLC5A3/C3/OSBPL8/PEA15/MEF2A/NFE2L2/PID1	8
GO:0003401	axis elongation	3/576	29/18870	0.057483	0.172449	0.125377	TNC/SIX4/SFRP1	3
GO:0010165	response to X-ray	3/576	29/18870	0.057483	0.172449	0.125377	GATA3/CDKN1A/SFRP1	3
GO:0015697	quaternary ammonium group transport	3/576	29/18870	0.057483	0.172449	0.125377	SLC44A1/SLC38A2/SEC14L1	3
GO:0035872	nucleotide-binding domain, leucine rich repeat containing receptor signaling pathway	3/576	29/18870	0.057483	0.172449	0.125377	SLC15A4/NFKBIA/RIPK2	3
GO:0090025	regulation of monocyte chemotaxis	3/576	29/18870	0.057483	0.172449	0.125377	LYN/LGMN/CXCL12	3
GO:0006448	regulation of translational elongation	2/576	13/18870	0.0580839	0.172449	0.125377	EIF4A3/CPEB2	2
GO:0006971	hypotonic response	2/576	13/18870	0.0580839	0.172449	0.125377	ITGA2/OXSR1	2
GO:0007175	negative regulation of epidermal growth factor-activated receptor activity	2/576	13/18870	0.0580839	0.172449	0.125377	SOCS4/CBL	2
GO:0021514	ventral spinal cord interneuron differentiation	2/576	13/18870	0.0580839	0.172449	0.125377	DLL4/LMO4	2
GO:0021681	cerebellar granular layer development	2/576	13/18870	0.0580839	0.172449	0.125377	FAIM2/SERPINE2	2
GO:0031272	regulation of pseudopodium assembly	2/576	13/18870	0.0580839	0.172449	0.125377	CDC42EP3/CDC42EP4	2
GO:0031274	positive regulation of pseudopodium assembly	2/576	13/18870	0.0580839	0.172449	0.125377	CDC42EP3/CDC42EP4	2
GO:0032341	aldosterone metabolic process	2/576	13/18870	0.0580839	0.172449	0.125377	BMP5/REST	2
GO:0032494	response to peptidoglycan	2/576	13/18870	0.0580839	0.172449	0.125377	IL6/RIPK2	2
GO:0033079	immature T cell proliferation	2/576	13/18870	0.0580839	0.172449	0.125377	RIPK2/TMEM131L	2
GO:0033080	immature T cell proliferation in thymus	2/576	13/18870	0.0580839	0.172449	0.125377	RIPK2/TMEM131L	2
GO:0043383	negative T cell selection	2/576	13/18870	0.0580839	0.172449	0.125377	CD74/PTPRC	2
GO:0048711	positive regulation of astrocyte differentiation	2/576	13/18870	0.0580839	0.172449	0.125377	SERPINE2/ID2	2
GO:0060213	positive regulation of nuclear-transcribed mRNA poly(A) tail shortening	2/576	13/18870	0.0580839	0.172449	0.125377	ZFP36/TOB1	2
GO:0070294	renal sodium ion absorption	2/576	13/18870	0.0580839	0.172449	0.125377	EDN1/OXSR1	2
GO:0070493	thrombin-activated receptor signaling pathway	2/576	13/18870	0.0580839	0.172449	0.125377	HPGD/IQGAP2	2
GO:0071107	response to parathyroid hormone	2/576	13/18870	0.0580839	0.172449	0.125377	ITGA2/FOS	2
GO:0071257	cellular response to electrical stimulus	2/576	13/18870	0.0580839	0.172449	0.125377	CALR/REST	2
GO:0072683	T cell extravasation	2/576	13/18870	0.0580839	0.172449	0.125377	ICAM1/F11R	2
GO:0090435	protein localization to nuclear envelope	2/576	13/18870	0.0580839	0.172449	0.125377	OSBPL8/LMNA	2
GO:0097475	motor neuron migration	2/576	13/18870	0.0580839	0.172449	0.125377	VEGFA/FZD3	2
GO:0106049	regulation of cellular response to osmotic stress	2/576	13/18870	0.0580839	0.172449	0.125377	ARHGEF2/PTGS2	2
GO:1900272	negative regulation of long-term synaptic potentiation	2/576	13/18870	0.0580839	0.172449	0.125377	FAM107A/APOE	2
GO:1903867	extraembryonic membrane development	2/576	13/18870	0.0580839	0.172449	0.125377	BMP5/DNAJB6	2
GO:1904350	regulation of protein catabolic process in the vacuole	2/576	13/18870	0.0580839	0.172449	0.125377	LDLR/CD81	2
GO:1904995	negative regulation of leukocyte adhesion to vascular endothelial cell	2/576	13/18870	0.0580839	0.172449	0.125377	KLF4/CXCL12	2
GO:1905907	negative regulation of amyloid fibril formation	2/576	13/18870	0.0580839	0.172449	0.125377	APOE/LDLR	2
GO:1905939	regulation of gonad development	2/576	13/18870	0.0580839	0.172449	0.125377	NR5A1/CITED2	2
GO:0006953	acute-phase response	4/576	48/18870	0.0582189	0.172449	0.125377	IL6/CEBPB/PTGS2/TFRC	4
GO:0008542	visual learning	4/576	48/18870	0.0582189	0.172449	0.125377	HMGCR/ATP1A2/TUBA1A/KRAS	4
GO:0032964	collagen biosynthetic process	4/576	48/18870	0.0582189	0.172449	0.125377	ITGA2/IL6/CYGB/TGFB3	4
GO:0042551	neuron maturation	4/576	48/18870	0.0582189	0.172449	0.125377	C3/RB1/RND1/CX3CL1	4
GO:0045776	negative regulation of blood pressure	4/576	48/18870	0.0582189	0.172449	0.125377	VEGFC/BMPR2/GCH1/ADRB2	4
GO:0097720	calcineurin-mediated signaling	4/576	48/18870	0.0582189	0.172449	0.125377	LMCD1/NR5A1/PLCG2/DYRK2	4
GO:1903587	regulation of blood vessel endothelial cell proliferation involved in sprouting angiogenesis	4/576	48/18870	0.0582189	0.172449	0.125377	JCAD/MMRN2/DLL4/VEGFA	4
GO:1990089	response to nerve growth factor	4/576	48/18870	0.0582189	0.172449	0.125377	ACAP2/EIF4A3/RAPGEF2/CBL	4
GO:0060828	regulation of canonical Wnt signaling pathway	13/576	262/18870	0.0593875	0.175498	0.127594	APOE/ZNF703/EGR1/FOLR1/CCNYL1/BAMBI/DDIT3/DDX3X/HHEX/SFRP1/UBR5/TMEM88/TMEM131L	13
GO:1903829	positive regulation of protein localization	21/576	476/18870	0.0594321	0.175498	0.127594	VEGFC/LRRC8A/SLC5A3/NEDD9/EPHA2/HSP90AA1/EPB41L2/STOM/BAG3/CREBBP/PTGS2/STX3/DZIP1/TFRC/CD81/ACSL4/ADAM9/CACNB4/UBR5/TGFB3/FYN	21
GO:0001912	positive regulation of leukocyte mediated cytotoxicity	5/576	69/18870	0.0594658	0.175498	0.127594	HLA-E/PTPRC/HLA-C/HLA-A/HLA-B	5
GO:0035019	somatic stem cell population maintenance	5/576	69/18870	0.0594658	0.175498	0.127594	KLF4/ZFP36L2/KLF10/REST/SFRP1	5
GO:0050918	positive chemotaxis	5/576	69/18870	0.0594658	0.175498	0.127594	ITGA2/VEGFC/VEGFA/CXCL12/CX3CL1	5
GO:2000401	regulation of lymphocyte migration	5/576	69/18870	0.0594658	0.175498	0.127594	CCL20/NEDD9/CXCL12/ADAM17/OXSR1	5
GO:0002220	innate immune response activating cell surface receptor signaling pathway	6/576	91/18870	0.0597798	0.175782	0.127801	LYN/NFKBIA/CREBBP/RIPK2/PLCG2/FYN	6
GO:0030901	midbrain development	6/576	91/18870	0.0597798	0.175782	0.127801	ACTB/BASP1/MBP/MSX1/FZD3/SFRP1	6
GO:0031507	heterochromatin formation	6/576	91/18870	0.0597798	0.175782	0.127801	SIRT1/ATF7IP/LMNA/RB1/PPM1D/UBR5	6
GO:0060021	roof of mouth development	6/576	91/18870	0.0597798	0.175782	0.127801	INSIG1/TGFBR3/TIPARP/JAG2/MSX1/TGFB3	6
GO:0097006	regulation of plasma lipoprotein particle levels	6/576	91/18870	0.0597798	0.175782	0.127801	APOE/APOC1/LDLR/CIDEB/FURIN/PCSK5	6
GO:0106027	neuron projection organization	6/576	91/18870	0.0597798	0.175782	0.127801	APOE/LGMN/NEDD9/CFL1/ATP1A3/FYN	6
GO:0051147	regulation of muscle cell differentiation	9/576	162/18870	0.0607622	0.178454	0.129743	EDN1/HOPX/ZEB1/SIRT1/BMPR2/MSX1/EFNB2/RGS2/ID2	9
GO:0120254	olefinic compound metabolic process	9/576	162/18870	0.0607622	0.178454	0.129743	BMP5/EGR1/EPHX1/CYP4F3/REST/FADS1/PTGS2/TBXAS1/ELOVL2	9
GO:0043401	steroid hormone mediated signaling pathway	8/576	138/18870	0.0611174	0.179389	0.130423	AR/CALR/SIRT1/FKBP4/NR0B1/DNAJA1/SFRP1/UBR5	8
GO:0006911	phagocytosis, engulfment	4/576	49/18870	0.061932	0.180632	0.131326	ITGA2/NCKAP1L/C3/PLCG2	4
GO:0010171	body morphogenesis	4/576	49/18870	0.061932	0.180632	0.131326	TIPARP/MSX1/TGFB3/ZNF281	4
GO:0014911	positive regulation of smooth muscle cell migration	4/576	49/18870	0.061932	0.180632	0.131326	ITGA2/SEMA6D/PDGFD/S100A11	4
GO:0033628	regulation of cell adhesion mediated by integrin	4/576	49/18870	0.061932	0.180632	0.131326	LYN/NCKAP1L/EPHA2/ADAM9	4
GO:0042269	regulation of natural killer cell mediated cytotoxicity	4/576	49/18870	0.061932	0.180632	0.131326	HLA-E/LILRB1/HLA-A/HLA-B	4
GO:0046850	regulation of bone remodeling	4/576	49/18870	0.061932	0.180632	0.131326	IL6/LEPR/TFRC/SFRP1	4
GO:0048286	lung alveolus development	4/576	49/18870	0.061932	0.180632	0.131326	MAN2A1/HOPX/BMPR2/TGFB3	4
GO:2000404	regulation of T cell migration	4/576	49/18870	0.061932	0.180632	0.131326	CCL20/CXCL12/ADAM17/OXSR1	4
GO:2001259	positive regulation of cation channel activity	4/576	49/18870	0.061932	0.180632	0.131326	CTSS/EDN1/PKD2/STIM2	4
GO:0031098	stress-activated protein kinase signaling cascade	12/576	238/18870	0.0620093	0.180632	0.131326	LYN/SDCBP/ZFP36/VEGFA/TNIK/RIPK2/MAP4K4/DNAJA1/GADD45A/ARHGEF6/MID1/SIRPA	12
GO:0002507	tolerance induction	3/576	30/18870	0.0624763	0.180632	0.131326	LYN/HLA-E/HLA-B	3
GO:0010575	positive regulation of vascular endothelial growth factor production	3/576	30/18870	0.0624763	0.180632	0.131326	IL6/C3/PTGS2	3
GO:0031114	regulation of microtubule depolymerization	3/576	30/18870	0.0624763	0.180632	0.131326	MID1IP1/ARHGEF2/MID1	3
GO:0033137	negative regulation of peptidyl-serine phosphorylation	3/576	30/18870	0.0624763	0.180632	0.131326	SMAD7/DMD/GADD45A	3
GO:0035640	exploration behavior	3/576	30/18870	0.0624763	0.180632	0.131326	APOE/EIF4A3/ATP1A2	3
GO:0065005	protein-lipid complex assembly	3/576	30/18870	0.0624763	0.180632	0.131326	APOE/APOC1/CIDEB	3
GO:0071295	cellular response to vitamin	3/576	30/18870	0.0624763	0.180632	0.131326	TNC/FOLR1/SFRP1	3
GO:1900101	regulation of endoplasmic reticulum unfolded protein response	3/576	30/18870	0.0624763	0.180632	0.131326	PPP1R15A/PPP1R15B/BCL2L11	3
GO:1901021	positive regulation of calcium ion transmembrane transporter activity	3/576	30/18870	0.0624763	0.180632	0.131326	ATP1B1/PKD2/STIM2	3
GO:1901798	positive regulation of signal transduction by p53 class mediator	3/576	30/18870	0.0624763	0.180632	0.131326	UBB/MSX1/HEXIM1	3
GO:1902230	negative regulation of intrinsic apoptotic signaling pathway in response to DNA damage	3/576	30/18870	0.0624763	0.180632	0.131326	SIRT1/CD74/CXCL12	3
GO:0048259	regulation of receptor-mediated endocytosis	7/576	115/18870	0.0625089	0.180632	0.131326	SDCBP/APOC1/C3/VEGFA/PLCG2/EFNB2/CBL	7
GO:0009311	oligosaccharide metabolic process	5/576	70/18870	0.0625106	0.180632	0.131326	NEU1/NAGA/ST8SIA4/GAL3ST3/GM2A	5
GO:0030514	negative regulation of BMP signaling pathway	5/576	70/18870	0.0625106	0.180632	0.131326	SMAD7/BAMBI/TOB1/CRIM1/SFRP1	5
GO:0032922	circadian regulation of gene expression	5/576	70/18870	0.0625106	0.180632	0.131326	EGR1/BHLHE40/SIRT1/CIART/ID2	5
GO:1901184	regulation of ERBB signaling pathway	5/576	70/18870	0.0625106	0.180632	0.131326	LGMN/PLAUR/SOCS4/RHBDF2/CBL	5
GO:0008277	regulation of G protein-coupled receptor signaling pathway	8/576	139/18870	0.0632093	0.182542	0.132715	RAMP2/KCTD12/EDN1/CHGA/C3/GRK2/ADRB2/RGS2	8
GO:0071216	cellular response to biotic stimulus	13/576	265/18870	0.0637736	0.184062	0.13382	LYN/IL6/ZFP36/ARID5A/NFKBIA/PPP1R15B/LILRB1/DDIT3/RIPK2/PLCG2/ADAM9/SIRPA/CX3CL1	13
GO:0002064	epithelial cell development	11/576	214/18870	0.0645079	0.185959	0.1352	BMP5/AR/ARID4A/PDE2A/EPHA2/ICAM1/VEGFA/CDKN1A/VCL/F11R/RAPGEF2	11
GO:0043270	positive regulation of monoatomic ion transport	11/576	214/18870	0.0645079	0.185959	0.1352	CTSS/EDN1/ATP1B2/DMD/CXCL12/ATP1B1/KCNJ2/ADRB2/PKD2/STIM2/CX3CL1	11
GO:0002062	chondrocyte differentiation	7/576	116/18870	0.0648654	0.186879	0.135868	RUNX3/SMAD7/ARID5A/BMPR2/RB1/CHST11/TRIP11	7
GO:0070302	regulation of stress-activated protein kinase signaling cascade	10/576	189/18870	0.0649289	0.186951	0.13592	LYN/SDCBP/VEGFA/TNIK/RIPK2/MAP4K4/DNAJA1/GADD45A/MID1/SIRPA	10
GO:0032436	positive regulation of proteasomal ubiquitin-dependent protein catabolic process	6/576	93/18870	0.0650559	0.187094	0.136024	SMAD7/RNF19B/SOCS4/HERPUD1/GCLC/NFE2L2	6
GO:0055006	cardiac cell development	6/576	93/18870	0.0650559	0.187094	0.136024	EDN1/TGFBR3/VEGFA/LMNA/MEF2A/RGS2	6
GO:0003208	cardiac ventricle morphogenesis	5/576	71/18870	0.0656419	0.187263	0.136148	SMAD7/DLL4/DSP/GATA3/TGFBR3	5
GO:0009914	hormone transport	15/576	319/18870	0.0657578	0.187263	0.136148	LYN/IL6/EDN1/CHGA/LRRC8A/SLC16A10/SLC16A1/GATA3/LTBP4/REST/GJA1/ACSL4/UCP2/KCNA5/SFRP1	15
GO:0010656	negative regulation of muscle cell apoptotic process	4/576	50/18870	0.0657671	0.187263	0.136148	EDN1/BAG3/PPP1R10/NFE2L2	4
GO:0043114	regulation of vascular permeability	4/576	50/18870	0.0657671	0.187263	0.136148	RAMP2/APOE/PDE2A/VEGFA	4
GO:0071320	cellular response to cAMP	4/576	50/18870	0.0657671	0.187263	0.136148	PDE2A/ITPR2/PKD2/RAPGEF2	4
GO:0002467	germinal center formation	2/576	14/18870	0.0664295	0.187263	0.136148	TNFSF13B/ADAM17	2
GO:0002524	hypersensitivity	2/576	14/18870	0.0664295	0.187263	0.136148	C3/HLA-E	2
GO:0006465	signal peptide processing	2/576	14/18870	0.0664295	0.187263	0.136148	FURIN/PCSK5	2
GO:0008212	mineralocorticoid metabolic process	2/576	14/18870	0.0664295	0.187263	0.136148	BMP5/REST	2
GO:0032486	Rap protein signal transduction	2/576	14/18870	0.0664295	0.187263	0.136148	RAPGEF2/CBL	2
GO:0032736	positive regulation of interleukin-13 production	2/576	14/18870	0.0664295	0.187263	0.136148	HLA-E/GATA3	2
GO:0032908	regulation of transforming growth factor beta1 production	2/576	14/18870	0.0664295	0.187263	0.136148	FURIN/CX3CL1	2
GO:0033700	phospholipid efflux	2/576	14/18870	0.0664295	0.187263	0.136148	APOE/APOC1	2
GO:0034309	primary alcohol biosynthetic process	2/576	14/18870	0.0664295	0.187263	0.136148	BMP5/REST	2
GO:0035641	locomotory exploration behavior	2/576	14/18870	0.0664295	0.187263	0.136148	APOE/ATP1A2	2
GO:0036151	phosphatidylcholine acyl-chain remodeling	2/576	14/18870	0.0664295	0.187263	0.136148	DBI/MBOAT7	2
GO:0042541	hemoglobin biosynthetic process	2/576	14/18870	0.0664295	0.187263	0.136148	KLF4/ALAS1	2
GO:0042994	cytoplasmic sequestering of transcription factor	2/576	14/18870	0.0664295	0.187263	0.136148	NFKBIA/PKD2	2
GO:0043558	regulation of translational initiation in response to stress	2/576	14/18870	0.0664295	0.187263	0.136148	PPP1R15A/PPP1R15B	2
GO:0043922	negative regulation by host of viral transcription	2/576	14/18870	0.0664295	0.187263	0.136148	JUN/REST	2
GO:0045059	positive thymic T cell selection	2/576	14/18870	0.0664295	0.187263	0.136148	CD74/PTPRC	2
GO:0046479	glycosphingolipid catabolic process	2/576	14/18870	0.0664295	0.187263	0.136148	NEU1/GM2A	2
GO:0046598	positive regulation of viral entry into host cell	2/576	14/18870	0.0664295	0.187263	0.136148	CD74/FURIN	2
GO:0051547	regulation of keratinocyte migration	2/576	14/18870	0.0664295	0.187263	0.136148	MAP4K4/ADAM9	2
GO:0051608	histamine transport	2/576	14/18870	0.0664295	0.187263	0.136148	LYN/EDN1	2
GO:0055012	ventricular cardiac muscle cell differentiation	2/576	14/18870	0.0664295	0.187263	0.136148	LMNA/MEF2A	2
GO:0055057	neuroblast division	2/576	14/18870	0.0664295	0.187263	0.136148	ARHGEF2/AKNA	2
GO:0061635	regulation of protein complex stability	2/576	14/18870	0.0664295	0.187263	0.136148	HSPA8/TAPBP	2
GO:0070262	peptidyl-serine dephosphorylation	2/576	14/18870	0.0664295	0.187263	0.136148	PPP1R15A/PPP1R15B	2
GO:0075294	positive regulation by symbiont of entry into host	2/576	14/18870	0.0664295	0.187263	0.136148	CD74/FURIN	2
GO:0098883	synapse pruning	2/576	14/18870	0.0664295	0.187263	0.136148	C3/CX3CL1	2
GO:1901077	regulation of relaxation of muscle	2/576	14/18870	0.0664295	0.187263	0.136148	CHGA/GRK2	2
GO:1901533	negative regulation of hematopoietic progenitor cell differentiation	2/576	14/18870	0.0664295	0.187263	0.136148	ZFP36/NFE2L2	2
GO:2001140	positive regulation of phospholipid transport	2/576	14/18870	0.0664295	0.187263	0.136148	APOE/DBI	2
GO:0050796	regulation of insulin secretion	9/576	165/18870	0.0665898	0.187606	0.136397	IL6/CHGA/LRRC8A/SLC16A1/REST/ACSL4/UCP2/KCNA5/SFRP1	9
GO:0042445	hormone metabolic process	12/576	241/18870	0.0667845	0.188045	0.136716	BMP5/EGR1/SLC16A10/NR5A1/GATA3/GNB3/TIPARP/REST/CRABP2/FURIN/PCSK1N/PCSK5	12
GO:0008053	mitochondrial fusion	3/576	31/18870	0.0676635	0.189528	0.137795	MCL1/TFRC/PID1	3
GO:0035767	endothelial cell chemotaxis	3/576	31/18870	0.0676635	0.189528	0.137795	LGMN/VEGFA/EGR3	3
GO:0060325	face morphogenesis	3/576	31/18870	0.0676635	0.189528	0.137795	TIPARP/MSX1/TGFB3	3
GO:0060674	placenta blood vessel development	3/576	31/18870	0.0676635	0.189528	0.137795	SOCS3/JUNB/PKD2	3
GO:0061437	renal system vasculature development	3/576	31/18870	0.0676635	0.189528	0.137795	EGR1/PDGFD/PKD2	3
GO:0061440	kidney vasculature development	3/576	31/18870	0.0676635	0.189528	0.137795	EGR1/PDGFD/PKD2	3
GO:0086011	membrane repolarization during action potential	3/576	31/18870	0.0676635	0.189528	0.137795	ATP1B1/KCNJ2/KCNA5	3
GO:0090322	regulation of superoxide metabolic process	3/576	31/18870	0.0676635	0.189528	0.137795	FBLN5/GCH1/NFE2L2	3
GO:2000273	positive regulation of signaling receptor activity	3/576	31/18870	0.0676635	0.189528	0.137795	EDN1/ADAM17/ADRB2	3
GO:0030198	extracellular matrix organization	15/576	321/18870	0.068572	0.191962	0.139564	CTSS/RAMP2/IL6/FSCN1/FBLN5/ELN/NPNT/COL5A2/DNAJB6/CCDC80/ANTXR1/SPOCK2/RB1/FURIN/P4HA1	15
GO:0002562	somatic diversification of immune receptors via germline recombination within a single locus	5/576	72/18870	0.0688593	0.192425	0.1399	SLC15A4/HSPD1/PTPRC/TFRC/RNF168	5
GO:0016444	somatic cell DNA recombination	5/576	72/18870	0.0688593	0.192425	0.1399	SLC15A4/HSPD1/PTPRC/TFRC/RNF168	5
GO:1904888	cranial skeletal system development	5/576	72/18870	0.0688593	0.192425	0.1399	INSIG1/SIX4/EIF4A3/CHST11/TGFB3	5
GO:0006644	phospholipid metabolic process	17/576	375/18870	0.0688962	0.192425	0.1399	SOCS3/APOC1/IPMK/DBI/OSBPL8/HMGCS1/ABHD5/LDLR/SOCS4/CHKA/GNB3/FADS1/IDH1/SLC44A1/PLCG2/MBOAT7/PIP4P2	17
GO:0009261	ribonucleotide catabolic process	4/576	51/18870	0.0697229	0.194138	0.141146	PDE2A/DPYD/PDE5A/PDE7B	4
GO:0043407	negative regulation of MAP kinase activity	4/576	51/18870	0.0697229	0.194138	0.141146	LYN/APOE/DNAJA1/RGS2	4
GO:0051489	regulation of filopodium assembly	4/576	51/18870	0.0697229	0.194138	0.141146	FSCN1/GPM6A/DPYSL3/TGFB3	4
GO:0050830	defense response to Gram-positive bacterium	7/576	118/18870	0.0697378	0.194138	0.141146	IL6/CHGA/EPHA2/HLA-E/RIPK2/HLA-A/ADAM17	7
GO:0043393	regulation of protein binding	8/576	142/18870	0.0697503	0.194138	0.141146	APOE/ACTB/ATP2A2/BAMBI/CDKN1A/RIPK2/ADRB2/RAPGEF2	8
GO:0043405	regulation of MAP kinase activity	8/576	142/18870	0.0697503	0.194138	0.141146	LYN/APOE/EDN1/VEGFA/PDGFD/DNAJA1/ADAM9/RGS2	8
GO:0043062	extracellular structure organization	15/576	322/18870	0.0700087	0.194746	0.141588	CTSS/RAMP2/IL6/FSCN1/FBLN5/ELN/NPNT/COL5A2/DNAJB6/CCDC80/ANTXR1/SPOCK2/RB1/FURIN/P4HA1	15
GO:0030323	respiratory tube development	10/576	192/18870	0.0705416	0.196042	0.14253	TNC/MAN2A1/HOPX/SAV1/VEGFA/BMPR2/TGFB3/KLF2/KRAS/PCSK5	10
GO:0014033	neural crest cell differentiation	6/576	95/18870	0.0705962	0.196042	0.14253	EDN1/SEMA6D/FOLR1/SEMA7A/CITED2/SFRP1	6
GO:0031110	regulation of microtubule polymerization or depolymerization	6/576	95/18870	0.0705962	0.196042	0.14253	MID1IP1/FKBP4/ARHGEF2/MAPRE1/ARHGEF7/MID1	6
GO:0045229	external encapsulating structure organization	15/576	323/18870	0.0714654	0.198342	0.144202	CTSS/RAMP2/IL6/FSCN1/FBLN5/ELN/NPNT/COL5A2/DNAJB6/CCDC80/ANTXR1/SPOCK2/RB1/FURIN/P4HA1	15
GO:0070374	positive regulation of ERK1 and ERK2 cascade	11/576	218/18870	0.071518	0.198374	0.144226	APOE/CCL20/SEMA7A/ICAM1/NPNT/PDGFD/RIPK2/CD74/PTPRC/RAPGEF2/CX3CL1	11
GO:0050807	regulation of synapse organization	12/576	244/18870	0.0717941	0.199026	0.1447	APOE/NEDD9/GPM6A/CFL1/LRRN3/HSPA8/CDKL5/SIX4/PTPN13/TUBA1A/FLRT3/FYN	12
GO:0030330	DNA damage response, signal transduction by p53 class mediator	5/576	73/18870	0.0721625	0.199477	0.145027	CDKN1A/SIRT1/CD74/MSX1/PPM1D	5
GO:0033143	regulation of intracellular steroid hormone receptor signaling pathway	5/576	73/18870	0.0721625	0.199477	0.145027	AR/CALR/SIRT1/NR0B1/SFRP1	5
GO:0033344	cholesterol efflux	5/576	73/18870	0.0721625	0.199477	0.145027	APOE/APOC1/NFKBIA/SIRT1/NPC2	5
GO:0045661	regulation of myoblast differentiation	5/576	73/18870	0.0721625	0.199477	0.145027	IGFBP3/LRRC8A/ACTB/BTG1/DDIT3	5
GO:0051881	regulation of mitochondrial membrane potential	5/576	73/18870	0.0721625	0.199477	0.145027	RNF122/UBB/UCP2/GCLC/PID1	5

## Sheet: GO-BP enrichment of G2
GO-BP enrichment of G2 in Fig.2E
ID	Description	GeneRatio	BgRatio	pvalue	p.adjust	qvalue	geneID	Count
GO:0001819	positive regulation of cytokine production	64/887	499/18870	2.51301e-13	1.34622e-09	9.47801e-10	TNF/IRAK3/IL1B/LY96/SORL1/CD55/SULF2/OAS3/IFIH1/GPRC5B/PIK3R1/CD34/HMOX1/STAT3/HAVCR2/ZBTB20/CCL3/RSAD2/OAS1/HMGB2/CD4/IFI16/AKAP12/SLC11A1/IL6R/P2RX7/HLA-DPB1/SPTBN1/NMB/FOXP1/BTN3A2/IL1A/PLCB1/MDK/DDX21/FCER1G/THBS1/CD14/ANXA1/NLRP1/B2M/RBM47/ZC3HAV1/SULF1/SPON2/RARA/TYROBP/TRIM56/PNP/MAPKAPK2/TYK2/PTPRJ/CLU/FCN1/PTAFR/ROCK2/HSPA1A/SYK/F3/HIF1A/TMF1/RORA/HLA-F/HSPA1B	64
GO:0006909	phagocytosis	40/887	237/18870	1.70398e-12	4.5641e-09	3.21334e-09	TNF/IL1B/ANXA3/HCK/CAMK1D/ELMO1/RAB27A/ITGB1/MSR1/GAS6/GSN/PIK3CA/SLC11A1/P2RX7/MYO7A/RAB31/DOCK2/CCL2/FCER1G/PECAM1/CORO1C/ABCA1/LRP1/THBS1/CD14/ANXA1/SPON2/RARA/CDC42SE1/TYROBP/PLSCR1/APPL2/PTPRJ/ARHGAP25/PAK1/FCN1/CD302/ITGB2/SYK/MYH9	40
GO:0007015	actin filament organization	59/887	464/18870	3.21523e-12	5.74133e-09	4.04217e-09	KANK2/HCK/PLEK/TPM4/ELMO1/STMN1/ARHGAP6/PIK3R1/SEMA5A/MYO1F/GSN/PIK3CA/BCL2/MAGEL2/SH3KBP1/DIAPH1/GAS7/SYNPO/ITGB5/SPTBN1/NRP1/CALD1/MYO7A/RICTOR/ARHGAP18/ZEB2/ARPC3/ARPC2/ABI1/GAS2L3/TAGLN3/CORO1C/ADD3/FMN1/JMY/DLC1/FER/ACTR2/BIN1/CNN3/CCDC88A/ARHGAP25/PAK1/TJP1/PHLDB2/TMOD3/MTSS1/SHANK3/ENAH/ARPC5/ROCK2/LIMCH1/NCK2/RDX/CAP1/PHACTR1/DSTN/ACTG1/TAGLN2	59
GO:0050900	leukocyte migration	51/887	396/18870	6.19063e-11	8.2908e-08	5.83711e-08	TNF/LGALS3/IL1B/ECM1/CCL3L1/NBL1/HCK/TGFB2/THY1/CAMK1D/PIK3R1/CD34/HMOX1/CD99/ITGB1/SCG2/CXCL8/GAS6/MMP2/SELPLG/CCL3/PTN/DOCK8/RIPOR2/RPS19/IL6R/JAM2/CCL4/IL1A/PLCB1/PLVAP/B4GALT1/CCL2/MDK/FCER1G/CD9/PECAM1/S100A9/THBS1/ANXA1/ITGA1/FER/SLC12A2/NINJ1/PTAFR/ITGB2/SYK/MYH9/CX3CR1/CSF3R/MOSPD2	51
GO:0097191	extrinsic apoptotic signaling pathway	36/887	229/18870	1.77144e-10	1.89792e-07	1.33622e-07	TNF/LGALS3/IL1B/TGFB2/ITM2C/IFI6/PIK3R1/HMOX1/SP100/SCG2/BCL2/HMGB2/KRT8/SIAH2/IL6R/P2RX7/NRP1/SKIL/IL1A/LTBR/IFI27/TNFRSF10B/UNC5B/THBS1/SGK3/RB1CC1/BAX/TNFSF10/CFLAR/ITPRIP/NFKBIZ/HSPA1A/BIRC6/BEX3/TNFAIP3/HSPA1B	36
GO:1902903	regulation of supramolecular fiber organization	49/887	389/18870	3.21529e-10	2.87072e-07	2.02112e-07	KANK2/HCK/PLEK/STMN1/ARHGAP6/MAP1B/PIK3R1/SEMA5A/GSN/PIK3CA/TUBB4A/MAGEL2/TPX2/MAP1A/SYNPO/SPTBN1/NRP1/RICTOR/ARHGAP18/ARPC3/ARPC2/CAMSAP2/ADD3/AKAP9/APC/FMN1/STMN2/DLC1/FER/BIN1/CCDC88A/PAK1/TJP1/AKAP13/CLU/PHLDB2/TMOD3/MTSS1/SHANK3/ARPC5/ROCK2/HSPA1A/LIMCH1/NCK2/HSPA1B/RDX/ATXN7/DSTN/ACTG1	49
GO:0030099	myeloid cell differentiation	52/887	430/18870	4.04027e-10	3.09196e-07	2.17689e-07	TNF/ZBTB16/SLC1A5/JAG1/MEF2C/PIK3R1/SH3PXD2A/STAT3/PRKDC/CCL3/TET2/HMGB2/NR3C1/CD4/IFI16/ZFP36L1/RCOR1/RPS19/CDKN2B/HIPK2/FOXP1/LTBR/ABI1/FSHB/MEIS2/PIP4K2A/FSTL3/B2M/KLF13/HLA-DRB1/MAFB/ANXA2/RARA/TYROBP/PTBP3/GAB2/CFLAR/SNX10/TMOD3/PABPC4/BCL6/HSPA1A/HIF1A/PPP3CA/PTPN6/TOB2/MYH9/LEO1/RBPJ/CSF3R/HSPA1B/EP300	52
GO:0032835	glomerulus development	18/887	69/18870	1.8895e-09	1.26526e-06	8.90799e-07	FOXC1/ANGPT1/HES1/ANGPT2/SULF2/JAG1/MEF2C/CD34/COL4A3/BCL2/IL6R/PECAM1/WWTR1/SULF1/CFLAR/MTSS1/PPP3CA/PODXL	18
GO:0007264	small GTPase mediated signal transduction	55/887	491/18870	2.14381e-09	1.27604e-06	8.98395e-07	KANK2/DOCK11/PREX2/TGFB2/SQSTM1/COL1A2/ELMO1/STMN1/ARHGAP6/DOCK4/RALBP1/ITGB1/DOCK8/RIPOR2/SPRY4/SIAH2/RASA3/NRP1/CHML/PSD3/ARHGAP18/DIRAS3/RAP1A/DENND3/DOCK2/ABCA1/SYNJ2BP/CDKN2A/DLC1/MYO9A/DOK6/CDC42SE1/ADGRG1/FAM13A/NUCB2/CCDC88A/SIPA1L1/ARHGAP25/IQSEC1/AKAP13/ARHGDIB/RASGEF1B/ROCK2/BCL6/KALRN/SPRY2/RALB/ITSN1/RIN2/GIT2/RASSF1/RDX/SRGAP2/ARHGEF40/ARHGAP21	55
GO:0045765	regulation of angiogenesis	44/887	349/18870	2.53495e-09	1.35797e-06	9.56076e-07	TNF/FOXC1/IL1B/ECM1/ANXA3/TGFB2/HSPG2/CTSH/ANGPT2/SEMA5A/CD34/HMOX1/COL4A3/SP100/STAT3/ITGB1/CXCL8/CREB3L1/SEMA6A/HIPK2/AGO2/HSPB6/NRP1/JAK1/IL1A/MDK/SYNJ2BP/THBS1/SULF1/MTDH/PTPRM/SLC12A2/NINJ1/ATP2B4/TJP1/ROCK2/F3/HIF1A/TNFAIP3/SPRY2/HK2/CX3CR1/SP1/SPRED1	44
GO:0045807	positive regulation of endocytosis	27/887	155/18870	3.47075e-09	1.69026e-06	1.19002e-06	TNF/ANGPT1/IL1B/DAB2/CAMK1D/RAB27A/GAS6/SLC11A1/CD63/RAB31/DOCK2/CCL2/FCER1G/LRP1/CD14/B2M/CD151/ANXA2/APPL2/BIN1/PTPRJ/CLU/FCN1/SYK/TBC1D5/PPP3CA/INSR	27
GO:1901342	regulation of vasculature development	44/887	354/18870	3.94572e-09	1.76143e-06	1.24013e-06	TNF/FOXC1/IL1B/ECM1/ANXA3/TGFB2/HSPG2/CTSH/ANGPT2/SEMA5A/CD34/HMOX1/COL4A3/SP100/STAT3/ITGB1/CXCL8/CREB3L1/SEMA6A/HIPK2/AGO2/HSPB6/NRP1/JAK1/IL1A/MDK/SYNJ2BP/THBS1/SULF1/MTDH/PTPRM/SLC12A2/NINJ1/ATP2B4/TJP1/ROCK2/F3/HIF1A/TNFAIP3/SPRY2/HK2/CX3CR1/SP1/SPRED1	44
GO:2001237	negative regulation of extrinsic apoptotic signaling pathway	21/887	99/18870	5.10675e-09	2.10437e-06	1.48158e-06	TNF/LGALS3/IL1B/IFI6/HMOX1/SCG2/BCL2/HMGB2/SIAH2/NRP1/IL1A/UNC5B/THBS1/SGK3/RB1CC1/CFLAR/ITPRIP/HSPA1A/BIRC6/TNFAIP3/HSPA1B	21
GO:0050673	epithelial cell proliferation	53/887	480/18870	6.96473e-09	2.66501e-06	1.87629e-06	TNF/ECM1/HES1/TGFB2/HSPG2/DAB2/SULF2/JAG1/MEF2C/SEMA5A/CD34/HMOX1/COL4A3/STAT3/NRP2/SCG2/NFIB/PRKDC/FZD7/HMGB2/PTN/COL8A1/ZFP36L1/CDKN2B/NRP1/RICTOR/ZEB2/B4GALT1/CCL2/MAGED1/MDK/FSHB/SYNJ2BP/PTPRN/THBS1/B2M/SULF1/PTPRM/NR4A1/BAX/CFLAR/IGFBP5/MTSS1/NR1D1/NFKBIZ/F3/HIF1A/TNFAIP3/RBPJ/LAMB1/ERN1/NEAT1/SP1	53
GO:0150116	regulation of cell-substrate junction organization	17/887	68/18870	1.0741e-08	3.56856e-06	2.51243e-06	THY1/GPM6B/ARHGAP6/PIK3R1/NRP1/SLK/CORO1C/THBS1/FMN1/DLC1/PTPRJ/IQSEC1/PHLDB2/ROCK2/LIMCH1/MACF1/ACTG1	17
GO:0032970	regulation of actin filament-based process	45/887	379/18870	1.09477e-08	3.56856e-06	2.51243e-06	KANK2/HCK/PLEK/STMN1/GPM6B/ARHGAP6/PIK3R1/SEMA5A/GSN/PIK3CA/MAGEL2/STC1/SYNPO/SPTBN1/NRP1/IL1A/RICTOR/ARHGAP18/ZEB2/ARPC3/ARPC2/LRP1/ADD3/AKAP9/FMN1/DLC1/CAMK2D/FER/BIN1/CCDC88A/PAK1/TJP1/AKAP13/PHLDB2/TMOD3/MTSS1/SHANK3/ARPC5/ROCK2/LIMCH1/MYH9/NCK2/RDX/DSTN/ACTG1	45
GO:0002696	positive regulation of leukocyte activation	45/887	380/18870	1.18714e-08	3.56856e-06	2.51243e-06	TNF/IL1B/PRLR/ZBTB16/HES1/CD55/THY1/MEF2C/GAS6/PIK3CA/PRKDC/HAVCR2/CCL3/BCL2/SH3KBP1/CD4/DOCK8/HLA-DPB1/HLA-DQB1/IL1A/NFATC2/CCL2/MDK/ZMIZ1/THBS1/ANXA1/B2M/ARID1A/HLA-DRB1/RARA/TYROBP/PNP/TYK2/GAB2/PTAFR/ITGB2/ARID2/NFKBIZ/BCL6/SYK/PPP3CA/PTPN6/HLA-DRA/HLA-F/NCK2	45
GO:0032640	tumor necrosis factor production	29/887	186/18870	1.26568e-08	3.56856e-06	2.51243e-06	IRAK3/ANGPT1/LY96/OAS3/TSPO/IFIH1/PIK3R1/STAT3/GAS6/HAVCR2/ZBTB20/CCL3/OAS1/AKAP12/FOXP1/IL1A/THBS1/CD14/SPON2/RARA/TYROBP/MAPKAPK2/PTPRJ/CLU/PTAFR/SYK/PTPN6/TNFAIP3/CX3CR1	29
GO:0032680	regulation of tumor necrosis factor production	29/887	186/18870	1.26568e-08	3.56856e-06	2.51243e-06	IRAK3/ANGPT1/LY96/OAS3/TSPO/IFIH1/PIK3R1/STAT3/GAS6/HAVCR2/ZBTB20/CCL3/OAS1/AKAP12/FOXP1/IL1A/THBS1/CD14/SPON2/RARA/TYROBP/MAPKAPK2/PTPRJ/CLU/PTAFR/SYK/PTPN6/TNFAIP3/CX3CR1	29
GO:0031589	cell-substrate adhesion	43/887	356/18870	1.40032e-08	3.62355e-06	2.55115e-06	ANGPT1/VWF/DAB2/ANGPT2/THY1/JAG1/GPM6B/ARHGAP6/PIK3R1/CD34/ITGB1/GAS6/UTRN/BCL2/FZD7/COL8A1/CD63/SPRY4/ITGB5/NRP1/SLK/ARPC2/MDK/CORO1C/THBS1/FMN1/CDKN2A/DLC1/ITGA1/PLEKHA2/FER/COL1A1/PTPRJ/PHLDB2/ROCK2/ITGB2/BCL6/LIMCH1/MACF1/RIN2/LAMB1/SRGAP2/ACTG1	43
GO:0071559	response to transforming growth factor beta	38/887	293/18870	1.43855e-08	3.62355e-06	2.55115e-06	ID1/TGFB2/COL1A2/DAB2/MEF2C/STAT3/SOX5/PMEPA1/PEG10/NR3C1/ZFP36L1/CDKN2B/GDF15/HIPK2/ITGB5/SKIL/ZEB2/SMURF2/USP15/ZMIZ1/FSHB/SKI/THBS1/HTRA1/ZFHX3/PDE3A/COL1A1/APPL2/ARID4B/CFLAR/ROCK2/NFKBIZ/HSPA1A/SPRY2/FKBP1A/CX3CR1/EP300/SPRED1	38
GO:0050867	positive regulation of cell activation	46/887	396/18870	1.48811e-08	3.62355e-06	2.55115e-06	TNF/IL1B/PRLR/ZBTB16/HES1/PLEK/CD55/THY1/MEF2C/GAS6/PIK3CA/PRKDC/HAVCR2/CCL3/BCL2/SH3KBP1/CD4/DOCK8/HLA-DPB1/HLA-DQB1/IL1A/NFATC2/CCL2/MDK/ZMIZ1/THBS1/ANXA1/B2M/ARID1A/HLA-DRB1/RARA/TYROBP/PNP/TYK2/GAB2/PTAFR/ITGB2/ARID2/NFKBIZ/BCL6/SYK/PPP3CA/PTPN6/HLA-DRA/HLA-F/NCK2	46
GO:0001952	regulation of cell-matrix adhesion	23/887	125/18870	1.71266e-08	3.989e-06	2.80844e-06	THY1/JAG1/GPM6B/ARHGAP6/PIK3R1/UTRN/BCL2/NRP1/SLK/CORO1C/THBS1/FMN1/CDKN2A/DLC1/PLEKHA2/PTPRJ/PHLDB2/ROCK2/BCL6/LIMCH1/MACF1/RIN2/ACTG1	23
GO:0045785	positive regulation of cell adhesion	52/887	482/18870	2.10997e-08	4.29601e-06	3.0246e-06	TNF/ANGPT1/IL1B/ZBTB16/HES1/TGFB2/DAB2/CD55/THY1/PIK3CA/HAVCR2/UTRN/COL8A1/CD4/DOCK8/HLA-DPB1/NRP1/HLA-DQB1/JAK1/IL1A/ARPC2/CCL2/MDK/ZMIZ1/ATM/ANXA1/FSTL3/FMN1/B2M/ZFHX3/ARID1A/HLA-DRB1/PLEKHA2/RARA/ADGRG1/PNP/TYK2/PTPRJ/TJP1/PTAFR/ITGB2/ARID2/NFKBIZ/BCL6/SYK/PPP3CA/PTPN6/HLA-DRA/RIN2/NCK2/LAMB1/PODXL	52
GO:0110053	regulation of actin filament organization	36/887	273/18870	2.23298e-08	4.29601e-06	3.0246e-06	KANK2/HCK/PLEK/STMN1/ARHGAP6/PIK3R1/SEMA5A/GSN/PIK3CA/MAGEL2/SYNPO/SPTBN1/NRP1/RICTOR/ARHGAP18/ARPC3/ARPC2/ADD3/FMN1/DLC1/FER/BIN1/CCDC88A/PAK1/TJP1/PHLDB2/TMOD3/MTSS1/SHANK3/ARPC5/ROCK2/LIMCH1/NCK2/RDX/DSTN/ACTG1	36
GO:0001667	ameboidal-type cell migration	53/887	497/18870	2.27803e-08	4.29601e-06	3.0246e-06	TNF/ANGPT1/KANK2/ANXA3/ID1/TGFB2/CTSH/ANGPT2/PTPRG/PTP4A3/MEF2C/SEMA5A/SNAI1/HMOX1/SP100/NRP2/ITGB1/SCG2/PIK3CA/PTN/STC1/AKAP12/SEMA6A/AGO2/NRP1/FOXP1/TIMP1/ZEB2/SMURF2/CORO1C/S100A9/SYNJ2BP/ARID5B/THBS1/ANXA1/TNS1/FER/APPL2/PTPRM/NR4A1/IQSEC1/ATP2B4/ARHGDIB/ROCK2/HIF1A/MACF1/MYH9/PIK3C2A/RIN2/CAP1/SRGAP2/SP1/SPRED1	53
GO:2001236	regulation of extrinsic apoptotic signaling pathway	26/887	158/18870	2.29594e-08	4.29601e-06	3.0246e-06	TNF/LGALS3/IL1B/ITM2C/IFI6/HMOX1/SP100/SCG2/BCL2/HMGB2/SIAH2/NRP1/SKIL/IL1A/LTBR/UNC5B/THBS1/SGK3/RB1CC1/TNFSF10/CFLAR/ITPRIP/HSPA1A/BIRC6/TNFAIP3/HSPA1B	26
GO:0071706	tumor necrosis factor superfamily cytokine production	29/887	191/18870	2.32564e-08	4.29601e-06	3.0246e-06	IRAK3/ANGPT1/LY96/OAS3/TSPO/IFIH1/PIK3R1/STAT3/GAS6/HAVCR2/ZBTB20/CCL3/OAS1/AKAP12/FOXP1/IL1A/THBS1/CD14/SPON2/RARA/TYROBP/MAPKAPK2/PTPRJ/CLU/PTAFR/SYK/PTPN6/TNFAIP3/CX3CR1	29
GO:1903555	regulation of tumor necrosis factor superfamily cytokine production	29/887	191/18870	2.32564e-08	4.29601e-06	3.0246e-06	IRAK3/ANGPT1/LY96/OAS3/TSPO/IFIH1/PIK3R1/STAT3/GAS6/HAVCR2/ZBTB20/CCL3/OAS1/AKAP12/FOXP1/IL1A/THBS1/CD14/SPON2/RARA/TYROBP/MAPKAPK2/PTPRJ/CLU/PTAFR/SYK/PTPN6/TNFAIP3/CX3CR1	29
GO:0050678	regulation of epithelial cell proliferation	46/887	407/18870	3.45155e-08	6.16331e-06	4.33926e-06	TNF/ECM1/HES1/TGFB2/HSPG2/DAB2/SULF2/JAG1/MEF2C/SEMA5A/HMOX1/COL4A3/STAT3/NRP2/SCG2/NFIB/PRKDC/FZD7/HMGB2/PTN/ZFP36L1/CDKN2B/NRP1/RICTOR/B4GALT1/CCL2/MAGED1/MDK/SYNJ2BP/PTPRN/THBS1/B2M/SULF1/PTPRM/NR4A1/BAX/CFLAR/MTSS1/NR1D1/F3/HIF1A/TNFAIP3/RBPJ/LAMB1/NEAT1/SP1	46
GO:0097529	myeloid leukocyte migration	33/887	242/18870	3.80089e-08	6.53039e-06	4.5977e-06	LGALS3/IL1B/CCL3L1/NBL1/TGFB2/CAMK1D/PIK3R1/CD99/SCG2/CXCL8/MMP2/CCL3/RIPOR2/RPS19/IL6R/CCL4/IL1A/PLCB1/B4GALT1/CCL2/MDK/FCER1G/CD9/PECAM1/S100A9/THBS1/ANXA1/ITGA1/ITGB2/SYK/CX3CR1/CSF3R/MOSPD2	33
GO:0002833	positive regulation of response to biotic stimulus	43/887	369/18870	4.01636e-08	6.53039e-06	4.5977e-06	TNF/IRAK3/LY96/HCK/OAS3/IFIH1/PIK3R1/GBP2/ZNFX1/PRKDC/HAVCR2/RSAD2/OAS1/HMGB2/IFI16/RPS19/LY86/PARP9/USP15/CD14/ERBIN/NLRP1/RBM47/IRAK2/HLA-DRB1/TYROBP/PLSCR1/APPL2/TRIM56/MAPKAPK2/PAK1/NINJ1/FCN1/NR1D1/NFKBIZ/HSPA1A/SYK/TNFAIP3/HLA-F/PIK3AP1/HSPA1B/EP300/RPS6KA3	43
GO:0045089	positive regulation of innate immune response	41/887	343/18870	4.08287e-08	6.53039e-06	4.5977e-06	TNF/IRAK3/LY96/HCK/OAS3/IFIH1/PIK3R1/GBP2/ZNFX1/PRKDC/HAVCR2/RSAD2/OAS1/HMGB2/IFI16/RPS19/PARP9/USP15/CD14/ERBIN/NLRP1/RBM47/IRAK2/TYROBP/PLSCR1/APPL2/TRIM56/MAPKAPK2/PAK1/NINJ1/FCN1/NR1D1/NFKBIZ/HSPA1A/SYK/TNFAIP3/HLA-F/PIK3AP1/HSPA1B/EP300/RPS6KA3	41
GO:0042060	wound healing	47/887	423/18870	4.14473e-08	6.53039e-06	4.5977e-06	PRKG1/TNF/VWF/TGFB2/PLEK/GNAS/PAPSS2/CD34/HMOX1/MYOF/RAB27A/ITGB1/GAS6/PLAT/PIK3CA/FZD7/SLC11A1/IL1A/TIMP1/DGKE/B4GALT1/FCER1G/CD9/THBS1/ANXA1/ENTPD1/CD151/DCBLD2/ANXA2/PLSCR1/CLIC1/SLC12A2/PAK1/CFLAR/PHLDB2/HPS5/PABPC4/SYK/F3/HIF1A/PPP3CA/PTPN6/TNFAIP3/MACF1/MYH9/DST/ACTG1	47
GO:0010810	regulation of cell-substrate adhesion	31/887	220/18870	4.56851e-08	6.99242e-06	4.92299e-06	DAB2/ANGPT2/THY1/JAG1/GPM6B/ARHGAP6/PIK3R1/UTRN/BCL2/FZD7/COL8A1/SPRY4/NRP1/SLK/ARPC2/MDK/CORO1C/THBS1/FMN1/CDKN2A/DLC1/PLEKHA2/COL1A1/PTPRJ/PHLDB2/ROCK2/BCL6/LIMCH1/MACF1/RIN2/ACTG1	31
GO:0150115	cell-substrate junction organization	20/887	102/18870	4.81571e-08	7.16605e-06	5.04523e-06	THY1/GPM6B/ARHGAP6/PIK3R1/BCL2/NRP1/SLK/CORO1C/THBS1/FMN1/DLC1/RAB8B/PTPRJ/IQSEC1/PHLDB2/ROCK2/LIMCH1/MACF1/DST/ACTG1	20
GO:0051056	regulation of small GTPase mediated signal transduction	37/887	295/18870	5.39811e-08	7.81558e-06	5.50254e-06	KANK2/PREX2/TGFB2/SQSTM1/STMN1/ARHGAP6/RALBP1/ITGB1/DOCK8/RIPOR2/SPRY4/RASA3/NRP1/PSD3/ARHGAP18/DENND3/DOCK2/ABCA1/DLC1/MYO9A/CDC42SE1/ADGRG1/FAM13A/SIPA1L1/ARHGAP25/IQSEC1/AKAP13/ARHGDIB/BCL6/KALRN/SPRY2/ITSN1/GIT2/RDX/SRGAP2/ARHGEF40/ARHGAP21	37
GO:1903706	regulation of hemopoiesis	46/887	417/18870	7.17626e-08	9.94987e-06	7.00517e-06	TNF/ZBTB16/JAG1/MEF2C/PIK3R1/STAT3/GAS6/PRKDC/CCL3/HMGB2/PTN/CD4/ZFP36L1/RCOR1/FOXP1/MDK/ZMIZ1/FSHB/MEIS2/ANXA1/FSTL3/B2M/ARID1A/KLF13/HLA-DRB1/MAFB/RARA/TYROBP/PNP/KAT6B/ARID2/TMEM176A/NFKBIZ/BCL6/HSPA1A/SYK/HIF1A/PPP3CA/PTPN6/HLA-DRA/TMEM176B/TOB2/LEO1/CSF3R/HSPA1B/MYSM1	46
GO:0032956	regulation of actin cytoskeleton organization	40/887	337/18870	7.2437e-08	9.94987e-06	7.00517e-06	KANK2/HCK/PLEK/STMN1/GPM6B/ARHGAP6/PIK3R1/SEMA5A/GSN/PIK3CA/MAGEL2/SYNPO/SPTBN1/NRP1/IL1A/RICTOR/ARHGAP18/ARPC3/ARPC2/LRP1/ADD3/FMN1/DLC1/FER/BIN1/CCDC88A/PAK1/TJP1/AKAP13/PHLDB2/TMOD3/MTSS1/SHANK3/ARPC5/ROCK2/LIMCH1/NCK2/RDX/DSTN/ACTG1	40
GO:0071560	cellular response to transforming growth factor beta stimulus	36/887	287/18870	8.13959e-08	1.09009e-05	7.67477e-06	ID1/TGFB2/COL1A2/DAB2/MEF2C/STAT3/SOX5/PMEPA1/PEG10/NR3C1/ZFP36L1/CDKN2B/GDF15/HIPK2/ITGB5/SKIL/ZEB2/SMURF2/USP15/ZMIZ1/FSHB/SKI/THBS1/HTRA1/PDE3A/COL1A1/APPL2/ARID4B/CFLAR/NFKBIZ/HSPA1A/SPRY2/FKBP1A/CX3CR1/EP300/SPRED1	36
GO:0032760	positive regulation of tumor necrosis factor production	20/887	106/18870	9.42819e-08	1.23187e-05	8.67296e-06	LY96/OAS3/IFIH1/PIK3R1/STAT3/HAVCR2/ZBTB20/CCL3/OAS1/AKAP12/IL1A/THBS1/CD14/SPON2/TYROBP/MAPKAPK2/PTPRJ/CLU/PTAFR/SYK	20
GO:0051251	positive regulation of lymphocyte activation	39/887	330/18870	1.18297e-07	1.50884e-05	1.0623e-05	IL1B/PRLR/ZBTB16/HES1/CD55/THY1/MEF2C/GAS6/PIK3CA/PRKDC/HAVCR2/BCL2/SH3KBP1/CD4/DOCK8/HLA-DPB1/HLA-DQB1/IL1A/NFATC2/CCL2/MDK/ZMIZ1/ANXA1/B2M/ARID1A/HLA-DRB1/RARA/TYROBP/PNP/TYK2/ARID2/NFKBIZ/BCL6/SYK/PPP3CA/PTPN6/HLA-DRA/HLA-F/NCK2	39
GO:0002263	cell activation involved in immune response	37/887	305/18870	1.28075e-07	1.59558e-05	1.12336e-05	TNF/LGALS3/ANXA3/DOCK11/ITM2A/STAT3/RAB27A/HAVCR2/CCL3/SLC11A1/IL6R/FOXP1/JAK1/DOCK2/MDK/FCER1G/LRP1/ANXA1/NBN/HLA-DRB1/RARA/FER/TYROBP/GAB2/PTAFR/ST3GAL1/ITGB2/NFKBIZ/BCL6/SYK/PTPN6/HLA-DRA/RORA/CPLX2/HLA-F/CX3CR1/IL13RA2	37
GO:0051893	regulation of focal adhesion assembly	15/887	63/18870	1.58118e-07	1.84518e-05	1.29909e-05	THY1/GPM6B/ARHGAP6/NRP1/SLK/CORO1C/THBS1/FMN1/DLC1/PTPRJ/PHLDB2/ROCK2/LIMCH1/MACF1/ACTG1	15
GO:0090109	regulation of cell-substrate junction assembly	15/887	63/18870	1.58118e-07	1.84518e-05	1.29909e-05	THY1/GPM6B/ARHGAP6/NRP1/SLK/CORO1C/THBS1/FMN1/DLC1/PTPRJ/PHLDB2/ROCK2/LIMCH1/MACF1/ACTG1	15
GO:0045766	positive regulation of angiogenesis	27/887	185/18870	1.61888e-07	1.84518e-05	1.29909e-05	IL1B/ECM1/ANXA3/CTSH/ANGPT2/SEMA5A/CD34/HMOX1/STAT3/ITGB1/CXCL8/HIPK2/AGO2/HSPB6/NRP1/JAK1/IL1A/MDK/THBS1/MTDH/NINJ1/TJP1/F3/HIF1A/HK2/CX3CR1/SP1	27
GO:1904018	positive regulation of vasculature development	27/887	185/18870	1.61888e-07	1.84518e-05	1.29909e-05	IL1B/ECM1/ANXA3/CTSH/ANGPT2/SEMA5A/CD34/HMOX1/STAT3/ITGB1/CXCL8/HIPK2/AGO2/HSPB6/NRP1/JAK1/IL1A/MDK/THBS1/MTDH/NINJ1/TJP1/F3/HIF1A/HK2/CX3CR1/SP1	27
GO:0032496	response to lipopolysaccharide	40/887	348/18870	1.72689e-07	1.92728e-05	1.35689e-05	TNF/IRAK3/IL1B/LY96/HCK/CD55/TSPO/MEF2C/CXCL8/GBP2/HAVCR2/HMGB2/ACE/AKAP12/SLC11A1/LY86/P2RX7/FOXP1/IL1A/CCL2/ABCA1/S100A9/CD14/ERBIN/IRAK2/SPON2/RARA/FER/MTDH/IL18BP/NR4A1/MAPKAPK2/NFKB2/PTAFR/NR1D1/NFKBIZ/TNFAIP3/CX3CR1/TAB2/RPS6KA3	40
GO:1903557	positive regulation of tumor necrosis factor superfamily cytokine production	20/887	110/18870	1.78291e-07	1.94919e-05	1.37232e-05	LY96/OAS3/IFIH1/PIK3R1/STAT3/HAVCR2/ZBTB20/CCL3/OAS1/AKAP12/IL1A/THBS1/CD14/SPON2/TYROBP/MAPKAPK2/PTPRJ/CLU/PTAFR/SYK	20
GO:0016032	viral process	46/887	432/18870	2.0359e-07	2.18126e-05	1.53571e-05	TNF/MDFIC/SLC1A5/CD55/OAS3/MX1/IFIH1/ITGB1/CXCL8/TRIM22/GAS6/ZNFX1/GSN/SELPLG/CCL3/RSAD2/OAS1/BCL2/CD4/IFI16/SPCS3/IFIT1/PARP9/CCL4/ITGB5/NRP1/IFITM3/IFI27/CCL2/GALNT1/FAM111A/IGF2R/ZC3HAV1/HLA-DRB1/PLSCR1/CHD1/FCN1/MGAT1/ST3GAL1/HSPA1A/HSPA1B/INSR/VPS37B/EP300/SP1/MGAT4A	46
GO:0045123	cellular extravasation	16/887	74/18870	2.57117e-07	2.68582e-05	1.89094e-05	TNF/THY1/CD99/ITGB1/SELPLG/RIPOR2/JAM2/PLCB1/PLVAP/CCL2/MDK/PECAM1/ITGA1/FER/PTAFR/CX3CR1	16
GO:0045637	regulation of myeloid cell differentiation	29/887	213/18870	2.60711e-07	2.68582e-05	1.89094e-05	TNF/ZBTB16/JAG1/MEF2C/PIK3R1/STAT3/PRKDC/CCL3/HMGB2/CD4/ZFP36L1/RCOR1/FOXP1/FSHB/MEIS2/FSTL3/B2M/KLF13/HLA-DRB1/MAFB/RARA/TYROBP/HSPA1A/HIF1A/PPP3CA/TOB2/LEO1/CSF3R/HSPA1B	29
GO:0002366	leukocyte activation involved in immune response	36/887	301/18870	2.6912e-07	2.72014e-05	1.91511e-05	TNF/LGALS3/ANXA3/DOCK11/ITM2A/STAT3/RAB27A/HAVCR2/CCL3/SLC11A1/IL6R/FOXP1/JAK1/DOCK2/MDK/FCER1G/ANXA1/NBN/HLA-DRB1/RARA/FER/TYROBP/GAB2/PTAFR/ST3GAL1/ITGB2/NFKBIZ/BCL6/SYK/PTPN6/HLA-DRA/RORA/CPLX2/HLA-F/CX3CR1/IL13RA2	36
GO:0002218	activation of innate immune response	34/887	276/18870	2.86559e-07	2.77338e-05	1.95259e-05	TNF/IRAK3/LY96/HCK/OAS3/IFIH1/PIK3R1/GBP2/ZNFX1/PRKDC/HAVCR2/RSAD2/OAS1/IFI16/USP15/CD14/ERBIN/NLRP1/IRAK2/TYROBP/APPL2/MAPKAPK2/PAK1/NINJ1/FCN1/NR1D1/NFKBIZ/HSPA1A/SYK/TNFAIP3/PIK3AP1/HSPA1B/EP300/RPS6KA3	34
GO:0097530	granulocyte migration	24/887	156/18870	2.90266e-07	2.77338e-05	1.95259e-05	LGALS3/IL1B/CCL3L1/TGFB2/CAMK1D/CD99/SCG2/CXCL8/CCL3/RIPOR2/CCL4/IL1A/CCL2/MDK/FCER1G/PECAM1/S100A9/THBS1/ANXA1/ITGA1/ITGB2/SYK/CSF3R/MOSPD2	24
GO:0031349	positive regulation of defense response	49/887	480/18870	2.95096e-07	2.77338e-05	1.95259e-05	TNF/IRAK3/IL1B/LY96/HCK/OAS3/IFIH1/GPRC5B/MEF2C/PIK3R1/GBP2/ZNFX1/PRKDC/HAVCR2/CCL3/RSAD2/OAS1/HMGB2/CAMK2N1/IFI16/RPS19/PARP9/USP15/MDK/S100A9/CD14/ERBIN/NLRP1/RBM47/IRAK2/TYROBP/PLSCR1/APPL2/TRIM56/MAPKAPK2/PAK1/NINJ1/FCN1/NR1D1/NFKBIZ/HSPA1A/SYK/TNFAIP3/HLA-F/PIK3AP1/HSPA1B/NEAT1/EP300/RPS6KA3	49
GO:0043086	negative regulation of catalytic activity	49/887	480/18870	2.95096e-07	2.77338e-05	1.95259e-05	TNF/IRAK3/LGALS3/IL1B/ECM1/SORL1/TGFB2/THY1/IFI6/GAS6/PTPRB/CAMK2N1/IFI16/PIK3IP1/SPRY4/SIAH2/IFIT1/PARP9/TIMP1/CAST/SH3BP5/UCHL1/FNIP1/CORO1C/PICALM/LRP1/GNAI2/THBS1/AIDA/ANXA1/APC/CDKN2A/WWTR1/DUSP16/BIN1/DTX3L/PTPRJ/ATP2B4/SERPINI1/ROCK2/MT3/PPP2R5A/SPRY2/FKBP1A/CST3/RDX/RPS6KA3/TRIB2/SPRED1	49
GO:0002237	response to molecule of bacterial origin	41/887	369/18870	3.03878e-07	2.80668e-05	1.97604e-05	TNF/IRAK3/IL1B/LY96/HCK/CD55/TSPO/MEF2C/CXCL8/GBP2/HAVCR2/HMGB2/ACE/AKAP12/SLC11A1/LY86/P2RX7/FOXP1/IL1A/CCL2/ABCA1/S100A9/CD14/ERBIN/B2M/IRAK2/SPON2/RARA/FER/MTDH/IL18BP/NR4A1/MAPKAPK2/NFKB2/PTAFR/NR1D1/NFKBIZ/TNFAIP3/CX3CR1/TAB2/RPS6KA3	41
GO:1903131	mononuclear cell differentiation	49/887	481/18870	3.14093e-07	2.85186e-05	2.00784e-05	IL1B/ZBTB16/DOCK11/ITM2A/PIK3R1/STAT3/ITGB1/GAS6/PRKDC/RSAD2/BCL2/FZD7/CD4/IFI16/ZFP36L1/IL6R/FOXP1/JAK1/IL1A/LTBR/DOCK2/MDK/FCER1G/FNIP1/ZMIZ1/ATM/ANXA1/B2M/ARID1A/HLA-DRB1/MAFB/CHD7/RARA/PNP/BAX/PTPRJ/ST3GAL1/ARID2/TMEM176A/NFKBIZ/BCL6/SYK/PTPN6/HLA-DRA/TMEM176B/RORA/MYH9/RBPJ/EP300	49
GO:0030100	regulation of endocytosis	35/887	291/18870	3.43704e-07	3.06871e-05	2.16051e-05	TNF/MCTP1/LGALS3/ANGPT1/IL1B/HCK/DAB2/CAMK1D/RAB27A/GAS6/SLC11A1/CD63/RAB31/DOCK2/CCL2/FCER1G/PICALM/LRP1/SYNJ2BP/CD14/B2M/CD151/ANXA2/PLSCR1/APPL2/BIN1/PTPRJ/CLU/FCN1/SYK/TBC1D5/PPP3CA/INSR/ACTG1/ARC	35
GO:0002274	myeloid leukocyte activation	31/887	241/18870	3.67588e-07	3.22815e-05	2.27277e-05	TNF/ANXA3/NDRG1/CXCL8/HAVCR2/CCL3/SLC11A1/FOXP1/LTBR/DOCK2/IFNGR2/FCER1G/ATM/THBS1/ANXA1/C1QA/FER/TYROBP/PLSCR1/GAB2/CLU/PTAFR/NR1D1/ITGB2/SYK/PTPN6/RORA/CPLX2/RBPJ/CX3CR1/IL13RA2	31
GO:0010631	epithelial cell migration	41/887	372/18870	3.77234e-07	3.25943e-05	2.29479e-05	TNF/ANGPT1/KANK2/ANXA3/ID1/TGFB2/CTSH/ANGPT2/PTPRG/PTP4A3/MEF2C/SEMA5A/SNAI1/HMOX1/SP100/NRP2/ITGB1/SCG2/PIK3CA/PTN/STC1/NRP1/FOXP1/ZEB2/CORO1C/S100A9/SYNJ2BP/THBS1/ANXA1/PTPRM/NR4A1/IQSEC1/ATP2B4/ROCK2/HIF1A/MACF1/MYH9/PIK3C2A/RIN2/SP1/SPRED1	41
GO:2001234	negative regulation of apoptotic signaling pathway	31/887	243/18870	4.41736e-07	3.75616e-05	2.64451e-05	TNF/LGALS3/IL1B/IFI6/SNAI1/HMOX1/SCG2/CREB3L1/BCL2/HMGB2/SIAH2/NRP1/MDM2/IL1A/UNC5B/GNAI2/YBX3/THBS1/SGK3/RB1CC1/BAX/ENO1/CLU/CFLAR/ITPRIP/HSPA1A/BIRC6/HIF1A/TNFAIP3/CX3CR1/HSPA1B	31
GO:0043434	response to peptide hormone	45/887	430/18870	4.51062e-07	3.77553e-05	2.65815e-05	PTPRE/IL1B/SORL1/ENPP1/MAP1B/PIK3R1/STAT3/PIK3CA/PRKDC/FOXO1/ZFP36L1/GDF15/PDK4/JAK1/MDM2/PLCB1/TIMP1/VGF/RAB31/SESN3/GNAI1/CTSD/GNAI2/SESN2/PIP4K2A/ANXA1/FER/COL1A1/EIF4EBP2/LPIN2/APPL2/NR4A1/TYK2/TNFSF10/CFLAR/ZNF106/IGFBP5/ROCK2/BTG2/PPP3CA/SREBF1/PIK3C2A/INSR/SP1/GRB10	45
GO:0090132	epithelium migration	41/887	375/18870	4.66903e-07	3.848e-05	2.70917e-05	TNF/ANGPT1/KANK2/ANXA3/ID1/TGFB2/CTSH/ANGPT2/PTPRG/PTP4A3/MEF2C/SEMA5A/SNAI1/HMOX1/SP100/NRP2/ITGB1/SCG2/PIK3CA/PTN/STC1/NRP1/FOXP1/ZEB2/CORO1C/S100A9/SYNJ2BP/THBS1/ANXA1/PTPRM/NR4A1/IQSEC1/ATP2B4/ROCK2/HIF1A/MACF1/MYH9/PIK3C2A/RIN2/SP1/SPRED1	41
GO:0022409	positive regulation of cell-cell adhesion	37/887	322/18870	5.02498e-07	4.07861e-05	2.87153e-05	TNF/IL1B/ZBTB16/HES1/CD55/THY1/PIK3CA/HAVCR2/CD4/DOCK8/HLA-DPB1/HLA-DQB1/JAK1/IL1A/CCL2/MDK/ZMIZ1/ANXA1/FSTL3/B2M/ARID1A/HLA-DRB1/RARA/PNP/TYK2/TJP1/PTAFR/ITGB2/ARID2/NFKBIZ/BCL6/SYK/PPP3CA/PTPN6/HLA-DRA/NCK2/PODXL	37
GO:0048771	tissue remodeling	26/887	184/18870	5.19823e-07	4.09513e-05	2.88317e-05	FOXC1/JAG1/MEF2C/MMP2/PTN/ACE/SPP1/P2RX7/PDK4/MDM2/TPP1/IL1A/TIMP1/MDK/FSHB/CHD7/BAX/SNX10/IGFBP5/ROCK2/SYK/HIF1A/PPP3CA/TNFAIP3/CST3/RBPJ	26
GO:0051495	positive regulation of cytoskeleton organization	26/887	184/18870	5.19823e-07	4.09513e-05	2.88317e-05	HCK/PLEK/MAP1B/SEMA5A/GSN/MAGEL2/SYNPO/P2RX7/NRP1/RICTOR/ARPC2/ADD3/AKAP9/FMN1/STMN2/FER/BIN1/CCDC88A/PAK1/MTSS1/ROCK2/HSPA1A/LIMCH1/NCK2/HSPA1B/DSTN	26
GO:0051235	maintenance of location	39/887	350/18870	5.48138e-07	4.23838e-05	2.98402e-05	TNF/IL1B/NBL1/SORL1/FTH1/CLIC2/THY1/ITPR1/TSPO/ENPP1/FTL/SP100/MSR1/GSN/CCL3/CD4/DIAPH1/P2RX7/RASA3/RNF213/PLCB1/ABCA1/S100A9/AKAP9/CAMK2D/CHD7/TAF3/NRIP1/PTPRM/SLC30A7/CCDC88A/BAX/PTPN6/FKBP1A/HK2/SREBF1/MORC3/MOSPD2/ARHGAP21	39
GO:0071375	cellular response to peptide hormone stimulus	36/887	310/18870	5.53829e-07	4.23838e-05	2.98402e-05	PTPRE/IL1B/SORL1/ENPP1/MAP1B/PIK3R1/STAT3/PIK3CA/PRKDC/FOXO1/ZFP36L1/GDF15/PDK4/JAK1/MDM2/PLCB1/RAB31/SESN3/CTSD/GNAI2/PIP4K2A/FER/EIF4EBP2/LPIN2/APPL2/NR4A1/TYK2/CFLAR/ZNF106/ROCK2/PPP3CA/SREBF1/PIK3C2A/INSR/SP1/GRB10	36
GO:0072001	renal system development	37/887	324/18870	5.85537e-07	4.41792e-05	3.11042e-05	FOXC1/COL4A1/ANGPT1/KANK2/ZBTB16/HES1/TGFB2/CTSH/ANGPT2/SULF2/JAG1/MEF2C/CD34/COL4A3/BCL2/ACE/IL6R/RARB/NRP1/CENPF/MAGED1/PECAM1/ARID5B/AP1B1/FMN1/RDH10/WWTR1/SULF1/RARA/BAX/TMEM59L/CFLAR/MTSS1/PPP3CA/ID3/RBP4/PODXL	37
GO:0034612	response to tumor necrosis factor	32/887	259/18870	5.97059e-07	4.42342e-05	3.1143e-05	TNF/CCL3L1/HES1/MAP3K5/CXCL8/GAS6/GBP2/CCL3/AKAP12/ZFP36L1/KRT8/CCL4/FOXP1/PLVAP/ASAH1/CCL2/YBX3/THBS1/CD14/ERBIN/AFF3/COL1A1/IL18BP/MAPKAPK2/NR1D1/HSPA1A/SYK/SPPL2A/TNFAIP3/RORA/CX3CR1/HSPA1B	32
GO:0061448	connective tissue development	34/887	285/18870	6.10422e-07	4.42342e-05	3.1143e-05	CSGALNACT1/ECM1/ZBTB16/SORL1/TGFBI/CHSY1/SULF2/MEF2C/CD34/SNAI1/SOX5/NFIB/PIK3CA/STC1/SPTLC2/IL6R/RARB/TIMP1/RASAL2/NFATC2/PBXIP1/MDK/ARID5B/ARRDC3/MBOAT2/SLC26A2/SULF1/RARA/CREB3L2/COL1A1/PITX1/CFLAR/HIF1A/KLF7	34
GO:1990266	neutrophil migration	21/887	129/18870	6.11038e-07	4.42342e-05	3.1143e-05	LGALS3/IL1B/CCL3L1/TGFB2/CAMK1D/CD99/CXCL8/CCL3/RIPOR2/CCL4/IL1A/CCL2/MDK/FCER1G/PECAM1/S100A9/ITGA1/ITGB2/SYK/CSF3R/MOSPD2	21
GO:0090130	tissue migration	41/887	380/18870	6.61858e-07	4.72743e-05	3.32833e-05	TNF/ANGPT1/KANK2/ANXA3/ID1/TGFB2/CTSH/ANGPT2/PTPRG/PTP4A3/MEF2C/SEMA5A/SNAI1/HMOX1/SP100/NRP2/ITGB1/SCG2/PIK3CA/PTN/STC1/NRP1/FOXP1/ZEB2/CORO1C/S100A9/SYNJ2BP/THBS1/ANXA1/PTPRM/NR4A1/IQSEC1/ATP2B4/ROCK2/HIF1A/MACF1/MYH9/PIK3C2A/RIN2/SP1/SPRED1	41
GO:1902905	positive regulation of supramolecular fiber organization	25/887	175/18870	6.96e-07	4.78721e-05	3.37042e-05	HCK/PLEK/MAP1B/SEMA5A/GSN/MAGEL2/SYNPO/NRP1/RICTOR/ARPC2/AKAP9/FMN1/STMN2/FER/BIN1/CCDC88A/PAK1/CLU/MTSS1/ROCK2/HSPA1A/LIMCH1/NCK2/HSPA1B/DSTN	25
GO:0014902	myotube differentiation	21/887	130/18870	6.97037e-07	4.78721e-05	3.37042e-05	CD53/MEF2C/ITGB1/BCL2/RIPOR2/GDF15/JAM2/CACNA1H/NFATC2/DOCK2/NLN/CD9/SKI/RBM24/BHLHE41/HOMER1/RCAN1/CFLAR/PLD3/PPP3CA/MYH9	21
GO:0071621	granulocyte chemotaxis	21/887	130/18870	6.97037e-07	4.78721e-05	3.37042e-05	LGALS3/IL1B/CCL3L1/TGFB2/CAMK1D/SCG2/CXCL8/CCL3/RIPOR2/CCL4/CCL2/MDK/FCER1G/S100A9/THBS1/ANXA1/ITGA1/ITGB2/SYK/CSF3R/MOSPD2	21
GO:1903039	positive regulation of leukocyte cell-cell adhesion	33/887	275/18870	7.79856e-07	5.28821e-05	3.72315e-05	TNF/IL1B/ZBTB16/HES1/CD55/THY1/PIK3CA/HAVCR2/CD4/DOCK8/HLA-DPB1/HLA-DQB1/IL1A/CCL2/MDK/ZMIZ1/ANXA1/B2M/ARID1A/HLA-DRB1/RARA/PNP/TYK2/PTAFR/ITGB2/ARID2/NFKBIZ/BCL6/SYK/PPP3CA/PTPN6/HLA-DRA/NCK2	33
GO:0045088	regulation of innate immune response	44/887	425/18870	8.12687e-07	5.44196e-05	3.83139e-05	TNF/IRAK3/LY96/HCK/OAS3/IFIH1/PIK3R1/PARP14/GBP2/ZNFX1/PRKDC/HAVCR2/RSAD2/OAS1/CFH/HMGB2/IFI16/RPS19/PARP9/USP15/CD14/ERBIN/NLRP1/RBM47/IRAK2/TYROBP/PLSCR1/APPL2/TRIM56/MAPKAPK2/PAK1/NINJ1/FCN1/NR1D1/NFKBIZ/HSPA1A/SYK/PTPN6/TNFAIP3/HLA-F/PIK3AP1/HSPA1B/EP300/RPS6KA3	44
GO:0006935	chemotaxis	47/887	468/18870	8.2302e-07	5.44311e-05	3.8322e-05	LGALS3/ANGPT1/IL1B/CCL3L1/NBL1/TGFB2/ANGPT2/CAMK1D/DOCK4/RALBP1/SEMA5A/NRP2/SCG2/CXCL8/GAS6/MMP2/CCL3/HMGB2/PTN/RIPOR2/RPS19/SEMA6A/IL6R/CCL4/NRP1/DOCK2/CCL2/MDK/FCER1G/S100A9/THBS1/ANXA1/ITGA1/FER/NR4A1/PTPRJ/SLC12A2/NINJ1/PTAFR/ITGB2/SYK/F3/TUBB2B/CX3CR1/CSF3R/MYCBP2/MOSPD2	47
GO:0071356	cellular response to tumor necrosis factor	30/887	238/18870	8.73059e-07	5.64135e-05	3.97178e-05	TNF/CCL3L1/HES1/MAP3K5/CXCL8/GAS6/GBP2/CCL3/AKAP12/ZFP36L1/KRT8/CCL4/FOXP1/PLVAP/ASAH1/CCL2/YBX3/THBS1/ERBIN/COL1A1/IL18BP/MAPKAPK2/NR1D1/HSPA1A/SYK/SPPL2A/TNFAIP3/RORA/CX3CR1/HSPA1B	30
GO:2001233	regulation of apoptotic signaling pathway	42/887	398/18870	8.74057e-07	5.64135e-05	3.97178e-05	TNF/LGALS3/IL1B/CTSH/ITM2C/IFI6/SNAI1/HMOX1/SP100/SCG2/CREB3L1/BCL2/HMGB2/SIAH2/NRP1/SKIL/MDM2/IL1A/LTBR/USP15/MAGED1/S100A9/UNC5B/GNAI2/YBX3/THBS1/SGK3/RB1CC1/BAX/ENO1/TNFSF10/CLU/CFLAR/ITPRIP/HSPA1A/BIRC6/HIF1A/TNFAIP3/SGMS1/CX3CR1/NCK2/HSPA1B	42
GO:0048545	response to steroid hormone	37/887	330/18870	9.17752e-07	5.85286e-05	4.12068e-05	TNF/KANK2/ANXA3/TGFB2/DAB2/TSPO/RXRA/PIK3CA/PMEPA1/BCL2/HMGB2/STC1/NR3C1/ACE/SPP1/ZFP36L1/FOXP1/MDM2/PAPPA/ABHD2/ZMIZ1/THBS1/ANXA1/IGFBP7/ARID1A/PDE3A/COL1A1/FBXO32/PAK1/CFLAR/PTAFR/NR1D1/HSPA1A/TMF1/SREBF1/HSPA1B/EP300	37
GO:0042330	taxis	47/887	470/18870	9.28745e-07	5.85328e-05	4.12098e-05	LGALS3/ANGPT1/IL1B/CCL3L1/NBL1/TGFB2/ANGPT2/CAMK1D/DOCK4/RALBP1/SEMA5A/NRP2/SCG2/CXCL8/GAS6/MMP2/CCL3/HMGB2/PTN/RIPOR2/RPS19/SEMA6A/IL6R/CCL4/NRP1/DOCK2/CCL2/MDK/FCER1G/S100A9/THBS1/ANXA1/ITGA1/FER/NR4A1/PTPRJ/SLC12A2/NINJ1/PTAFR/ITGB2/SYK/F3/TUBB2B/CX3CR1/CSF3R/MYCBP2/MOSPD2	47
GO:0001935	endothelial cell proliferation	27/887	202/18870	9.67731e-07	6.02806e-05	4.24404e-05	TNF/ECM1/HSPG2/MEF2C/SEMA5A/CD34/HMOX1/COL4A3/STAT3/NRP2/SCG2/HMGB2/COL8A1/NRP1/RICTOR/ZEB2/CCL2/MDK/SYNJ2BP/THBS1/SULF1/PTPRM/NR4A1/F3/HIF1A/ERN1/SP1	27
GO:0002764	immune response-regulating signaling pathway	49/887	500/18870	9.83849e-07	6.05802e-05	4.26513e-05	TNF/IRAK3/LGALS3/LY96/HCK/CTSH/THY1/OAS3/IFIH1/MEF2C/PIK3R1/GBP2/PIK3CA/HAVCR2/RSAD2/OAS1/BCL2/HLA-DPB1/FOXP1/BTN3A2/HLA-DQB1/NFATC2/USP15/FCER1G/CD14/ERBIN/NLRP1/IRAK2/HLA-DRB1/FER/TYROBP/PLSCR1/APPL2/MAPKAPK2/BAX/PTPRJ/PAK1/NINJ1/FCN1/NR1D1/NFKBIZ/HSPA1A/SYK/PTPN6/TNFAIP3/PIK3AP1/HSPA1B/EP300/RPS6KA3	49
GO:1904019	epithelial cell apoptotic process	22/887	144/18870	1.01561e-06	6.1825e-05	4.35277e-05	TNF/ANGPT1/MAP3K5/SEMA5A/HMOX1/COL4A3/SCG2/GAS6/GSN/BCL2/ZFP36L1/KRT8/USP53/CAST/CCL2/MDK/THBS1/BAX/CFLAR/NFKBIZ/TMF1/TNFAIP3	22
GO:0030595	leukocyte chemotaxis	30/887	240/18870	1.04309e-06	6.23796e-05	4.39182e-05	LGALS3/IL1B/CCL3L1/NBL1/TGFB2/CAMK1D/SCG2/CXCL8/GAS6/MMP2/CCL3/PTN/RIPOR2/RPS19/IL6R/CCL4/CCL2/MDK/FCER1G/S100A9/THBS1/ANXA1/ITGA1/SLC12A2/NINJ1/ITGB2/SYK/CX3CR1/CSF3R/MOSPD2	30
GO:0030098	lymphocyte differentiation	44/887	429/18870	1.04801e-06	6.23796e-05	4.39182e-05	IL1B/ZBTB16/DOCK11/ITM2A/PIK3R1/STAT3/ITGB1/GAS6/PRKDC/RSAD2/BCL2/FZD7/CD4/ZFP36L1/IL6R/FOXP1/JAK1/IL1A/DOCK2/MDK/FCER1G/FNIP1/ZMIZ1/ATM/ANXA1/B2M/ARID1A/HLA-DRB1/MAFB/CHD7/RARA/PNP/BAX/PTPRJ/ST3GAL1/ARID2/NFKBIZ/BCL6/SYK/PTPN6/HLA-DRA/RORA/RBPJ/EP300	44
GO:0031099	regeneration	26/887	191/18870	1.07741e-06	6.34253e-05	4.46544e-05	TNF/ANXA3/NNMT/HSPG2/ANGPT2/THY1/SULF2/TSPO/MAP1B/GAS6/MMP2/NFIB/BCL2/FZD7/PTN/ACE/SPP1/MDK/CD9/IGF2R/ANXA1/PTPN12/NINJ1/CFLAR/PPP3CA/DHFR	26
GO:0001503	ossification	45/887	444/18870	1.09736e-06	6.38976e-05	4.49869e-05	TNF/FOXC1/DHRS3/CSGALNACT1/ECM1/ZBTB16/COL1A2/CHSY1/TPM4/JAG1/GPM6B/ENPP1/RXRA/MEF2C/RRBP1/SNAI1/CREB3L1/MMP2/CCL3/BCL2/PTN/STC1/SPP1/OSTF1/IL6R/P2RX7/SGMS2/MDK/DDX21/SKI/FSTL3/NAB1/SLC26A2/WWTR1/COL1A1/CLIC1/NAB2/SNX10/IGFBP5/CEBPD/HIF1A/PPP3CA/ID3/TOB2/RBPJ	45
GO:0002757	immune response-activating signaling pathway	47/887	473/18870	1.11137e-06	6.40174e-05	4.50712e-05	TNF/IRAK3/LGALS3/LY96/HCK/THY1/OAS3/IFIH1/MEF2C/PIK3R1/GBP2/PIK3CA/HAVCR2/RSAD2/OAS1/BCL2/HLA-DPB1/FOXP1/BTN3A2/HLA-DQB1/NFATC2/USP15/FCER1G/CD14/ERBIN/NLRP1/IRAK2/HLA-DRB1/TYROBP/PLSCR1/APPL2/MAPKAPK2/BAX/PTPRJ/PAK1/NINJ1/FCN1/NR1D1/NFKBIZ/HSPA1A/SYK/PTPN6/TNFAIP3/PIK3AP1/HSPA1B/EP300/RPS6KA3	47
GO:0043244	regulation of protein-containing complex disassembly	20/887	123/18870	1.14778e-06	6.53491e-05	4.60088e-05	TNF/IRAK3/PLEK/MAP1B/SEMA5A/GSN/PIK3CA/TPX2/MAP1A/SPTBN1/CAMSAP2/ADD3/APC/STMN2/TMOD3/SETX/RDX/ATXN7/INSR/DSTN	20
GO:0045071	negative regulation of viral genome replication	13/887	55/18870	1.15889e-06	6.53491e-05	4.60088e-05	TNF/OAS3/MX1/IFIH1/ZNFX1/RSAD2/OAS1/IFI16/IFIT1/IFITM3/FAM111A/ZC3HAV1/PLSCR1	13
GO:0002758	innate immune response-activating signaling pathway	31/887	255/18870	1.26706e-06	7.07046e-05	4.97793e-05	TNF/IRAK3/LY96/HCK/OAS3/IFIH1/PIK3R1/GBP2/HAVCR2/RSAD2/OAS1/USP15/CD14/ERBIN/NLRP1/IRAK2/TYROBP/APPL2/MAPKAPK2/PAK1/NINJ1/FCN1/NR1D1/NFKBIZ/HSPA1A/SYK/TNFAIP3/PIK3AP1/HSPA1B/EP300/RPS6KA3	31
GO:0002685	regulation of leukocyte migration	29/887	230/18870	1.31572e-06	7.26632e-05	5.11583e-05	TNF/LGALS3/ECM1/NBL1/THY1/CAMK1D/PIK3R1/HMOX1/CD99/CXCL8/GAS6/CCL3/PTN/DOCK8/RIPOR2/IL6R/JAM2/CCL4/IL1A/PLCB1/PLVAP/CCL2/MDK/CD9/THBS1/ANXA1/PTAFR/CX3CR1/MOSPD2	29
GO:0042692	muscle cell differentiation	43/887	419/18870	1.36663e-06	7.47043e-05	5.25954e-05	CD53/PRKG1/HES1/MEF2C/ITGB1/BCL2/FZD7/PDLIM5/RIPOR2/KRT8/GDF15/RARB/JAM2/CACNA1H/FOXP1/MDM2/NFATC2/DOCK2/NLN/HEY1/UCHL1/CD9/SORBS2/SKI/RBM24/BHLHE41/HOMER1/RARA/RCAN1/BIN1/NINJ1/AKAP13/CFLAR/IGFBP5/TMOD3/PLD3/PPP3CA/RORA/MYH9/DNMT1/RBPJ/LAMB1/ACTG1	43
GO:0043542	endothelial cell migration	33/887	284/18870	1.60925e-06	8.70785e-05	6.13073e-05	TNF/ANGPT1/ANXA3/ID1/ANGPT2/PTP4A3/MEF2C/SEMA5A/HMOX1/SP100/NRP2/ITGB1/SCG2/PIK3CA/PTN/STC1/NRP1/FOXP1/ZEB2/S100A9/SYNJ2BP/THBS1/ANXA1/PTPRM/NR4A1/ATP2B4/ROCK2/HIF1A/MYH9/PIK3C2A/RIN2/SP1/SPRED1	33
GO:0006898	receptor-mediated endocytosis	31/887	258/18870	1.62856e-06	8.7242e-05	6.14225e-05	ANGPT1/SORL1/HSPG2/DAB2/LDLRAD3/ITGB1/MSR1/CXCL8/CD63/HMMR/AP2A2/RAB31/FCER1G/CD9/PICALM/LRP1/IGF2R/CD14/B2M/ANXA2/CLU/FNBP1L/ITSN2/ITGB2/SYK/TBC1D5/RALB/ITSN1/CAP1/INSR/ARC	31
GO:0040013	negative regulation of locomotion	43/887	423/18870	1.75529e-06	9.30999e-05	6.55467e-05	PRKG1/TNF/MCTP1/NBL1/ANGPT2/THY1/JAG1/PTPRG/MEF2C/SEMA5A/HMOX1/SP100/STAT3/BCL2/STC1/RIPOR2/SEMA6A/NRP1/PLCB1/TIMP1/ZEB2/ABHD2/CCL2/CORO1C/LRP1/SYNJ2BP/THBS1/ARRDC3/DLC1/SULF1/ARID4B/PTPRM/ADGRG1/PTPRJ/ATP2B4/ARHGDIB/PHLDB2/IGFBP5/ARID2/LIMCH1/CX3CR1/SRGAP2/SPRED1	43
GO:0061900	glial cell activation	13/887	57/18870	1.79193e-06	9.41114e-05	6.62588e-05	TNF/IL1B/CCL3/ZEB2/IFNGR2/LRP1/ATM/C1QA/TYROBP/CLU/NR1D1/ITGB2/CX3CR1	13
GO:0002687	positive regulation of leukocyte migration	22/887	149/18870	1.82843e-06	9.47193e-05	6.66869e-05	TNF/LGALS3/THY1/CAMK1D/PIK3R1/CD99/CXCL8/GAS6/CCL3/PTN/DOCK8/RIPOR2/IL6R/JAM2/CCL4/IL1A/PLVAP/MDK/THBS1/PTAFR/CX3CR1/MOSPD2	22
GO:0048041	focal adhesion assembly	16/887	85/18870	1.85234e-06	9.47193e-05	6.66869e-05	THY1/GPM6B/ARHGAP6/BCL2/NRP1/SLK/CORO1C/THBS1/FMN1/DLC1/PTPRJ/PHLDB2/ROCK2/LIMCH1/MACF1/ACTG1	16
GO:0007044	cell-substrate junction assembly	17/887	95/18870	1.85655e-06	9.47193e-05	6.66869e-05	THY1/GPM6B/ARHGAP6/BCL2/NRP1/SLK/CORO1C/THBS1/FMN1/DLC1/PTPRJ/PHLDB2/ROCK2/LIMCH1/MACF1/DST/ACTG1	17
GO:0001822	kidney development	35/887	314/18870	2.05986e-06	0.000104101	7.32917e-05	FOXC1/ANGPT1/KANK2/ZBTB16/HES1/TGFB2/CTSH/ANGPT2/SULF2/JAG1/MEF2C/CD34/COL4A3/BCL2/ACE/IL6R/RARB/NRP1/CENPF/MAGED1/PECAM1/ARID5B/AP1B1/FMN1/RDH10/WWTR1/SULF1/RARA/BAX/TMEM59L/CFLAR/MTSS1/PPP3CA/ID3/PODXL	35
GO:1901879	regulation of protein depolymerization	16/887	86/18870	2.17772e-06	0.000108379	7.6304e-05	PLEK/MAP1B/SEMA5A/GSN/PIK3CA/TPX2/MAP1A/SPTBN1/CAMSAP2/ADD3/APC/STMN2/TMOD3/RDX/ATXN7/DSTN	16
GO:0007565	female pregnancy	25/887	186/18870	2.18498e-06	0.000108379	7.6304e-05	IL1B/PRLR/VMP1/HSPG2/ANGPT2/MMP2/HAVCR2/BCL2/PTN/STC1/ACE/SPP1/AGO2/RPL29/TIMP1/SMURF2/PAPPA/LNPEP/ADCY7/FSHB/IGFBP7/SLC38A1/RARA/ARHGDIB/IGFBP5	25
GO:0030593	neutrophil chemotaxis	18/887	107/18870	2.36018e-06	0.000115995	8.1666e-05	LGALS3/IL1B/CCL3L1/TGFB2/CAMK1D/CXCL8/CCL3/RIPOR2/CCL4/CCL2/MDK/FCER1G/S100A9/ITGA1/ITGB2/SYK/CSF3R/MOSPD2	18
GO:0050870	positive regulation of T cell activation	30/887	251/18870	2.66367e-06	0.000129429	9.11238e-05	IL1B/ZBTB16/HES1/CD55/THY1/PIK3CA/HAVCR2/CD4/DOCK8/HLA-DPB1/HLA-DQB1/IL1A/CCL2/MDK/ZMIZ1/ANXA1/B2M/ARID1A/HLA-DRB1/RARA/PNP/TYK2/ARID2/NFKBIZ/BCL6/SYK/PPP3CA/PTPN6/HLA-DRA/NCK2	30
GO:0030336	negative regulation of cell migration	39/887	373/18870	2.68183e-06	0.000129429	9.11238e-05	PRKG1/TNF/MCTP1/NBL1/ANGPT2/THY1/JAG1/PTPRG/MEF2C/HMOX1/SP100/STAT3/BCL2/STC1/RIPOR2/PLCB1/TIMP1/ZEB2/ABHD2/CCL2/CORO1C/LRP1/SYNJ2BP/THBS1/DLC1/SULF1/ARID4B/PTPRM/ADGRG1/PTPRJ/ATP2B4/ARHGDIB/PHLDB2/IGFBP5/ARID2/LIMCH1/CX3CR1/SRGAP2/SPRED1	39
GO:1901653	cellular response to peptide	39/887	374/18870	2.86232e-06	0.00013517	9.51662e-05	PTPRE/TNF/IL1B/SORL1/ENPP1/MAP1B/PIK3R1/STAT3/PIK3CA/PRKDC/FOXO1/ZFP36L1/GDF15/PDK4/JAK1/MDM2/PLCB1/RAB31/SESN3/LRP1/CTSD/GNAI2/KLF11/PIP4K2A/FER/EIF4EBP2/LPIN2/APPL2/NR4A1/TYK2/CFLAR/ZNF106/ROCK2/PPP3CA/SREBF1/PIK3C2A/INSR/SP1/GRB10	39
GO:0051146	striated muscle cell differentiation	34/887	305/18870	2.8674e-06	0.00013517	9.51662e-05	CD53/PRKG1/MEF2C/ITGB1/BCL2/FZD7/PDLIM5/RIPOR2/KRT8/GDF15/RARB/JAM2/CACNA1H/FOXP1/NFATC2/DOCK2/NLN/CD9/SORBS2/SKI/RBM24/BHLHE41/HOMER1/RARA/RCAN1/AKAP13/CFLAR/IGFBP5/TMOD3/PLD3/PPP3CA/MYH9/RBPJ/ACTG1	34
GO:0007160	cell-matrix adhesion	29/887	239/18870	2.8765e-06	0.00013517	9.51662e-05	THY1/JAG1/GPM6B/ARHGAP6/PIK3R1/CD34/ITGB1/UTRN/BCL2/CD63/ITGB5/NRP1/SLK/CORO1C/THBS1/FMN1/CDKN2A/DLC1/ITGA1/PLEKHA2/PTPRJ/PHLDB2/ROCK2/ITGB2/BCL6/LIMCH1/MACF1/RIN2/ACTG1	29
GO:0007159	leukocyte cell-cell adhesion	42/887	419/18870	3.30634e-06	0.000148138	0.000104296	TNF/LGALS3/IL1B/ZBTB16/HES1/CD55/THY1/ITGB1/PIK3CA/HAVCR2/SELPLG/CD4/DOCK8/RIPOR2/HLA-DPB1/JAM2/HLA-DQB1/IL1A/CCL2/MDK/PECAM1/ZMIZ1/S100A9/OLR1/ANXA1/B2M/ARID1A/HLA-DRB1/RARA/PNP/TYK2/PTAFR/ITGB2/ARID2/NFKBIZ/BCL6/SYK/PPP3CA/PTPN6/HLA-DRA/CX3CR1/NCK2	42
GO:0043254	regulation of protein-containing complex assembly	42/887	419/18870	3.30634e-06	0.000148138	0.000104296	TNF/LGALS3/KANK2/SORL1/HES1/HCK/PLEK/STMN1/MAP1B/GBP2/GSN/TUBB4A/SPTBN1/RICTOR/ARHGAP18/ARPC3/ARPC2/FNIP1/ABCA1/CAMSAP2/ATM/ADD3/AIDA/AKAP9/FMN1/STMN2/FER/BIN1/BAX/PAK1/CLU/TMOD3/PEX5/ARPC5/HSPA1A/SYK/RALB/NCK2/HSPA1B/RDX/EP300/SH3GLB1	42
GO:0090594	inflammatory response to wounding	9/887	28/18870	3.31108e-06	0.000148138	0.000104296	TNF/HMOX1/STAT3/IL1A/TIMP1/MDK/NFKBIZ/HIF1A/PTPN6	9
GO:0007409	axonogenesis	44/887	448/18870	3.31413e-06	0.000148138	0.000104296	PRKG1/ETV1/THY1/STMN1/MAP1B/SEMA5A/SCN1B/KIF5C/NRP2/NEFH/ITGB1/GOLGA4/NTRK2/NFIB/BCL2/SPP1/PLPPR4/SEMA6A/DCLK1/MAP1A/NRP1/SKIL/ECE1/B3GNT2/PLXNA2/UCHL1/PICALM/UNC5B/EMB/APLP1/FEZ2/PTPRM/SIPA1L1/PAK1/PLXNC1/ENAH/KALRN/MT3/MACF1/TUBB2B/KLF7/MYCBP2/ARHGEF40/ACTG1	44
GO:0007566	embryo implantation	13/887	60/18870	3.31838e-06	0.000148138	0.000104296	IL1B/PRLR/VMP1/HSPG2/MMP2/STC1/SPP1/AGO2/RPL29/TIMP1/SMURF2/IGFBP7/ARHGDIB	13
GO:0008347	glial cell migration	13/887	60/18870	3.31838e-06	0.000148138	0.000104296	TGFB2/TSPO/PTPRB/CCL3/CCL2/CD9/ZMIZ1/ADGRG1/SRGAP2C/SYNE2/CX3CR1/LAMB1/SRGAP2	13
GO:1903900	regulation of viral life cycle	21/887	143/18870	3.40721e-06	0.000150846	0.000106203	TNF/OAS3/MX1/IFIH1/CXCL8/TRIM22/ZNFX1/GSN/RSAD2/OAS1/BCL2/CD4/IFI16/IFIT1/IFITM3/FAM111A/ZC3HAV1/HLA-DRB1/PLSCR1/FCN1/VPS37B	21
GO:0044706	multi-multicellular organism process	27/887	216/18870	3.5718e-06	0.000156837	0.000110421	IL1B/PRLR/VMP1/HSPG2/ANGPT2/MMP2/HAVCR2/BCL2/PTN/STC1/ACE/SPP1/AGO2/RPL29/TIMP1/SMURF2/PAPPA/LNPEP/B4GALT1/ADCY7/FSHB/IGFBP7/SLC38A1/RARA/ARHGDIB/PTAFR/IGFBP5	27
GO:0048511	rhythmic process	33/887	296/18870	3.99138e-06	0.000173836	0.000122389	PRKG1/TNF/ID1/TGFB2/MMP2/NTRK2/PRKDC/MAGEL2/PTN/SIAH2/MAGED1/MDK/PER3/FSHB/PTPRN/ZFHX3/BHLHE41/CSNK1D/HOMER1/NRIP1/NAMPT/NFKB2/ATF5/NR1D1/ROCK2/ID3/RORA/SETX/SREBF1/MYCBP2/EP300/SP1/CREM	33
GO:0042063	gliogenesis	36/887	338/18870	4.24156e-06	0.000183242	0.000129011	TNF/IL1B/HES1/TGFB2/GPM6B/TSPO/NDRG1/STAT3/PTPRB/NTRK2/NFIB/CCL3/PTN/NR3C1/CDKN2B/ZEB2/CCL2/MDK/CD9/ZMIZ1/S100A9/LRP1/SKI/ANXA1/C1QA/NAB1/BIN1/ADGRG1/CLU/SRGAP2C/NAB2/SYNE2/NR1D1/CX3CR1/LAMB1/SRGAP2	36
GO:0060326	cell chemotaxis	35/887	325/18870	4.4934e-06	0.000190027	0.000133788	LGALS3/IL1B/CCL3L1/NBL1/TGFB2/CAMK1D/DOCK4/SEMA5A/SCG2/CXCL8/GAS6/MMP2/CCL3/HMGB2/PTN/RIPOR2/RPS19/IL6R/CCL4/NRP1/CCL2/MDK/FCER1G/S100A9/THBS1/ANXA1/ITGA1/NR4A1/SLC12A2/NINJ1/ITGB2/SYK/CX3CR1/CSF3R/MOSPD2	35
GO:0032869	cellular response to insulin stimulus	26/887	206/18870	4.50502e-06	0.000190027	0.000133788	PTPRE/IL1B/SORL1/ENPP1/PIK3R1/PIK3CA/PRKDC/FOXO1/ZFP36L1/PDK4/RAB31/SESN3/CTSD/GNAI2/PIP4K2A/FER/EIF4EBP2/LPIN2/APPL2/CFLAR/ZNF106/SREBF1/PIK3C2A/INSR/SP1/GRB10	26
GO:0044703	multi-organism reproductive process	26/887	206/18870	4.50502e-06	0.000190027	0.000133788	IL1B/PRLR/VMP1/HSPG2/ANGPT2/MMP2/HAVCR2/BCL2/PTN/STC1/ACE/SPP1/AGO2/RPL29/TIMP1/SMURF2/PAPPA/LNPEP/ADCY7/FSHB/IGFBP7/SLC38A1/RARA/ARHGDIB/PTAFR/IGFBP5	26
GO:0007178	transmembrane receptor protein serine/threonine kinase signaling pathway	41/887	410/18870	4.58056e-06	0.000191704	0.000134968	NBL1/SORL1/HES1/ID1/TGFB2/COL1A2/DAB2/IGSF1/STAT3/GAS6/PMEPA1/PEG10/CDKN2B/GDF15/HIPK2/ITGB5/SPTBN1/SKIL/NCEH1/ZEB2/SMURF2/LNPEP/USP15/ZNF423/ZMIZ1/LRP1/FSHB/SKI/THBS1/FSTL3/HTRA1/WWTR1/SULF1/APPL2/ARID4B/HSPA1A/SPRY2/FKBP1A/RBPJ/EP300/SPRED1	41
GO:0052547	regulation of peptidase activity	34/887	312/18870	4.73517e-06	0.000196638	0.000138442	TNF/ECM1/SORL1/MAP3K5/CTSH/IFI6/COL4A3/STAT3/GAS6/GSN/IFI16/SIAH2/UACA/TIMP1/PERP/CAST/FNIP1/PICALM/S100A9/LRP1/CTSD/THBS1/NLRP1/DLC1/BIN1/BAX/TNFSF10/SERPINI1/ROCK2/SYK/F3/CST3/RCN3/RPS6KA3	34
GO:0051258	protein polymerization	32/887	286/18870	5.1629e-06	0.000212751	0.000149787	KANK2/HCK/UBE2S/STMN1/ARHGAP6/MAP1B/GSN/TUBB4A/DIAPH1/GAS7/TPX2/SPTBN1/RICTOR/ARHGAP18/ARPC3/ARPC2/CAMSAP2/ADD3/AKAP9/FMN1/STMN2/CSNK1D/FER/BIN1/PAK1/TMOD3/MAP7D3/ARPC5/HSPA1A/NCK2/HSPA1B/RDX	32
GO:0150076	neuroinflammatory response	15/887	82/18870	5.60149e-06	0.000229063	0.000161271	TNF/IL1B/ITGB1/CCL3/NR3C1/ZEB2/IFNGR2/LRP1/ATM/C1QA/TYROBP/CLU/NR1D1/ITGB2/CX3CR1	15
GO:0008154	actin polymerization or depolymerization	25/887	196/18870	5.66507e-06	0.000229907	0.000161866	KANK2/HCK/PLEK/ARHGAP6/SEMA5A/GSN/PIK3CA/DIAPH1/GAS7/SPTBN1/RICTOR/ARHGAP18/ARPC3/ARPC2/ABI1/ADD3/FMN1/FER/BIN1/TMOD3/ENAH/ARPC5/NCK2/RDX/DSTN	25
GO:0090287	regulation of cellular response to growth factor stimulus	37/887	357/18870	5.89528e-06	0.000232501	0.000163692	IL1B/NBL1/SORL1/HES1/SULF2/PTP4A3/CREB3L1/PMEPA1/PEG10/CD63/SPRY4/SEMA6A/CDKN2B/HIPK2/NRP1/SKIL/ZEB2/SMURF2/USP15/ZNF423/SKI/THBS1/FSTL3/HTRA1/SULF1/ARID4B/ATP2B4/CFLAR/HSPA1A/MT3/HIF1A/SPRY2/FKBP1A/RBPJ/EP300/GRB10/SPRED1	37
GO:0000768	syncytium formation by plasma membrane fusion	13/887	63/18870	5.90019e-06	0.000232501	0.000163692	CD53/SH3PXD2A/ITGB1/RIPOR2/GDF15/JAM2/CACNA1H/NFATC2/DOCK2/CD9/TYROBP/CFLAR/MYH9	13
GO:0140253	cell-cell fusion	13/887	63/18870	5.90019e-06	0.000232501	0.000163692	CD53/SH3PXD2A/ITGB1/RIPOR2/GDF15/JAM2/CACNA1H/NFATC2/DOCK2/CD9/TYROBP/CFLAR/MYH9	13
GO:0008286	insulin receptor signaling pathway	19/887	125/18870	5.90259e-06	0.000232501	0.000163692	PTPRE/IL1B/SORL1/ENPP1/PIK3R1/PIK3CA/FOXO1/PDK4/SESN3/CTSD/GNAI2/PIP4K2A/FER/EIF4EBP2/ZNF106/SREBF1/PIK3C2A/INSR/GRB10	19
GO:0051261	protein depolymerization	18/887	115/18870	6.78253e-06	0.000265212	0.000186722	PLEK/STMN1/MAP1B/SEMA5A/CCSAP/GSN/PIK3CA/TPX2/MAP1A/SPTBN1/CAMSAP2/ADD3/APC/STMN2/TMOD3/RDX/ATXN7/DSTN	18
GO:2000146	negative regulation of cell motility	39/887	388/18870	6.90168e-06	0.000266135	0.000187371	PRKG1/TNF/MCTP1/NBL1/ANGPT2/THY1/JAG1/PTPRG/MEF2C/HMOX1/SP100/STAT3/BCL2/STC1/RIPOR2/PLCB1/TIMP1/ZEB2/ABHD2/CCL2/CORO1C/LRP1/SYNJ2BP/THBS1/DLC1/SULF1/ARID4B/PTPRM/ADGRG1/PTPRJ/ATP2B4/ARHGDIB/PHLDB2/IGFBP5/ARID2/LIMCH1/CX3CR1/SRGAP2/SPRED1	39
GO:0043491	phosphatidylinositol 3-kinase/protein kinase B signal transduction	32/887	290/18870	6.90549e-06	0.000266135	0.000187371	TNF/ANGPT1/TGFB2/PIK3R1/SEMA5A/STAT3/ITGB1/GAS6/NTRK2/PIK3CA/CCL3/ZFP36L1/PIK3IP1/GDF15/RICTOR/SESN3/UNC5B/SESN2/THBS1/MTDH/PTPRJ/GAB2/IGFBP5/F3/PTPN6/SPRY2/SETX/PIK3C2A/CX3CR1/PIK3AP1/RCN3/INSR	32
GO:0051651	maintenance of location in cell	28/887	237/18870	7.10648e-06	0.000271924	0.000191447	SORL1/FTH1/CLIC2/THY1/ITPR1/TSPO/FTL/SP100/GSN/CCL3/CD4/DIAPH1/P2RX7/RASA3/PLCB1/S100A9/AKAP9/CAMK2D/CHD7/TAF3/SLC30A7/CCDC88A/BAX/PTPN6/FKBP1A/HK2/MORC3/ARHGAP21	28
GO:0019882	antigen processing and presentation	18/887	116/18870	7.68141e-06	0.000291839	0.000205468	CTSH/ERAP2/RAB3B/RAB27A/ACE/SLC11A1/HLA-DPB1/HLA-DQB1/TAP1/LNPEP/FCER1G/CTSD/THBS1/B2M/HLA-DRB1/RAB8B/HLA-DRA/HLA-F	18
GO:0050767	regulation of neurogenesis	39/887	390/18870	7.7898e-06	0.000293873	0.0002069	TNF/IL1B/SORL1/HES1/THY1/TSPO/MAP1B/SEMA5A/ITGB1/GOLGA4/NTRK2/HMGB2/PTN/ACE/SPP1/SEMA6A/CDKN2B/NRP1/SKIL/MDK/HEY1/PLXNA2/SKI/B2M/BHLHE41/CHD7/ANXA2/APPL2/BIN1/PLXNC1/SHANK3/NR1D1/CUX1/MT3/HIF1A/BTG2/PPP3CA/MACF1/CX3CR1	39
GO:0045936	negative regulation of phosphate metabolic process	38/887	376/18870	7.96323e-06	0.000298315	0.000210027	PRKG1/TNF/IRAK3/LGALS3/ANGPT1/IL1B/SORL1/TGFB2/PLEK/THY1/TSPO/ENPP1/PARP14/PTPRB/PRKDC/CAMK2N1/PIK3IP1/SPRY4/CDKN2B/SH3BP5/UCHL1/CORO1C/AIDA/APC/CDKN2A/WWTR1/DUSP16/BAX/PTPRJ/ROCK2/PTPN6/PPP2R5A/SPRY2/FKBP1A/NCK2/GRB10/TRIB2/SPRED1	38
GO:0033500	carbohydrate homeostasis	29/887	252/18870	8.2101e-06	0.000305427	0.000215035	BACE2/PIK3R1/STAT3/GAS6/PIK3CA/ZBTB20/OAS1/FOXO1/PDE8B/ACE/PDK4/VGF/SESN3/SESN2/PTPRN/HLA-DRB1/APPL2/CCDC186/IGFBP5/NR1D1/HIF1A/PPP3CA/HK2/SLC12A6/RBP4/KLF7/ERN1/INSR/TENT4B	29
GO:0010563	negative regulation of phosphorus metabolic process	38/887	377/18870	8.46649e-06	0.000311294	0.000219165	PRKG1/TNF/IRAK3/LGALS3/ANGPT1/IL1B/SORL1/TGFB2/PLEK/THY1/TSPO/ENPP1/PARP14/PTPRB/PRKDC/CAMK2N1/PIK3IP1/SPRY4/CDKN2B/SH3BP5/UCHL1/CORO1C/AIDA/APC/CDKN2A/WWTR1/DUSP16/BAX/PTPRJ/ROCK2/PTPN6/PPP2R5A/SPRY2/FKBP1A/NCK2/GRB10/TRIB2/SPRED1	38
GO:0010812	negative regulation of cell-substrate adhesion	13/887	65/18870	8.48401e-06	0.000311294	0.000219165	ANGPT2/JAG1/ARHGAP6/PIK3R1/FZD7/SPRY4/CORO1C/THBS1/CDKN2A/DLC1/COL1A1/PHLDB2/BCL6	13
GO:0045069	regulation of viral genome replication	15/887	85/18870	8.86184e-06	0.000322364	0.00022696	TNF/OAS3/MX1/IFIH1/CXCL8/ZNFX1/RSAD2/OAS1/BCL2/IFI16/IFIT1/IFITM3/FAM111A/ZC3HAV1/PLSCR1	15
GO:0009615	response to virus	42/887	436/18870	8.90609e-06	0.000322364	0.00022696	TNF/IRAK3/IL1B/OAS3/STMN1/MX1/IFIH1/IFI6/TRIM22/GBP2/ZNFX1/RSAD2/OAS1/BCL2/IFI16/HERC5/DCLK1/IFIT1/PARP9/CCL4/NMB/JAK1/IFITM3/IFIT3/IFI27/IFNGR2/DDX21/ERBIN/NLRP1/ZC3HAV1/SPON2/BNIP3L/PLSCR1/TRIM56/DTX3L/BAX/ENO1/TYK2/CLU/HIF1A/TNFAIP3/MORC3	42
GO:0031400	negative regulation of protein modification process	42/887	437/18870	9.41945e-06	0.000338658	0.000238431	TNF/IRAK3/LGALS3/ANGPT1/IL1B/SORL1/SQSTM1/THY1/TSPO/ENPP1/PARP14/PTPRB/PRKDC/CAMK2N1/SPRY4/BEX1/SH3BP5/UCHL1/CORO1C/AIDA/APC/CDKN2A/WWTR1/BEX2/DUSP16/DTX3L/BAX/PTPRJ/ATP2B4/SPOPL/ROCK2/HSPA1A/NCOA7/PTPN6/BEX3/TNFAIP3/SPRY2/FKBP1A/NCK2/HSPA1B/TRIB2/SPRED1	42
GO:0022411	cellular component disassembly	46/887	497/18870	9.61656e-06	0.000343439	0.000241797	TNF/IRAK3/VMP1/PLEK/SQSTM1/STMN1/TSPO/MAP1B/PIK3R1/SEMA5A/USP36/CCSAP/ITGB1/MMP2/GSN/PIK3CA/TPX2/MAP1A/SPTBN1/PBXIP1/CAMSAP2/LRP1/ADD3/C1QA/APC/ARID1A/STMN2/BNIP3L/FER/RB1CC1/BAX/IQSEC1/PLXNC1/TMOD3/PEX5/ARID2/HIF1A/HK2/SETX/SREBF1/CST3/CX3CR1/RDX/ATXN7/INSR/DSTN	46
GO:0032231	regulation of actin filament bundle assembly	17/887	107/18870	9.89804e-06	0.000351151	0.000247227	PLEK/STMN1/ARHGAP6/PIK3R1/SYNPO/NRP1/DLC1/CCDC88A/PAK1/TJP1/PHLDB2/MTSS1/SHANK3/ROCK2/LIMCH1/RDX/ACTG1	17
GO:0008625	extrinsic apoptotic signaling pathway via death domain receptors	15/887	86/18870	1.0274e-05	0.00036209	0.000254928	TNF/LGALS3/PIK3R1/HMOX1/SP100/BCL2/HMGB2/SKIL/TNFRSF10B/THBS1/BAX/CFLAR/ITPRIP/BEX3/TNFAIP3	15
GO:0007179	transforming growth factor beta receptor signaling pathway	27/887	229/18870	1.06978e-05	0.000372067	0.000261953	ID1/TGFB2/COL1A2/DAB2/STAT3/PMEPA1/PEG10/CDKN2B/GDF15/HIPK2/ITGB5/SKIL/ZEB2/SMURF2/USP15/ZMIZ1/FSHB/SKI/THBS1/HTRA1/APPL2/ARID4B/HSPA1A/SPRY2/FKBP1A/EP300/SPRED1	27
GO:0003018	vascular process in circulatory system	30/887	269/18870	1.07654e-05	0.000372067	0.000261953	PRKG1/TNF/FOXC1/ANGPT1/SLC1A5/PTP4A3/DOCK4/MMP2/SLC16A7/ACE/AKAP12/SLCO2B1/ECE1/ZEB2/PLVAP/LRP1/ADD3/SLC38A1/PDE3A/ITGA1/SLCO3A1/PTPRJ/SLC12A2/ATP2B4/TJP1/ROCK2/SLC1A3/SLC6A6/PIK3C2A/INSR	30
GO:0032868	response to insulin	30/887	269/18870	1.07654e-05	0.000372067	0.000261953	PTPRE/IL1B/SORL1/ENPP1/PIK3R1/PIK3CA/PRKDC/FOXO1/ZFP36L1/PDK4/VGF/RAB31/SESN3/CTSD/GNAI2/SESN2/PIP4K2A/FER/COL1A1/EIF4EBP2/LPIN2/APPL2/TNFSF10/CFLAR/ZNF106/SREBF1/PIK3C2A/INSR/SP1/GRB10	30
GO:0030522	intracellular receptor signaling pathway	36/887	353/18870	1.12365e-05	0.000385857	0.000271662	TNF/DHRS3/KANK2/DAB2/OAS3/IFIH1/RXRA/STAT3/GBP2/HAVCR2/PMEPA1/RSAD2/OAS1/NR3C1/RARB/FOXP1/USP15/ZMIZ1/THRB/ERBIN/NLRP1/ARID1A/DCBLD2/RARA/NR4A1/PIM1/PAK1/NR1D1/HSPA1A/TMF1/TNFAIP3/RORA/SREBF1/PIK3AP1/HSPA1B/EP300	36
GO:1901889	negative regulation of cell junction assembly	9/887	32/18870	1.13478e-05	0.000387199	0.000272606	TNF/IL1B/ARHGAP6/ACE/CORO1C/THBS1/DLC1/PHLDB2/ROCK2	9
GO:0032271	regulation of protein polymerization	25/887	204/18870	1.15061e-05	0.000390114	0.000274658	KANK2/HCK/STMN1/MAP1B/GSN/TUBB4A/SPTBN1/RICTOR/ARHGAP18/ARPC3/ARPC2/CAMSAP2/ADD3/AKAP9/FMN1/STMN2/FER/BIN1/PAK1/TMOD3/ARPC5/HSPA1A/NCK2/HSPA1B/RDX	25
GO:0006949	syncytium formation	13/887	67/18870	1.20167e-05	0.000404865	0.000285044	CD53/SH3PXD2A/ITGB1/RIPOR2/GDF15/JAM2/CACNA1H/NFATC2/DOCK2/CD9/TYROBP/CFLAR/MYH9	13
GO:1902904	negative regulation of supramolecular fiber organization	22/887	167/18870	1.21304e-05	0.000406104	0.000285916	KANK2/STMN1/ARHGAP6/MAP1B/PIK3R1/GSN/PIK3CA/TUBB4A/TPX2/SPTBN1/CAMSAP2/ADD3/APC/STMN2/DLC1/TJP1/CLU/PHLDB2/TMOD3/SHANK3/RDX/ATXN7	22
GO:0007162	negative regulation of cell adhesion	33/887	312/18870	1.22051e-05	0.000406104	0.000285916	PRKG1/LGALS3/ANGPT1/HSPG2/ANGPT2/TGFBI/JAG1/ARHGAP6/PIK3R1/SEMA5A/MMP2/HAVCR2/FZD7/RIPOR2/SPRY4/SEMA6A/MDK/PLXNA2/CD9/CORO1C/THBS1/ANXA1/CDKN2A/FXYD5/DLC1/HLA-DRB1/COL1A1/PLXNC1/PHLDB2/BCL6/PTPN6/RDX/PODXL	33
GO:0002275	myeloid cell activation involved in immune response	16/887	98/18870	1.25977e-05	0.00041658	0.000293292	TNF/ANXA3/HAVCR2/CCL3/DOCK2/FCER1G/FER/TYROBP/GAB2/PTAFR/ITGB2/SYK/PTPN6/CPLX2/CX3CR1/IL13RA2	16
GO:0007520	myoblast fusion	11/887	49/18870	1.31257e-05	0.000431376	0.000303709	CD53/ITGB1/RIPOR2/GDF15/JAM2/CACNA1H/NFATC2/DOCK2/CD9/CFLAR/MYH9	11
GO:0050792	regulation of viral process	22/887	168/18870	1.33515e-05	0.000436121	0.000307049	TNF/MDFIC/OAS3/MX1/IFIH1/CXCL8/TRIM22/ZNFX1/GSN/RSAD2/OAS1/BCL2/CD4/IFI16/IFIT1/IFITM3/FAM111A/ZC3HAV1/HLA-DRB1/PLSCR1/FCN1/VPS37B	22
GO:0072006	nephron development	21/887	156/18870	1.3608e-05	0.000441806	0.000311052	FOXC1/ANGPT1/HES1/ANGPT2/SULF2/JAG1/MEF2C/CD34/COL4A3/BCL2/IL6R/MAGED1/PECAM1/FMN1/WWTR1/SULF1/TMEM59L/CFLAR/MTSS1/PPP3CA/PODXL	21
GO:0010720	positive regulation of cell development	42/887	444/18870	1.3851e-05	0.000445085	0.000313361	TNF/IL1B/ZBTB16/HES1/TSPO/MAP1B/SEMA5A/ITGB1/GOLGA4/GAS6/NTRK2/PRKDC/BCL2/PTN/CD4/ACE/ZFP36L1/NRP1/SKIL/MDK/PLXNA2/ZMIZ1/ANXA1/ARID1A/HLA-DRB1/PDE3A/RARA/TYROBP/BIN1/PNP/PLXNC1/SHANK3/ARID2/NFKBIZ/CUX1/BCL6/SYK/HIF1A/PPP3CA/HLA-DRA/MACF1/CX3CR1	42
GO:0007249	canonical NF-kappaB signal transduction	32/887	300/18870	1.38752e-05	0.000445085	0.000313361	TNF/ANGPT1/IL1B/ECM1/SQSTM1/GPRC5B/APOL3/HMOX1/TRIM22/CD4/IL1A/LTBR/TNFRSF10B/DDX21/IRAK2/HLA-DRB1/SLC44A2/MTDH/NFKB2/TNFSF10/AKAP13/CFLAR/USP10/NR1D1/ROCK2/TNFAIP3/FKBP1A/CXXC5/RORA/REL/CX3CR1/TAB2	32
GO:0001936	regulation of endothelial cell proliferation	23/887	181/18870	1.41102e-05	0.000449932	0.000316773	TNF/ECM1/HSPG2/MEF2C/SEMA5A/HMOX1/COL4A3/STAT3/NRP2/SCG2/HMGB2/NRP1/RICTOR/CCL2/MDK/SYNJ2BP/THBS1/SULF1/PTPRM/NR4A1/F3/HIF1A/SP1	23
GO:0010721	negative regulation of cell development	31/887	287/18870	1.46793e-05	0.000465307	0.000327598	TNF/IL1B/SORL1/HES1/THY1/TSPO/PIK3R1/SEMA5A/CCL3/PTN/SPP1/SEMA6A/CDKN2B/NRP1/IL1A/MDK/SKI/ANXA1/FSTL3/B2M/MAFB/RARA/APPL2/NR1D1/TMEM176A/BCL6/MT3/BTG2/PPP3CA/TMEM176B/TOB2	31
GO:1903829	positive regulation of protein localization	44/887	476/18870	1.54496e-05	0.000485554	0.000341853	TNF/LGALS3/IL1B/SORL1/TGFB2/SQSTM1/ITPR1/PTP4A3/PIK3R1/USP36/NNAT/ITGB1/GAS6/PIK3CA/ACSL3/WNK3/MAP1A/PARP9/P2RX7/SPTBN1/JAK1/MDM2/IL1A/PLCB1/GNAI1/PECAM1/LRP1/SESN2/APC/HLA-DRB1/WWTR1/TYROBP/DTX3L/CCDC88A/TYK2/ATP2B4/FRMD4A/ROCK2/ITGB2/HIF1A/RBP4/RDX/EP300/SH3GLB1	44
GO:0033002	muscle cell proliferation	28/887	247/18870	1.54993e-05	0.000485554	0.000341853	PRKG1/TNF/FOXC1/ANGPT1/MAP3K5/TGFB2/MEF2C/HMOX1/MMP2/PIK3CA/PRKDC/IL6R/FOXP1/MDM2/JARID2/GNAI2/SKI/THBS1/PIM1/CFLAR/PTAFR/IGFBP5/ARID2/TNFAIP3/DNMT1/RBPJ/RBP4/ERN1	28
GO:0071347	cellular response to interleukin-1	17/887	111/18870	1.62996e-05	0.000507344	0.000357194	IRAK3/IL1B/CCL3L1/HES1/CXCL8/GBP2/MMP2/CCL3/AKAP12/CCL4/PLCB1/CCL2/IRAK2/USP10/NR1D1/HIF1A/RORA	17
GO:0050764	regulation of phagocytosis	16/887	100/18870	1.63843e-05	0.000507344	0.000357194	TNF/IL1B/HCK/CAMK1D/RAB27A/GAS6/SLC11A1/RAB31/DOCK2/CCL2/FCER1G/PLSCR1/APPL2/PTPRJ/FCN1/SYK	16
GO:0046578	regulation of Ras protein signal transduction	23/887	183/18870	1.69002e-05	0.000520311	0.000366324	KANK2/TGFB2/SQSTM1/STMN1/RALBP1/ITGB1/RIPOR2/SPRY4/RASA3/NRP1/PSD3/DENND3/ABCA1/DLC1/CDC42SE1/ADGRG1/IQSEC1/AKAP13/ARHGDIB/BCL6/SPRY2/GIT2/RDX	23
GO:0051897	positive regulation of phosphatidylinositol 3-kinase/protein kinase B signal transduction	22/887	171/18870	1.77092e-05	0.000542104	0.000381666	TNF/ANGPT1/TGFB2/SEMA5A/ITGB1/GAS6/NTRK2/PIK3CA/CCL3/GDF15/RICTOR/UNC5B/THBS1/MTDH/PTPRJ/IGFBP5/F3/PTPN6/SPRY2/CX3CR1/PIK3AP1/INSR	22
GO:0002429	immune response-activating cell surface receptor signaling pathway	33/887	318/18870	1.80943e-05	0.000550746	0.000387751	LGALS3/LY96/HCK/THY1/MEF2C/PIK3R1/PIK3CA/OAS1/BCL2/HLA-DPB1/FOXP1/BTN3A2/HLA-DQB1/NFATC2/FCER1G/CD14/IRAK2/HLA-DRB1/TYROBP/PLSCR1/APPL2/BAX/PTPRJ/PAK1/NINJ1/FCN1/NR1D1/NFKBIZ/SYK/PTPN6/TNFAIP3/PIK3AP1/EP300	33
GO:0043242	negative regulation of protein-containing complex disassembly	14/887	80/18870	1.93716e-05	0.000586293	0.000412777	TNF/IRAK3/MAP1B/GSN/PIK3CA/TPX2/SPTBN1/CAMSAP2/ADD3/APC/STMN2/TMOD3/RDX/ATXN7	14
GO:1904035	regulation of epithelial cell apoptotic process	17/887	113/18870	2.07132e-05	0.000617554	0.000434787	TNF/ANGPT1/SEMA5A/HMOX1/SCG2/GAS6/GSN/BCL2/ZFP36L1/CAST/CCL2/MDK/THBS1/BAX/CFLAR/TMF1/TNFAIP3	17
GO:0002220	innate immune response activating cell surface receptor signaling pathway	15/887	91/18870	2.07772e-05	0.000617554	0.000434787	LY96/PIK3R1/OAS1/CD14/IRAK2/TYROBP/APPL2/PAK1/NINJ1/FCN1/NR1D1/SYK/TNFAIP3/PIK3AP1/EP300	15
GO:0030900	forebrain development	39/887	407/18870	2.08478e-05	0.000617554	0.000434787	PRKG1/ANXA3/HES1/SEMA5A/NRP2/NTRK2/NFIB/DCLK1/RARB/NRP1/FOXP1/PLCB1/MDK/ZMIZ1/CORO1C/SKI/B2M/DLC1/CHD7/RARA/APLP1/TYROBP/ADGRG1/BAX/ATF5/ATP2B4/PITX1/AGTPBP1/SRGAP2C/SYNE2/SHANK3/PEX5/HIF1A/BTG2/TUBB2B/RBPJ/LAMB1/PHACTR1/SRGAP2	39
GO:0042593	glucose homeostasis	28/887	251/18870	2.08656e-05	0.000617554	0.000434787	BACE2/PIK3R1/STAT3/GAS6/PIK3CA/ZBTB20/OAS1/FOXO1/PDE8B/ACE/PDK4/VGF/SESN3/SESN2/PTPRN/HLA-DRB1/APPL2/CCDC186/IGFBP5/NR1D1/HIF1A/PPP3CA/HK2/SLC12A6/RBP4/KLF7/ERN1/INSR	28
GO:0019058	viral life cycle	33/887	321/18870	2.19237e-05	0.000644434	0.000453712	TNF/SLC1A5/CD55/OAS3/MX1/IFIH1/ITGB1/CXCL8/TRIM22/GAS6/ZNFX1/GSN/SELPLG/RSAD2/OAS1/BCL2/CD4/IFI16/IFIT1/ITGB5/NRP1/IFITM3/IFI27/CCL2/FAM111A/ZC3HAV1/HLA-DRB1/PLSCR1/FCN1/HSPA1A/HSPA1B/INSR/VPS37B	33
GO:0030217	T cell differentiation	32/887	307/18870	2.20851e-05	0.000644434	0.000453712	IL1B/ZBTB16/PIK3R1/STAT3/PRKDC/RSAD2/BCL2/FZD7/CD4/ZFP36L1/IL6R/FOXP1/JAK1/IL1A/DOCK2/MDK/FCER1G/ZMIZ1/ANXA1/B2M/ARID1A/HLA-DRB1/MAFB/CHD7/RARA/PNP/ARID2/NFKBIZ/BCL6/SYK/HLA-DRA/RORA	32
GO:0051017	actin filament bundle assembly	21/887	161/18870	2.21348e-05	0.000644434	0.000453712	PLEK/STMN1/ARHGAP6/PIK3R1/SYNPO/ITGB5/NRP1/CALD1/ZEB2/DLC1/CCDC88A/PAK1/TJP1/PHLDB2/MTSS1/SHANK3/ROCK2/LIMCH1/RDX/PHACTR1/ACTG1	21
GO:0010975	regulation of neuron projection development	42/887	453/18870	2.2361e-05	0.000647501	0.000455871	PMP22/HES1/DAB2/THY1/CAMK1D/ITM2C/MAP1B/PTPRG/SEMA5A/SCN1B/GOLGA4/NTRK2/PTN/SPP1/PDLIM5/SEMA6A/NRP1/SKIL/MDM2/RAP1A/MDK/PLXNA2/S100A9/CAMSAP2/B2M/STMN2/CCDC88A/SIPA1L1/PAK1/PLXNC1/SERPINI1/CFLAR/SHANK3/CUX1/MT3/PPP3CA/SETX/MACF1/TUBB2B/MYCBP2/EP300/ARC	42
GO:0070661	leukocyte proliferation	35/887	350/18870	2.25126e-05	0.000648388	0.000456495	LGALS3/IL1B/PRLR/HES1/CD55/CSF2RA/MEF2C/HAVCR2/BCL2/ACE/CCND3/DOCK8/SLC11A1/P2RX7/HLA-DPB1/NMB/IL1A/NFATC2/DOCK2/ATM/ANXA1/CD151/HLA-DRB1/TYROBP/PNP/BAX/TYK2/CLU/NFKBIZ/BCL6/SYK/PPP3CA/PTPN6/TNFAIP3/NCK2	35
GO:0048002	antigen processing and presentation of peptide antigen	13/887	71/18870	2.31302e-05	0.000662611	0.000466509	ERAP2/ACE/SLC11A1/HLA-DPB1/HLA-DQB1/TAP1/LNPEP/FCER1G/CTSD/B2M/HLA-DRB1/HLA-DRA/HLA-F	13
GO:0071222	cellular response to lipopolysaccharide	26/887	226/18870	2.38765e-05	0.000680354	0.000479001	TNF/IRAK3/IL1B/LY96/HCK/CD55/TSPO/MEF2C/CXCL8/GBP2/HAVCR2/HMGB2/LY86/IL1A/CCL2/ABCA1/CD14/IRAK2/SPON2/RARA/MTDH/PTAFR/NR1D1/NFKBIZ/TNFAIP3/CX3CR1	26
GO:1901888	regulation of cell junction assembly	25/887	213/18870	2.42476e-05	0.000687273	0.000483872	TNF/IL1B/THY1/GPM6B/ARHGAP6/MEF2C/SNAI1/NTRK2/ACE/PDLIM5/NRP1/SLK/RAP1A/CORO1C/THBS1/FMN1/DLC1/PTPRJ/TJP1/PHLDB2/ROCK2/LIMCH1/MACF1/MYCBP2/ACTG1	25
GO:1901099	negative regulation of signal transduction in absence of ligand	9/887	35/18870	2.51578e-05	0.000705605	0.000496779	TNF/IL1B/IFI6/BCL2/IL1A/UNC5B/SGK3/HSPA1A/HSPA1B	9
GO:2001240	negative regulation of extrinsic apoptotic signaling pathway in absence of ligand	9/887	35/18870	2.51578e-05	0.000705605	0.000496779	TNF/IL1B/IFI6/BCL2/IL1A/UNC5B/SGK3/HSPA1A/HSPA1B	9
GO:0051494	negative regulation of cytoskeleton organization	21/887	163/18870	2.67148e-05	0.000745009	0.000524522	KANK2/STMN1/ARHGAP6/MAP1B/PIK3R1/GSN/PIK3CA/TUBB4A/TPX2/SPTBN1/CAMSAP2/ADD3/APC/STMN2/DLC1/TJP1/PHLDB2/TMOD3/SHANK3/RDX/ATXN7	21
GO:0050766	positive regulation of phagocytosis	13/887	72/18870	2.70275e-05	0.000745009	0.000524522	TNF/IL1B/CAMK1D/RAB27A/GAS6/SLC11A1/RAB31/DOCK2/CCL2/FCER1G/APPL2/PTPRJ/FCN1	13
GO:0048525	negative regulation of viral process	15/887	93/18870	2.71191e-05	0.000745009	0.000524522	TNF/OAS3/MX1/IFIH1/ZNFX1/GSN/RSAD2/OAS1/IFI16/IFIT1/IFITM3/FAM111A/ZC3HAV1/PLSCR1/FCN1	15
GO:2000106	regulation of leukocyte apoptotic process	15/887	93/18870	2.71191e-05	0.000745009	0.000524522	LGALS3/MIAT/MEF2C/GAS6/BCL2/DOCK8/P2RX7/FOXP1/FNIP1/ANXA1/CDKN2A/BAX/ST3GAL1/BCL6/HIF1A	15
GO:0051099	positive regulation of binding	18/887	127/18870	2.74044e-05	0.000749008	0.000527337	FOXC1/HES1/CLIC2/STMN1/HMGB2/RIPOR2/PARP9/HIPK2/NRP1/LRP1/SKI/B2M/ANXA2/RARA/DTX3L/FKBP1A/RALB/EP300	18
GO:0002699	positive regulation of immune effector process	29/887	270/18870	3.04659e-05	0.000828457	0.000583273	TNF/IL1B/CD55/GPRC5B/RSAD2/RPS19/P2RX7/DDX21/ANXA1/B2M/HLA-DRB1/SPON2/RARA/FER/TYROBP/APPL2/MAPKAPK2/PTPRJ/GAB2/FCN1/PTAFR/ITGB2/NFKBIZ/SYK/PTPN6/HLA-DRA/HLA-F/RBP4/IL13RA2	29
GO:0034101	erythrocyte homeostasis	19/887	140/18870	3.07893e-05	0.00083302	0.000586485	SLC1A5/HMOX1/STAT3/PRKDC/HMGB2/ZFP36L1/RCOR1/RPS19/HIPK2/B2M/KLF13/MAFB/PTBP3/CFLAR/TMOD3/BCL6/HSPA1A/HIF1A/HSPA1B	19
GO:0032535	regulation of cellular component size	36/887	370/18870	3.10848e-05	0.000834938	0.000587835	KANK2/HCK/PLEK/MAP1B/SEMA5A/RAB3B/GOLGA4/GSN/PIK3CA/SPP1/SEMA6A/WNK3/P2RX7/SPTBN1/NRP1/RICTOR/ARHGAP18/ARPC3/ARPC2/PICALM/ADD3/FMN1/FER/CLN8/RB1CC1/BIN1/SLC12A2/TMOD3/SHANK3/ARPC5/MT3/MACF1/SLC12A6/NCK2/RDX/DSTN	36
GO:0007265	Ras protein signal transduction	34/887	341/18870	3.11718e-05	0.000834938	0.000587835	KANK2/TGFB2/SQSTM1/COL1A2/ELMO1/STMN1/ARHGAP6/RALBP1/ITGB1/RIPOR2/SPRY4/RASA3/NRP1/PSD3/RAP1A/DENND3/ABCA1/SYNJ2BP/CDKN2A/DLC1/DOK6/CDC42SE1/ADGRG1/IQSEC1/AKAP13/ARHGDIB/RASGEF1B/ROCK2/BCL6/SPRY2/RALB/GIT2/RASSF1/RDX	34
GO:0030330	DNA damage response, signal transduction by p53 class mediator	13/887	73/18870	3.14868e-05	0.000839177	0.00059082	NDRG1/HIC1/SNAI1/SP100/HIPK2/MDM2/ATM/SESN2/NBN/USP10/MDM4/KMT5A/SPRED1	13
GO:0061572	actin filament bundle organization	21/887	165/18870	3.21272e-05	0.000852006	0.000599852	PLEK/STMN1/ARHGAP6/PIK3R1/SYNPO/ITGB5/NRP1/CALD1/ZEB2/DLC1/CCDC88A/PAK1/TJP1/PHLDB2/MTSS1/SHANK3/ROCK2/LIMCH1/RDX/PHACTR1/ACTG1	21
GO:0009743	response to carbohydrate	26/887	230/18870	3.23831e-05	0.000854564	0.000601653	TNF/IL1B/ANGPT2/MAP1B/COL4A3/GAS6/PIK3CA/ZBTB20/PDE8B/ACE/ZFP36L1/IL1A/PLCB1/RASAL2/SESN2/PTPRN/THBS1/HLA-DRB1/CCDC186/NR1D1/HIF1A/PPP3CA/SREBF1/SLC12A6/KLF7/ERN1	26
GO:0007623	circadian rhythm	24/887	204/18870	3.37052e-05	0.000885092	0.000623146	PRKG1/TNF/ID1/NTRK2/PRKDC/MAGEL2/SIAH2/MAGED1/PER3/ZFHX3/BHLHE41/CSNK1D/HOMER1/NRIP1/NAMPT/ATF5/NR1D1/ROCK2/ID3/RORA/SETX/SREBF1/MYCBP2/EP300	24
GO:0050679	positive regulation of epithelial cell proliferation	25/887	218/18870	3.58931e-05	0.000937948	0.000660359	TNF/ECM1/HSPG2/SEMA5A/HMOX1/STAT3/NRP2/SCG2/FZD7/HMGB2/PTN/NRP1/RICTOR/B4GALT1/MDK/PTPRN/NR4A1/CFLAR/F3/HIF1A/TNFAIP3/RBPJ/LAMB1/NEAT1/SP1	25
GO:0022407	regulation of cell-cell adhesion	44/887	493/18870	3.62115e-05	0.000941675	0.000662984	PRKG1/TNF/LGALS3/IL1B/ZBTB16/HES1/CD55/THY1/JAG1/PIK3CA/HAVCR2/CD4/DOCK8/RIPOR2/HLA-DPB1/HLA-DQB1/JAK1/IL1A/CCL2/MDK/CD9/ZMIZ1/ANXA1/FSTL3/B2M/FXYD5/ARID1A/HLA-DRB1/RARA/PNP/TYK2/TJP1/PTAFR/ITGB2/ARID2/NFKBIZ/BCL6/SYK/PPP3CA/PTPN6/HLA-DRA/NCK2/RDX/PODXL	44
GO:0000302	response to reactive oxygen species	24/887	205/18870	3.65126e-05	0.000943925	0.000664568	MAP3K5/SQSTM1/HMOX1/MMP2/BCL2/FOXP1/MDM2/IL1A/SESN3/ATM/SESN2/PTPRN/ANXA1/FER/COL1A1/IL18BP/PEX5/MT3/HIF1A/TNFAIP3/SETX/DHFR/SESN1/ERN1	24
GO:0008064	regulation of actin polymerization or depolymerization	20/887	154/18870	3.67032e-05	0.000943925	0.000664568	KANK2/HCK/PLEK/SEMA5A/GSN/PIK3CA/SPTBN1/RICTOR/ARHGAP18/ARPC3/ARPC2/ADD3/FMN1/FER/BIN1/TMOD3/ARPC5/NCK2/RDX/DSTN	20
GO:0043201	response to leucine	6/887	15/18870	3.68267e-05	0.000943925	0.000664568	PIK3CA/SESN3/SESN2/UBR2/SESN1/EP300	6
GO:0002697	regulation of immune effector process	37/887	389/18870	3.95198e-05	0.0010052	0.000707707	TNF/IRAK3/LGALS3/ANGPT1/IL1B/TGFB2/CD55/GPRC5B/HAVCR2/RSAD2/CFH/RPS19/P2RX7/DDX21/ANXA1/B2M/HLA-DRB1/SPON2/RARA/FER/TYROBP/APPL2/MAPKAPK2/PTPRJ/GAB2/FCN1/PTAFR/ITGB2/NFKBIZ/BCL6/SYK/PTPN6/HLA-DRA/HLA-F/CX3CR1/RBP4/IL13RA2	37
GO:0042982	amyloid precursor protein metabolic process	15/887	96/18870	3.98319e-05	0.0010052	0.000707707	TNF/SORL1/ITM2A/BACE2/ITM2C/NTRK2/AGO2/PICALM/GSAP/NSG1/BIN1/CLU/ROCK2/FKBP1A/SP1	15
GO:0031667	response to nutrient levels	44/887	495/18870	3.98751e-05	0.0010052	0.000707707	TNF/KANK2/SORL1/MAP3K5/CHSY1/TSPO/RXRA/MAP1B/GAS6/FOXO1/BCL2/STC1/ACE/IFI16/SPP1/CDKN2B/GDF15/PDK4/MDM2/IL1A/RICTOR/ZEB2/RASAL2/VGF/SESN3/FNIP1/ABCA1/GNAI2/SESN2/JMY/RARA/COL1A1/APPL2/PIM1/BAX/NFKBIZ/TBC1D5/MT3/RALB/SREBF1/SESN1/EP300/SP1/SH3GLB1	44
GO:0052548	regulation of endopeptidase activity	30/887	288/18870	3.99678e-05	0.0010052	0.000707707	TNF/SORL1/MAP3K5/IFI6/COL4A3/STAT3/GAS6/GSN/IFI16/SIAH2/UACA/TIMP1/PERP/CAST/FNIP1/PICALM/S100A9/CTSD/THBS1/NLRP1/DLC1/BIN1/BAX/TNFSF10/SERPINI1/ROCK2/SYK/F3/CST3/RPS6KA3	30
GO:0016358	dendrite development	26/887	233/18870	4.04645e-05	0.00101294	0.000713154	PRKG1/PREX2/CAMK1D/MAP1B/MEF2C/ITGB1/PTN/PDLIM5/DCLK1/MAP1A/NRP1/ABI1/PICALM/CAMSAP2/ASAP1/SIPA1L1/IQSEC1/SRGAP2C/SHANK3/CUX1/PPP3CA/KLF7/NCK2/PHACTR1/SRGAP2/ARC	26
GO:0034341	response to type II interferon	19/887	143/18870	4.14968e-05	0.00102996	0.00072514	TNF/CCL3L1/HCK/PARP14/SP100/GBP2/GSN/GBP4/CCL3/SLC11A1/PARP9/CCL4/JAK1/IFITM3/CCL2/IFNGR2/ACTR2/TYK2/ACTG1	19
GO:0019079	viral genome replication	18/887	131/18870	4.18077e-05	0.00102996	0.00072514	TNF/OAS3/MX1/IFIH1/CXCL8/GAS6/ZNFX1/RSAD2/OAS1/BCL2/IFI16/IFIT1/IFITM3/IFI27/CCL2/FAM111A/ZC3HAV1/PLSCR1	18
GO:0030218	erythrocyte differentiation	18/887	131/18870	4.18077e-05	0.00102996	0.00072514	SLC1A5/STAT3/PRKDC/HMGB2/ZFP36L1/RCOR1/RPS19/HIPK2/B2M/KLF13/MAFB/PTBP3/CFLAR/TMOD3/BCL6/HSPA1A/HIF1A/HSPA1B	18
GO:0002768	immune response-regulating cell surface receptor signaling pathway	34/887	346/18870	4.19136e-05	0.00102996	0.00072514	LGALS3/LY96/HCK/THY1/MEF2C/PIK3R1/PIK3CA/OAS1/BCL2/HLA-DPB1/FOXP1/BTN3A2/HLA-DQB1/NFATC2/FCER1G/CD14/IRAK2/HLA-DRB1/FER/TYROBP/PLSCR1/APPL2/BAX/PTPRJ/PAK1/NINJ1/FCN1/NR1D1/NFKBIZ/SYK/PTPN6/TNFAIP3/PIK3AP1/EP300	34
GO:0035924	cellular response to vascular endothelial growth factor stimulus	13/887	75/18870	4.23661e-05	0.00103632	0.000729621	FOXC1/PTP4A3/NRP2/PIK3CA/CD63/SEMA6A/NRP1/ANXA1/NR4A1/MAPKAPK2/ATP2B4/SPRY2/ERN1	13
GO:0051216	cartilage development	24/887	207/18870	4.27667e-05	0.00104137	0.000733173	CSGALNACT1/ECM1/ZBTB16/TGFBI/CHSY1/SULF2/MEF2C/SNAI1/SOX5/NFIB/STC1/RARB/TIMP1/NFATC2/PBXIP1/MDK/MBOAT2/SLC26A2/SULF1/RARA/CREB3L2/COL1A1/PITX1/HIF1A	24
GO:0051960	regulation of nervous system development	42/887	466/18870	4.3263e-05	0.00104869	0.000738324	TNF/IL1B/SORL1/HES1/THY1/TSPO/MAP1B/SEMA5A/ITGB1/GOLGA4/NTRK2/HMGB2/PTN/ACE/SPP1/SEMA6A/CDKN2B/RARB/JAM2/NRP1/SKIL/MDK/HEY1/PLXNA2/SKI/B2M/BHLHE41/CHD7/ANXA2/RARA/APPL2/BIN1/PLXNC1/SHANK3/NR1D1/CUX1/MT3/HIF1A/BTG2/PPP3CA/MACF1/CX3CR1	42
GO:0045646	regulation of erythrocyte differentiation	10/887	46/18870	4.36122e-05	0.00105239	0.000740932	STAT3/PRKDC/HMGB2/ZFP36L1/B2M/KLF13/MAFB/HSPA1A/HIF1A/HSPA1B	10
GO:0051090	regulation of DNA-binding transcription factor activity	38/887	406/18870	4.43119e-05	0.00106448	0.000749444	TNF/IRAK3/IL1B/ANXA3/HES1/ID1/HCK/CAMK1D/ENPP1/HMOX1/SP100/STAT3/TRIM22/HAVCR2/HIPK2/BEX1/S100A9/ARID5B/ERBIN/CDKN2A/IRAK2/JMY/FER/TAF3/MTDH/SGK3/SLCO3A1/TCEAL7/PIM1/CLU/CFLAR/HSPA1A/SYK/ID3/TNFAIP3/CX3CR1/HSPA1B/EP300	38
GO:0051098	regulation of binding	28/887	262/18870	4.54063e-05	0.0010859	0.000764524	FOXC1/SORL1/HES1/CLIC2/DAB2/STMN1/SP100/HMGB2/IFI16/RIPOR2/IFIT1/PARP9/HIPK2/NRP1/PBXIP1/HEY1/LRP1/SKI/B2M/ANXA2/RARA/DTX3L/BAX/NSD1/FKBP1A/RALB/ERCC4/EP300	28
GO:0071346	cellular response to type II interferon	17/887	120/18870	4.57108e-05	0.00108832	0.00076623	TNF/CCL3L1/HCK/PARP14/SP100/GBP2/GSN/GBP4/CCL3/PARP9/CCL4/JAK1/CCL2/IFNGR2/ACTR2/TYK2/ACTG1	17
GO:2000116	regulation of cysteine-type endopeptidase activity	23/887	195/18870	4.6856e-05	0.00110735	0.000779623	TNF/MAP3K5/IFI6/COL4A3/GAS6/GSN/IFI16/SIAH2/UACA/PERP/CAST/FNIP1/S100A9/CTSD/THBS1/NLRP1/DLC1/BAX/TNFSF10/SYK/F3/CST3/RPS6KA3	23
GO:2000347	positive regulation of hepatocyte proliferation	5/887	10/18870	4.69232e-05	0.00110735	0.000779623	TNF/PTN/MDK/CFLAR/TNFAIP3	5
GO:0030832	regulation of actin filament length	20/887	157/18870	4.851e-05	0.00113977	0.000802453	KANK2/HCK/PLEK/SEMA5A/GSN/PIK3CA/SPTBN1/RICTOR/ARHGAP18/ARPC3/ARPC2/ADD3/FMN1/FER/BIN1/TMOD3/ARPC5/NCK2/RDX/DSTN	20
GO:0002221	pattern recognition receptor signaling pathway	26/887	236/18870	5.03207e-05	0.00117715	0.000828771	TNF/IRAK3/LY96/OAS3/IFIH1/PIK3R1/GBP2/HAVCR2/RSAD2/OAS1/USP15/CD14/ERBIN/NLRP1/IRAK2/APPL2/MAPKAPK2/NINJ1/FCN1/NR1D1/NFKBIZ/HSPA1A/TNFAIP3/PIK3AP1/HSPA1B/RPS6KA3	26
GO:0030278	regulation of ossification	17/887	121/18870	5.08962e-05	0.00118544	0.000834605	DHRS3/ECM1/ZBTB16/CHSY1/GPM6B/ENPP1/RXRA/MEF2C/CCL3/BCL2/PTN/P2RX7/SGMS2/MDK/HIF1A/TOB2/RBPJ	17
GO:0035633	maintenance of blood-brain barrier	9/887	38/18870	5.11621e-05	0.00118647	0.000835333	ANGPT1/ITGB1/WNK3/JAM2/ZEB2/PECAM1/SLC12A2/TJP1/ACTG1	9
GO:0030198	extracellular matrix organization	32/887	321/18870	5.29935e-05	0.00122365	0.000861505	TNF/FOXC1/CSGALNACT1/COL4A1/TGFB2/COL1A2/TGFBI/SULF2/GPM6B/COL4A3/ITGB1/COL15A1/GAS6/CREB3L1/MMP2/COL8A1/COL9A2/PXDN/B4GALT1/PBXIP1/LRP1/SULF1/ANXA2/COL22A1/COL1A1/APLP1/NFKB2/VWA1/CFLAR/PHLDB2/CST3/LAMB1	32
GO:0042116	macrophage activation	16/887	110/18870	5.48106e-05	0.00126017	0.00088722	TNF/HAVCR2/CCL3/SLC11A1/FOXP1/IFNGR2/ATM/THBS1/C1QA/TYROBP/CLU/NR1D1/ITGB2/SYK/RORA/CX3CR1	16
GO:0043122	regulation of canonical NF-kappaB signal transduction	28/887	265/18870	5.55905e-05	0.00127264	0.000895999	TNF/ANGPT1/IL1B/ECM1/SQSTM1/GPRC5B/APOL3/HMOX1/TRIM22/CD4/IL1A/LTBR/TNFRSF10B/DDX21/HLA-DRB1/SLC44A2/MTDH/TNFSF10/AKAP13/CFLAR/USP10/NR1D1/TNFAIP3/FKBP1A/CXXC5/RORA/REL/TAB2	28
GO:0043062	extracellular structure organization	32/887	322/18870	5.62639e-05	0.00128258	0.000902994	TNF/FOXC1/CSGALNACT1/COL4A1/TGFB2/COL1A2/TGFBI/SULF2/GPM6B/COL4A3/ITGB1/COL15A1/GAS6/CREB3L1/MMP2/COL8A1/COL9A2/PXDN/B4GALT1/PBXIP1/LRP1/SULF1/ANXA2/COL22A1/COL1A1/APLP1/NFKB2/VWA1/CFLAR/PHLDB2/CST3/LAMB1	32
GO:2000345	regulation of hepatocyte proliferation	6/887	16/18870	5.6582e-05	0.00128436	0.000904252	TNF/SULF2/PTN/MDK/CFLAR/TNFAIP3	6
GO:0018209	peptidyl-serine modification	31/887	308/18870	5.76138e-05	0.00130227	0.000916856	TNF/ANGPT1/CAMK1D/NTRK2/PIK3CA/PRKDC/POGLUT1/BCL2/HIPK2/RICTOR/MAP3K20/GALNT1/FNIP1/ATM/AKAP9/CAMK2D/CSNK1D/GALNT2/SGK3/MAPKAPK2/BAX/PAK1/ATP2B4/ROCK2/MKNK1/SPRY2/NSD1/MORC3/NCK2/ERN1/RPS6KA3	31
GO:0060041	retina development in camera-type eye	20/887	159/18870	5.81543e-05	0.00130896	0.000921569	COL4A1/HES1/TGFB2/THY1/STAT3/NTRK2/NFIB/HIPK2/NRP1/CELF4/THRB/SKI/CHD7/CLN8/PTPRM/BAX/ATP2B4/AGTPBP1/HIF1A/RBP4	20
GO:0031334	positive regulation of protein-containing complex assembly	23/887	198/18870	5.95163e-05	0.00133291	0.000938429	TNF/LGALS3/HCK/PLEK/MAP1B/GBP2/RICTOR/ARPC2/FNIP1/ABCA1/ATM/AKAP9/FMN1/FER/BIN1/BAX/PAK1/CLU/HSPA1A/SYK/NCK2/HSPA1B/SH3GLB1	23
GO:0045229	external encapsulating structure organization	32/887	323/18870	5.97158e-05	0.00133291	0.000938429	TNF/FOXC1/CSGALNACT1/COL4A1/TGFB2/COL1A2/TGFBI/SULF2/GPM6B/COL4A3/ITGB1/COL15A1/GAS6/CREB3L1/MMP2/COL8A1/COL9A2/PXDN/B4GALT1/PBXIP1/LRP1/SULF1/ANXA2/COL22A1/COL1A1/APLP1/NFKB2/VWA1/CFLAR/PHLDB2/CST3/LAMB1	32
GO:0007229	integrin-mediated signaling pathway	16/887	111/18870	6.12966e-05	0.00136251	0.000959274	HCK/PLEK/THY1/ITGB1/PTN/CD63/ITGB5/NRP1/TIMP1/ERBIN/ITGA1/ITGB2/SYK/MYH9/DST/LAMB1	16
GO:0071219	cellular response to molecule of bacterial origin	26/887	239/18870	6.22864e-05	0.00137069	0.00096503	TNF/IRAK3/IL1B/LY96/HCK/CD55/TSPO/MEF2C/CXCL8/GBP2/HAVCR2/HMGB2/LY86/IL1A/CCL2/ABCA1/CD14/IRAK2/SPON2/RARA/MTDH/PTAFR/NR1D1/NFKBIZ/TNFAIP3/CX3CR1	26
GO:0010632	regulation of epithelial cell migration	30/887	295/18870	6.24175e-05	0.00137069	0.00096503	TNF/ANGPT1/ANXA3/TGFB2/CTSH/ANGPT2/PTPRG/MEF2C/SEMA5A/HMOX1/SP100/NRP2/PTN/STC1/NRP1/FOXP1/CORO1C/SYNJ2BP/THBS1/ANXA1/PTPRM/IQSEC1/ATP2B4/ROCK2/HIF1A/MACF1/PIK3C2A/RIN2/SP1/SPRED1	30
GO:0050804	modulation of chemical synaptic transmission	43/887	489/18870	6.2432e-05	0.00137069	0.00096503	TNF/MCTP1/KCNQ3/IL1B/SQSTM1/MAP1B/MEF2C/CALB2/MYOF/NEFH/ITGB1/PLAT/NTRK2/PTN/ACE/AKAP12/PLPPR4/MAP1A/PLCB1/DGKE/VGF/RAP1A/CCL2/CELF4/GNAI2/SLC38A1/NSG1/HOMER1/RARA/TYROBP/EIF4EBP2/SIPA1L1/SLC12A2/SHANK3/SYP/SLC1A3/PPP3CA/SLC6A6/CPLX2/TUBB2B/CX3CR1/INA/ARC	43
GO:0002286	T cell activation involved in immune response	17/887	123/18870	6.28487e-05	0.00137421	0.000967505	LGALS3/STAT3/RAB27A/HAVCR2/SLC11A1/IL6R/FOXP1/JAK1/MDK/FCER1G/ANXA1/HLA-DRB1/RARA/NFKBIZ/BCL6/HLA-DRA/RORA	17
GO:0043410	positive regulation of MAPK cascade	42/887	474/18870	6.37888e-05	0.00138909	0.000977985	TNF/ANGPT1/IL1B/CCL3L1/MAP3K5/TGFB2/MEF2C/GAS6/NTRK2/HAVCR2/CCL3/FZD7/CD4/AKAP12/GDF15/HIPK2/P2RX7/CCL4/NRP1/IL1A/PLCB1/LTBR/RAP1A/CCL2/GNAI2/THBS1/HLA-DRB1/ITGA1/DOK6/RB1CC1/PTPRJ/PAK1/AKAP13/TAOK3/CFLAR/GADD45B/ROCK2/SYK/MT3/SPRY2/ERN1/INSR	42
GO:0002262	myeloid cell homeostasis	21/887	173/18870	6.49501e-05	0.00140865	0.000991758	SLC1A5/HMOX1/STAT3/PRKDC/HMGB2/ZFP36L1/RCOR1/RPS19/HIPK2/ANXA1/B2M/KLF13/MAFB/BAX/PTBP3/CFLAR/TMOD3/BCL6/HSPA1A/HIF1A/HSPA1B	21
GO:0099177	regulation of trans-synaptic signaling	43/887	490/18870	6.54277e-05	0.00141329	0.000995023	TNF/MCTP1/KCNQ3/IL1B/SQSTM1/MAP1B/MEF2C/CALB2/MYOF/NEFH/ITGB1/PLAT/NTRK2/PTN/ACE/AKAP12/PLPPR4/MAP1A/PLCB1/DGKE/VGF/RAP1A/CCL2/CELF4/GNAI2/SLC38A1/NSG1/HOMER1/RARA/TYROBP/EIF4EBP2/SIPA1L1/SLC12A2/SHANK3/SYP/SLC1A3/PPP3CA/SLC6A6/CPLX2/TUBB2B/CX3CR1/INA/ARC	43
GO:0045860	positive regulation of protein kinase activity	29/887	282/18870	6.73557e-05	0.00144909	0.00102023	TNF/ANGPT1/IL1B/PRLR/MAP3K5/TGFB2/GPRC5B/GAS6/CD4/ACE/CCND3/SLC11A1/TPX2/IL6R/ABI1/RAP1A/TNFRSF10B/THBS1/CCDC88A/PAK1/ATP2B4/CLU/TAOK3/NAB2/MT3/RALB/TAB2/ERN1/INSR	29
GO:0061437	renal system vasculature development	8/887	31/18870	6.93429e-05	0.00147996	0.00104196	ANGPT1/HES1/ANGPT2/CD34/IL6R/NRP1/PECAM1/CFLAR	8
GO:0061440	kidney vasculature development	8/887	31/18870	6.93429e-05	0.00147996	0.00104196	ANGPT1/HES1/ANGPT2/CD34/IL6R/NRP1/PECAM1/CFLAR	8
GO:0031346	positive regulation of cell projection organization	34/887	355/18870	7.00418e-05	0.00148895	0.00104829	DOCK11/CAMK1D/MAP1B/PIK3R1/SEMA5A/SCN1B/GOLGA4/NTRK2/PIK3CA/PTN/RIPOR2/P2RX7/NRP1/SKIL/ARPC2/RAP1A/MDK/PLXNA2/CORO1C/S100A9/APC/STMN2/RAB8B/ACTR2/CCDC88A/FNBP1L/PLXNC1/SERPINI1/CFLAR/CUX1/SETX/MACF1/TUBB2B/EP300	34
GO:0034329	cell junction assembly	40/887	446/18870	7.27979e-05	0.00154142	0.00108523	TNF/IL1B/VMP1/THY1/GPM6B/ARHGAP6/MAP1B/MEF2C/SNAI1/NTRK2/BCL2/ACE/PDLIM5/NRP1/SLK/PCLO/RAP1A/PCDHB4/CD9/PECAM1/CORO1C/THBS1/APC/FMN1/DLC1/MYO9A/FER/PTPRJ/TJP1/SRGAP2C/PHLDB2/SHANK3/GABRB3/ROCK2/LIMCH1/MACF1/DST/MYCBP2/SRGAP2/ACTG1	40
GO:0050768	negative regulation of neurogenesis	19/887	149/18870	7.32882e-05	0.00154569	0.00108824	TNF/IL1B/SORL1/HES1/THY1/TSPO/SEMA5A/PTN/SPP1/SEMA6A/CDKN2B/NRP1/SKI/B2M/APPL2/NR1D1/MT3/BTG2/PPP3CA	19
GO:0001666	response to hypoxia	30/887	298/18870	7.51244e-05	0.0015782	0.00111113	TNF/TGFB2/HSPG2/ANGPT2/ITPR1/NDRG1/HMOX1/MMP2/PLAT/BCL2/STC1/ACE/MALAT1/ZFP36L1/HIPK2/MDM2/IL1A/ATM/THBS1/BNIP3L/ENO1/CFLAR/ROCK2/MT3/HIF1A/HK2/RORA/MDM4/RBPJ/EP300	30
GO:0072331	signal transduction by p53 class mediator	21/887	175/18870	7.68239e-05	0.00160036	0.00112673	RPL37/NDRG1/HIC1/SNAI1/SP100/BCL2/IFI16/HIPK2/MDM2/PERP/USP15/ATM/SESN2/NBN/JMY/BAX/USP10/MDM4/KMT5A/EP300/SPRED1	21
GO:0001774	microglial cell activation	10/887	49/18870	7.73741e-05	0.00160036	0.00112673	TNF/CCL3/IFNGR2/ATM/C1QA/TYROBP/CLU/NR1D1/ITGB2/CX3CR1	10
GO:0006911	phagocytosis, engulfment	10/887	49/18870	7.73741e-05	0.00160036	0.00112673	ELMO1/MSR1/GSN/RAB31/ABCA1/THBS1/APPL2/ARHGAP25/ITGB2/MYH9	10
GO:0036230	granulocyte activation	10/887	49/18870	7.73741e-05	0.00160036	0.00112673	TNF/ANXA3/CXCL8/CCL3/FCER1G/ANXA1/TYROBP/PTAFR/ITGB2/SYK	10
GO:0001953	negative regulation of cell-matrix adhesion	9/887	40/18870	7.88691e-05	0.0016126	0.00113535	JAG1/ARHGAP6/PIK3R1/CORO1C/THBS1/CDKN2A/DLC1/PHLDB2/BCL6	9
GO:0002478	antigen processing and presentation of exogenous peptide antigen	9/887	40/18870	7.88691e-05	0.0016126	0.00113535	HLA-DPB1/HLA-DQB1/LNPEP/FCER1G/CTSD/B2M/HLA-DRB1/HLA-DRA/HLA-F	9
GO:0030279	negative regulation of ossification	9/887	40/18870	7.88691e-05	0.0016126	0.00113535	ECM1/CHSY1/ENPP1/MEF2C/CCL3/BCL2/MDK/HIF1A/RBPJ	9
GO:0070482	response to oxygen levels	33/887	343/18870	8.16115e-05	0.00166233	0.00117036	TNF/TGFB2/HSPG2/ANGPT2/ITPR1/NDRG1/HMOX1/MMP2/PLAT/FOXO1/BCL2/STC1/ACE/MALAT1/ZFP36L1/HIPK2/MDM2/IL1A/ZEB2/ATM/THBS1/BNIP3L/COL1A1/ENO1/CFLAR/ROCK2/MT3/HIF1A/HK2/RORA/MDM4/RBPJ/EP300	33
GO:0032943	mononuclear cell proliferation	31/887	314/18870	8.26195e-05	0.00167649	0.00118033	LGALS3/IL1B/PRLR/HES1/CD55/MEF2C/HAVCR2/BCL2/ACE/CCND3/DOCK8/SLC11A1/P2RX7/HLA-DPB1/IL1A/NFATC2/DOCK2/ATM/ANXA1/CD151/HLA-DRB1/TYROBP/PNP/BAX/TYK2/NFKBIZ/BCL6/SYK/PPP3CA/PTPN6/NCK2	31
GO:1903729	regulation of plasma membrane organization	6/887	17/18870	8.39743e-05	0.00169755	0.00119515	GSN/ANXA2/ASAP1/ATP8B1/MYH9/SH3GLB1	6
GO:0036293	response to decreased oxygen levels	31/887	315/18870	8.76284e-05	0.00176476	0.00124247	TNF/TGFB2/HSPG2/ANGPT2/ITPR1/NDRG1/HMOX1/MMP2/PLAT/BCL2/STC1/ACE/MALAT1/ZFP36L1/HIPK2/MDM2/IL1A/ZEB2/ATM/THBS1/BNIP3L/ENO1/CFLAR/ROCK2/MT3/HIF1A/HK2/RORA/MDM4/RBPJ/EP300	31
GO:0035265	organ growth	21/887	177/18870	9.05896e-05	0.00181756	0.00127965	PRKG1/FOXC1/ECM1/PRLR/TGFB2/MEF2C/BCL2/STC1/PDLIM5/RARB/FOXP1/SORBS2/JARID2/YBX3/SKI/RARA/PIM1/ARID2/SPRY2/RBPJ/RBP4	21
GO:0032922	circadian regulation of gene expression	12/887	70/18870	9.27101e-05	0.00184339	0.00129783	ID1/MAGED1/PER3/ZFHX3/BHLHE41/CSNK1D/NRIP1/NAMPT/NR1D1/ID3/RORA/MYCBP2	12
GO:1901880	negative regulation of protein depolymerization	12/887	70/18870	9.27101e-05	0.00184339	0.00129783	MAP1B/GSN/PIK3CA/TPX2/SPTBN1/CAMSAP2/ADD3/APC/STMN2/TMOD3/RDX/ATXN7	12
GO:0048872	homeostasis of number of cells	31/887	316/18870	9.29092e-05	0.00184339	0.00129783	DOCK11/SLC1A5/MEF2C/HMOX1/STAT3/PRKDC/BCL2/HMGB2/ZFP36L1/RCOR1/RPS19/HIPK2/P2RX7/SKIL/ANXA1/B2M/KLF13/MAFB/ADGRG1/BAX/PTBP3/CFLAR/TMOD3/EMCN/NFKBIZ/BCL6/HSPA1A/HIF1A/TNFAIP3/CX3CR1/HSPA1B	31
GO:0032984	protein-containing complex disassembly	26/887	245/18870	9.41505e-05	0.00185889	0.00130874	TNF/IRAK3/VMP1/PLEK/STMN1/MAP1B/SEMA5A/CCSAP/GSN/PIK3CA/TPX2/MAP1A/SPTBN1/CAMSAP2/ADD3/APC/ARID1A/STMN2/TMOD3/PEX5/ARID2/SETX/RDX/ATXN7/INSR/DSTN	26
GO:0090288	negative regulation of cellular response to growth factor stimulus	17/887	127/18870	9.43845e-05	0.00185889	0.00130874	NBL1/SORL1/SULF2/CREB3L1/SPRY4/SEMA6A/HIPK2/SKIL/SMURF2/SKI/THBS1/FSTL3/HTRA1/SULF1/ATP2B4/CFLAR/SPRY2	17
GO:0050810	regulation of steroid biosynthetic process	13/887	81/18870	9.68598e-05	0.00190065	0.00133815	PRKG1/TNF/DAB2/TSPO/SNAI1/PDE8B/NR3C1/IL1A/ASAH1/FSHB/IGFBP7/NR1D1/SREBF1	13
GO:0070555	response to interleukin-1	18/887	140/18870	0.000100999	0.00197464	0.00139024	IRAK3/IL1B/CCL3L1/HES1/CXCL8/GBP2/MMP2/CCL3/AKAP12/CCL4/PLCB1/CCL2/ANXA1/IRAK2/USP10/NR1D1/HIF1A/RORA	18
GO:0023061	signal release	42/887	484/18870	0.000101766	0.00198239	0.0013957	TNF/MCTP1/IL1B/DAB2/LIN7A/CPE/ITPR1/TSPO/MEF2C/MYOF/NNAT/FOXO1/PDE8B/SPP1/P2RX7/NMB/IL1A/PLCB1/VGF/PCLO/RAP1A/ABCA1/PTPRN/ANXA1/HLA-DRB1/RAB8B/CHD7/NR4A1/SYT5/CCDC186/SYP/NR1D1/RAB11FIP1/SYK/HIF1A/PPP3CA/TMF1/SCG5/CPLX2/SREBF1/RBP4/KLF7	42
GO:0031623	receptor internalization	17/887	128/18870	0.000104167	0.00202181	0.00142345	ANGPT1/ITGB1/CXCL8/CD63/AP2A2/RAB31/FCER1G/CD9/PICALM/LRP1/ANXA2/ITGB2/SYK/TBC1D5/RALB/INSR/ARC	17
GO:0008406	gonad development	25/887	233/18870	0.000106898	0.00206733	0.0014555	FOXC1/TGFB2/MMP2/BCL2/HMGB2/ACE/RHOBTB3/IL1A/VGF/FSHB/ATM/YBX3/ARID5B/PTPRN/RDH10/NASP/RARA/FER/NRIP1/ARID4B/ADGRG1/BAX/TNFSF10/TMF1/INSR	25
GO:0045926	negative regulation of growth	26/887	247/18870	0.000107634	0.00207409	0.00146026	TGFB2/MEG3/DAB2/ENPP1/SEMA5A/GNG4/BCL2/SPP1/SEMA6A/GDF15/NRP1/FOXP1/TSPYL2/JARID2/SESN2/CDKN2A/DCBLD2/ENO1/PTPRJ/IGFBP5/BCL6/HSPA1A/MT3/HIF1A/RBP4/HSPA1B	26
GO:0034284	response to monosaccharide	23/887	206/18870	0.000109477	0.00210205	0.00147994	TNF/ANGPT2/COL4A3/GAS6/PIK3CA/ZBTB20/PDE8B/ACE/IL1A/PLCB1/RASAL2/SESN2/PTPRN/THBS1/HLA-DRB1/CCDC186/NR1D1/HIF1A/PPP3CA/SREBF1/SLC12A6/KLF7/ERN1	23
GO:0097193	intrinsic apoptotic signaling pathway	31/887	319/18870	0.000110514	0.00211437	0.00148862	TNF/MAP3K5/ITPR1/IFI6/PIK3R1/HIC1/SNAI1/CREB3L1/PRKDC/BCL2/IFI16/HIPK2/SKIL/MDM2/PERP/USP15/TNFRSF10B/S100A9/ATM/YBX3/NBN/JMY/BAX/ENO1/CLU/HSPA1A/HIF1A/SGMS1/NCK2/ERN1/EP300	31
GO:0090279	regulation of calcium ion import	8/887	33/18870	0.000112265	0.00213685	0.00150445	LGALS3/HES1/CCL3/STC1/ACE/WNK3/CCL2/HOMER1	8
GO:0051607	defense response to virus	32/887	334/18870	0.000112487	0.00213685	0.00150445	TNF/IL1B/OAS3/MX1/IFIH1/IFI6/TRIM22/GBP2/ZNFX1/RSAD2/OAS1/BCL2/IFI16/HERC5/IFIT1/PARP9/NMB/IFITM3/IFIT3/IFI27/IFNGR2/DDX21/ERBIN/NLRP1/ZC3HAV1/SPON2/BNIP3L/PLSCR1/TRIM56/DTX3L/TNFAIP3/MORC3	32
GO:0021537	telencephalon development	28/887	276/18870	0.000112932	0.00213773	0.00150506	ANXA3/HES1/NTRK2/NFIB/RARB/FOXP1/PLCB1/MDK/ZMIZ1/CORO1C/SKI/CHD7/RARA/ADGRG1/BAX/ATF5/ATP2B4/AGTPBP1/SRGAP2C/SYNE2/SHANK3/PEX5/HIF1A/BTG2/TUBB2B/LAMB1/PHACTR1/SRGAP2	28
GO:0048608	reproductive structure development	30/887	305/18870	0.000114278	0.0021556	0.00151764	FOXC1/PRLR/TGFB2/MMP2/BCL2/HMGB2/ACE/RHOBTB3/IL1A/VGF/FSHB/ATM/YBX3/ARID5B/PTPRN/ANXA1/RDH10/NASP/SULF1/CHD7/RARA/FER/NRIP1/ARID4B/ADGRG1/BAX/TNFSF10/TMF1/RBP4/INSR	30
GO:0071674	mononuclear cell migration	23/887	207/18870	0.000117816	0.00221404	0.00155879	TNF/LGALS3/ECM1/CCL3L1/NBL1/CD99/GAS6/CCL3/DOCK8/RIPOR2/RPS19/IL6R/JAM2/CCL4/PLCB1/CCL2/MDK/PECAM1/THBS1/ANXA1/SLC12A2/CX3CR1/MOSPD2	23
GO:0042119	neutrophil activation	9/887	42/18870	0.000118204	0.00221404	0.00155879	TNF/ANXA3/CXCL8/FCER1G/ANXA1/TYROBP/PTAFR/ITGB2/SYK	9
GO:0140546	defense response to symbiont	32/887	335/18870	0.000118924	0.00221977	0.00156282	TNF/IL1B/OAS3/MX1/IFIH1/IFI6/TRIM22/GBP2/ZNFX1/RSAD2/OAS1/BCL2/IFI16/HERC5/IFIT1/PARP9/NMB/IFITM3/IFIT3/IFI27/IFNGR2/DDX21/ERBIN/NLRP1/ZC3HAV1/SPON2/BNIP3L/PLSCR1/TRIM56/DTX3L/TNFAIP3/MORC3	32
GO:0045862	positive regulation of proteolysis	33/887	350/18870	0.000120062	0.00223324	0.00157231	TNF/IL1B/MAP3K5/CTSH/DAB2/COL4A3/STAT3/GSN/IFI16/UACA/ZFAND2A/MDM2/PERP/PICALM/S100A9/CTSD/NLRP1/DLC1/CSNK1D/ANXA2/BAX/ENO1/TNFSF10/CLU/AGTPBP1/ROCK2/HSPA1A/SYK/F3/MYH9/HSPA1B/RCN3/TRIB2	33
GO:0002693	positive regulation of cellular extravasation	6/887	18/18870	0.000120967	0.00224228	0.00157867	THY1/CD99/RIPOR2/PLVAP/MDK/PTAFR	6
GO:0051961	negative regulation of nervous system development	19/887	155/18870	0.000125004	0.00230422	0.00162228	TNF/IL1B/SORL1/HES1/THY1/TSPO/SEMA5A/PTN/SPP1/SEMA6A/CDKN2B/NRP1/SKI/B2M/APPL2/NR1D1/MT3/BTG2/PPP3CA	19
GO:0035023	regulation of Rho protein signal transduction	13/887	83/18870	0.000125168	0.00230422	0.00162228	KANK2/STMN1/RALBP1/ITGB1/RIPOR2/NRP1/ABCA1/DLC1/CDC42SE1/ADGRG1/AKAP13/ARHGDIB/BCL6	13
GO:0031331	positive regulation of cellular catabolic process	36/887	396/18870	0.00012572	0.00230644	0.00162384	TNF/IL1B/SQSTM1/HMOX1/TRIM22/ZBTB20/FOXO1/ZFP36L1/SPTLC2/P2RX7/AGO2/SESN3/ATM/SESN2/PIP4K2A/RBM24/ZC3HAV1/TNRC6B/BNIP3L/MTDH/RB1CC1/CNOT6L/DTX3L/BAX/ROCK2/HIF1A/BTG2/RALB/PIK3C2A/PATL1/SESN1/NEAT1/INSR/TENT4B/SH3GLB1/DIS3	36
GO:0051402	neuron apoptotic process	28/887	278/18870	0.000127776	0.00233617	0.00164477	TNF/KCNQ3/ANGPT1/MAP3K5/TGFB2/MEF2C/NTRK2/PIK3CA/CCL3/BCL2/NR3C1/HIPK2/NRP1/USP53/CCL2/MDK/THRB/UNC5B/ATM/NLRP1/ITGA1/CLN8/BAX/CLU/MT3/HIF1A/BTG2/CX3CR1	28
GO:0046651	lymphocyte proliferation	30/887	307/18870	0.000128416	0.00233988	0.00164739	LGALS3/IL1B/PRLR/HES1/CD55/MEF2C/HAVCR2/BCL2/CCND3/DOCK8/SLC11A1/P2RX7/HLA-DPB1/IL1A/NFATC2/DOCK2/ATM/ANXA1/CD151/HLA-DRB1/TYROBP/PNP/BAX/TYK2/NFKBIZ/BCL6/SYK/PPP3CA/PTPN6/NCK2	30
GO:0002269	leukocyte activation involved in inflammatory response	10/887	52/18870	0.000131105	0.00238079	0.00167618	TNF/CCL3/IFNGR2/ATM/C1QA/TYROBP/CLU/NR1D1/ITGB2/CX3CR1	10
GO:0033674	positive regulation of kinase activity	32/887	337/18870	0.0001328	0.00240341	0.00169211	TNF/ANGPT1/IL1B/PRLR/MAP3K5/TGFB2/GPRC5B/GAS6/NTRK2/CD4/ACE/CCND3/SLC11A1/TPX2/IL6R/ABI1/RAP1A/TNFRSF10B/THBS1/NBN/HLA-DRB1/CCDC88A/PAK1/ATP2B4/CLU/TAOK3/NAB2/MT3/RALB/TAB2/ERN1/INSR	32
GO:1903037	regulation of leukocyte cell-cell adhesion	35/887	382/18870	0.000133325	0.00240478	0.00169308	TNF/LGALS3/IL1B/ZBTB16/HES1/CD55/THY1/PIK3CA/HAVCR2/CD4/DOCK8/RIPOR2/HLA-DPB1/HLA-DQB1/IL1A/CCL2/MDK/ZMIZ1/ANXA1/B2M/ARID1A/HLA-DRB1/RARA/PNP/TYK2/PTAFR/ITGB2/ARID2/NFKBIZ/BCL6/SYK/PPP3CA/PTPN6/HLA-DRA/NCK2	35
GO:0001894	tissue homeostasis	28/887	279/18870	0.000135833	0.00242532	0.00170754	FOXC1/ANGPT1/CD34/ITGB1/ALDH1A1/NFIB/BCL2/SPP1/WNK3/P2RX7/JAM2/PDK4/TPP1/ZEB2/PECAM1/FSHB/B2M/WWTR1/CLN8/BAX/SLC12A2/TJP1/SNX10/NFKBIZ/SYK/TNFAIP3/RBP4/ACTG1	28
GO:0060249	anatomical structure homeostasis	28/887	279/18870	0.000135833	0.00242532	0.00170754	FOXC1/ANGPT1/CD34/ITGB1/ALDH1A1/NFIB/BCL2/SPP1/WNK3/P2RX7/JAM2/PDK4/TPP1/ZEB2/PECAM1/FSHB/B2M/WWTR1/CLN8/BAX/SLC12A2/TJP1/SNX10/NFKBIZ/SYK/TNFAIP3/RBP4/ACTG1	28
GO:0071233	cellular response to leucine	5/887	12/18870	0.000136274	0.00242532	0.00170754	SESN3/SESN2/UBR2/SESN1/EP300	5
GO:1902946	protein localization to early endosome	5/887	12/18870	0.000136274	0.00242532	0.00170754	SORL1/NRP1/DTX3L/ROCK2/RDX	5
GO:0071216	cellular response to biotic stimulus	27/887	265/18870	0.000138372	0.0024545	0.00172808	TNF/IRAK3/IL1B/LY96/HCK/CD55/TSPO/MEF2C/CXCL8/GBP2/HAVCR2/HMGB2/LY86/IL1A/CCL2/ABCA1/CD14/IRAK2/SPON2/RARA/MTDH/PTAFR/NR1D1/NFKBIZ/SYK/TNFAIP3/CX3CR1	27
GO:0010959	regulation of metal ion transport	36/887	398/18870	0.000138967	0.00245691	0.00172978	LGALS3/HES1/VMP1/CLIC2/THY1/TSPO/SCN1B/ITGB1/ATP1B3/CCL3/UTRN/BCL2/STC1/CD4/ACE/DIAPH1/CD63/DPP6/WNK3/P2RX7/CCL4/CCL2/GNAI2/AKAP9/B2M/FXYD5/CAMK2D/CHD7/HOMER1/BIN1/BAX/ATP2B4/PPP3CA/PTPN6/FKBP1A/KCNAB2	36
GO:0043123	positive regulation of canonical NF-kappaB signal transduction	22/887	196/18870	0.000141749	0.00249502	0.00175661	TNF/IL1B/ECM1/GPRC5B/APOL3/HMOX1/TRIM22/CD4/IL1A/LTBR/TNFRSF10B/DDX21/HLA-DRB1/SLC44A2/MTDH/TNFSF10/AKAP13/CFLAR/FKBP1A/CXXC5/REL/TAB2	22
GO:0140888	interferon-mediated signaling pathway	15/887	107/18870	0.000142054	0.00249502	0.00175661	HCK/OAS3/IFIH1/PARP14/SP100/OAS1/PARP9/JAK1/IFITM3/IFI27/IFNGR2/RBM47/TRIM56/TYK2/PTPN6	15
GO:0061458	reproductive system development	30/887	309/18870	0.000144102	0.00252273	0.00177612	FOXC1/PRLR/TGFB2/MMP2/BCL2/HMGB2/ACE/RHOBTB3/IL1A/VGF/FSHB/ATM/YBX3/ARID5B/PTPRN/ANXA1/RDH10/NASP/SULF1/CHD7/RARA/FER/NRIP1/ARID4B/ADGRG1/BAX/TNFSF10/TMF1/RBP4/INSR	30
GO:0001659	temperature homeostasis	21/887	183/18870	0.000145926	0.00253806	0.00178692	TNF/IL1B/PRLR/ID1/SQSTM1/GNAS/STAT3/ALDH1A1/GATM/FOXO1/IL1A/LNPEP/ZNF423/TLE3/APC/ARRDC3/APPL2/NR1D1/SYK/RBPJ/GRB10	21
GO:0060759	regulation of response to cytokine stimulus	21/887	183/18870	0.000145926	0.00253806	0.00178692	IRAK3/ANGPT1/ECM1/OAS3/IFIH1/PARP14/GAS6/OAS1/PXDN/PARP9/RBM47/IRAK2/TRIM56/MAPKAPK2/HSPA1A/SYK/SPPL2A/HIF1A/PTPN6/TNFAIP3/HSPA1B	21
GO:0007009	plasma membrane organization	20/887	170/18870	0.000148274	0.00255333	0.00179767	VMP1/TGFB2/NDRG1/MYOF/GSN/P2RX7/SPTBN1/CD9/S100A9/MAFB/ANXA2/ASAP1/PLSCR1/BIN1/CLU/ATP8B1/FNBP1L/MTSS1/MYH9/SH3GLB1	20
GO:0010952	positive regulation of peptidase activity	20/887	170/18870	0.000148274	0.00255333	0.00179767	TNF/MAP3K5/CTSH/COL4A3/STAT3/GSN/IFI16/UACA/PERP/PICALM/S100A9/CTSD/NLRP1/DLC1/BAX/TNFSF10/ROCK2/SYK/F3/RCN3	20
GO:0060333	type II interferon-mediated signaling pathway	7/887	26/18870	0.000148426	0.00255333	0.00179767	HCK/PARP14/SP100/PARP9/JAK1/IFNGR2/TYK2	7
GO:0007596	blood coagulation	24/887	224/18870	0.000148933	0.00255333	0.00179767	PRKG1/VWF/PLEK/GNAS/PAPSS2/RAB27A/GAS6/PLAT/PIK3CA/DGKE/FCER1G/CD9/THBS1/ENTPD1/ANXA2/PLSCR1/CLIC1/HPS5/PABPC4/SYK/F3/PTPN6/MYH9/ACTG1	24
GO:0000082	G1/S transition of mitotic cell cycle	26/887	252/18870	0.000149187	0.00255333	0.00179767	KANK2/BCAT1/ITGB1/PRKDC/BCL2/E2F3/CCND3/CDKN2B/MDM2/PLCB1/CCNH/CCL2/ATM/KLF11/ANXA1/APC/CDKN2A/ARID1A/WEE1/APPL2/ARID2/PPP3CA/PTPN6/NPAT/RDX/CDK2AP2	26
GO:0045137	development of primary sexual characteristics	25/887	238/18870	0.00014981	0.00255584	0.00179943	FOXC1/TGFB2/MMP2/BCL2/HMGB2/ACE/RHOBTB3/IL1A/VGF/FSHB/ATM/YBX3/ARID5B/PTPRN/RDH10/NASP/RARA/FER/NRIP1/ARID4B/ADGRG1/BAX/TNFSF10/TMF1/INSR	25
GO:0014909	smooth muscle cell migration	14/887	96/18870	0.000153197	0.00260532	0.00183426	PRKG1/SORL1/MEF2C/DOCK4/PLAT/BCL2/ACE/NRP1/MDM2/ABHD2/MDK/LRP1/IGFBP5/GRB10	14
GO:0010506	regulation of autophagy	33/887	355/18870	0.000156789	0.00265797	0.00187133	SQSTM1/ITPR1/TSPO/USP36/HMOX1/STAT3/TRIM22/PIK3CA/FOXO1/BCL2/IFI16/SPTLC2/UCHL1/SESN3/ATM/SESN2/PIP4K2A/BNIP3L/FEZ2/MTDH/RB1CC1/USP10/HIF1A/RALB/DEPP1/SREBF1/ERCC4/PIK3C2A/SESN1/TAB2/ERN1/EP300/SH3GLB1	33
GO:0002718	regulation of cytokine production involved in immune response	16/887	120/18870	0.000157338	0.00265886	0.00187196	TNF/IRAK3/ANGPT1/IL1B/TGFB2/CD55/GPRC5B/RSAD2/P2RX7/DDX21/B2M/SPON2/MAPKAPK2/BCL6/SYK/HLA-F	16
GO:0001959	regulation of cytokine-mediated signaling pathway	20/887	171/18870	0.000160663	0.00270651	0.00190551	IRAK3/ANGPT1/ECM1/OAS3/PARP14/GAS6/OAS1/PXDN/PARP9/RBM47/IRAK2/TRIM56/MAPKAPK2/HSPA1A/SYK/SPPL2A/HIF1A/PTPN6/TNFAIP3/HSPA1B	20
GO:0002283	neutrophil activation involved in immune response	6/887	19/18870	0.000169793	0.00285135	0.00200749	ANXA3/FCER1G/TYROBP/PTAFR/ITGB2/SYK	6
GO:0060485	mesenchyme development	31/887	327/18870	0.000173012	0.00289633	0.00203915	FOXC1/IL1B/HES1/TGFB2/DAB2/JAG1/MEF2C/SEMA5A/SNAI1/NRP2/POGLUT1/BCL2/ZFP36L1/SEMA6A/NRP1/MDM2/MDK/HEY1/CORO1C/APC/RBM24/RDH10/WWTR1/COL1A1/PHLDB2/ROCK2/HIF1A/SPRY2/MDM4/RBPJ/SPRED1	31
GO:0071887	leukocyte apoptotic process	16/887	121/18870	0.000173557	0.00289641	0.00203921	LGALS3/MIAT/MEF2C/GAS6/BCL2/DOCK8/P2RX7/FOXP1/FNIP1/ANXA1/CDKN2A/BAX/ST3GAL1/NFKBIZ/BCL6/HIF1A	16
GO:0042098	T cell proliferation	23/887	213/18870	0.00018078	0.00300019	0.00211228	LGALS3/IL1B/HES1/CD55/HAVCR2/CCND3/DOCK8/SLC11A1/P2RX7/HLA-DPB1/IL1A/DOCK2/ANXA1/CD151/HLA-DRB1/PNP/BAX/TYK2/BCL6/SYK/PPP3CA/PTPN6/NCK2	23
GO:0033273	response to vitamin	13/887	86/18870	0.000180897	0.00300019	0.00211228	KANK2/TSPO/RXRA/MAP1B/GAS6/STC1/SPP1/MDM2/IL1A/RARA/COL1A1/PIM1/NFKBIZ	13
GO:0002367	cytokine production involved in immune response	16/887	122/18870	0.000191212	0.00313744	0.0022089	TNF/IRAK3/ANGPT1/IL1B/TGFB2/CD55/GPRC5B/RSAD2/P2RX7/DDX21/B2M/SPON2/MAPKAPK2/BCL6/SYK/HLA-F	16
GO:0022612	gland morphogenesis	16/887	122/18870	0.000191212	0.00313744	0.0022089	TNF/TGFB2/SULF2/MMP2/NFIB/BCL2/PTN/NR3C1/NRP1/MDK/SULF1/BTBD7/BAX/CFLAR/IGFBP5/TNFAIP3	16
GO:0048661	positive regulation of smooth muscle cell proliferation	14/887	98/18870	0.000191505	0.00313744	0.0022089	TNF/MAP3K5/HMOX1/MMP2/PIK3CA/IL6R/FOXP1/MDM2/GNAI2/THBS1/PTAFR/IGFBP5/DNMT1/ERN1	14
GO:0150146	cell junction disassembly	7/887	27/18870	0.0001923	0.00313744	0.0022089	PIK3R1/ITGB1/C1QA/FER/IQSEC1/PLXNC1/CX3CR1	7
GO:0014812	muscle cell migration	15/887	110/18870	0.00019435	0.00313744	0.0022089	PRKG1/SORL1/MEF2C/DOCK4/PLAT/BCL2/ACE/NRP1/MDM2/ABHD2/MDK/LRP1/ANXA1/IGFBP5/GRB10	15
GO:0030038	contractile actin filament bundle assembly	15/887	110/18870	0.00019435	0.00313744	0.0022089	STMN1/ARHGAP6/PIK3R1/ITGB5/NRP1/ZEB2/DLC1/CCDC88A/PAK1/TJP1/PHLDB2/ROCK2/LIMCH1/PHACTR1/ACTG1	15
GO:0043149	stress fiber assembly	15/887	110/18870	0.00019435	0.00313744	0.0022089	STMN1/ARHGAP6/PIK3R1/ITGB5/NRP1/ZEB2/DLC1/CCDC88A/PAK1/TJP1/PHLDB2/ROCK2/LIMCH1/PHACTR1/ACTG1	15
GO:0045445	myoblast differentiation	15/887	110/18870	0.00019435	0.00313744	0.0022089	TNF/MAP3K5/JAG1/MEF2C/ITGB1/ZFP36L1/RIPOR2/PLCB1/RBM24/ARID1A/MBNL1/PITX1/ARID2/ID3/RBPJ	15
GO:0071900	regulation of protein serine/threonine kinase activity	28/887	285/18870	0.000194443	0.00313744	0.0022089	TNF/IRAK3/IL1B/SORL1/MAP3K5/THY1/CCND3/HERC5/SPRY4/CDKN2B/DIRAS3/CCNH/UCHL1/THBS1/AIDA/APC/CDKN2A/DUSP16/CCNG2/PTPRJ/PAK1/ATP2B4/TAOK3/SPRY2/RALB/ERN1/INSR/TRIB2	28
GO:0010324	membrane invagination	11/887	65/18870	0.000203022	0.00325625	0.00229255	ELMO1/MSR1/GSN/RAB31/ABCA1/THBS1/APPL2/ARHGAP25/FNBP1L/ITGB2/MYH9	11
GO:0050435	amyloid-beta metabolic process	11/887	65/18870	0.000203022	0.00325625	0.00229255	TNF/SORL1/BACE2/NTRK2/ACE/PICALM/GSAP/BIN1/CLU/ROCK2/SP1	11
GO:0007019	microtubule depolymerization	9/887	45/18870	0.000207023	0.00330935	0.00232994	STMN1/MAP1B/CCSAP/TPX2/MAP1A/CAMSAP2/APC/STMN2/ATXN7	9
GO:0060348	bone development	23/887	215/18870	0.000207568	0.00330935	0.00232994	FOXC1/DHRS3/CSGALNACT1/ECM1/ZBTB16/GNAS/CHSY1/SULF2/MEF2C/PAPSS2/STC1/RARB/FOXP1/SKI/NAB1/SULF1/ANXA2/RARA/COL1A1/TYROBP/AKAP13/NAB2/SNX10	23
GO:0050817	coagulation	24/887	229/18870	0.000208562	0.00331534	0.00233415	PRKG1/VWF/PLEK/GNAS/PAPSS2/RAB27A/GAS6/PLAT/PIK3CA/DGKE/FCER1G/CD9/THBS1/ENTPD1/ANXA2/PLSCR1/CLIC1/HPS5/PABPC4/SYK/F3/PTPN6/MYH9/ACTG1	24
GO:0051051	negative regulation of transport	40/887	469/18870	0.000212078	0.00335224	0.00236014	PRKG1/TNF/MCTP1/LGALS3/ANGPT1/IL1B/MDFIC/HES1/CLIC2/GPM6B/TSPO/ENPP1/MAP1B/SP100/RSAD2/FOXO1/BCL2/STC1/PDE8B/ACE/NMB/RAP1A/PICALM/GNAI2/THBS1/ANXA1/CAMK2D/ANXA2/PLSCR1/APPL2/BIN1/FRMD4A/RAB11FIP1/PPP3CA/SLC43A2/SREBF1/HLA-F/KLF7/GRB10/IL13RA2	40
GO:0034142	toll-like receptor 4 signaling pathway	10/887	55/18870	0.000213387	0.00335224	0.00236014	LY96/PIK3R1/OAS1/CD14/IRAK2/APPL2/NINJ1/NR1D1/TNFAIP3/PIK3AP1	10
GO:0051058	negative regulation of small GTPase mediated signal transduction	10/887	55/18870	0.000213387	0.00335224	0.00236014	TGFB2/STMN1/ITGB1/RIPOR2/SPRY4/RASA3/DLC1/ARHGAP25/BCL6/SPRY2	10
GO:1902991	regulation of amyloid precursor protein catabolic process	10/887	55/18870	0.000213387	0.00335224	0.00236014	TNF/SORL1/NTRK2/PICALM/GSAP/BIN1/CLU/ROCK2/FKBP1A/SP1	10
GO:0001938	positive regulation of endothelial cell proliferation	15/887	111/18870	0.00021514	0.00336989	0.00237256	ECM1/HSPG2/SEMA5A/HMOX1/STAT3/NRP2/SCG2/HMGB2/NRP1/RICTOR/MDK/NR4A1/F3/HIF1A/SP1	15
GO:0071692	protein localization to extracellular region	34/887	377/18870	0.000222759	0.00347907	0.00244943	TNF/IL1B/NBL1/TGFB2/PLEK/ITPR1/RAB3B/NNAT/SCG2/RSAD2/FOXO1/PDE8B/P2RX7/IL1A/PLCB1/VGF/PCLO/ABCA1/PTPRN/AP1B1/ANXA1/HLA-DRB1/RAB8B/SLC12A2/FRMD4A/CCDC186/NR1D1/RAB11FIP1/HIF1A/PPP3CA/SREBF1/RBP4/KLF7/RCN3	34
GO:0030308	negative regulation of cell growth	21/887	189/18870	0.000229227	0.00356968	0.00251322	TGFB2/MEG3/DAB2/ENPP1/SEMA5A/GNG4/BCL2/SPP1/SEMA6A/NRP1/FOXP1/TSPYL2/SESN2/CDKN2A/DCBLD2/ENO1/PTPRJ/BCL6/HSPA1A/MT3/HSPA1B	21
GO:0046632	alpha-beta T cell differentiation	16/887	124/18870	0.000231252	0.00359077	0.00252807	ZBTB16/STAT3/RSAD2/BCL2/IL6R/FOXP1/JAK1/ANXA1/HLA-DRB1/RARA/PNP/NFKBIZ/BCL6/SYK/HLA-DRA/RORA	16
GO:1902004	positive regulation of amyloid-beta formation	6/887	20/18870	0.000232961	0.00360685	0.00253939	TNF/PICALM/GSAP/CLU/ROCK2/SP1	6
GO:0010639	negative regulation of organelle organization	33/887	363/18870	0.000236792	0.0036395	0.00256238	KANK2/STMN1/TSPO/ARHGAP6/MAP1B/PIK3R1/GSN/PIK3CA/TUBB4A/TPX2/SPTBN1/CENPF/FNIP1/CAMSAP2/ATM/ADD3/APC/NBN/STMN2/DLC1/FEZ2/TJP1/CLU/USP10/PHLDB2/TMOD3/SHANK3/HSPA1A/ERCC4/XRN1/RDX/ATXN7/TENT4B	33
GO:0043409	negative regulation of MAPK cascade	20/887	176/18870	0.00023729	0.0036395	0.00256238	IRAK3/IL1B/SORL1/DAB2/DUSP4/MECOM/FOXO1/SPRY4/SEMA6A/P2RX7/UCHL1/SYNJ2BP/AIDA/RNF149/DUSP16/PTPRJ/TAOK3/PTPN6/SPRY2/SPRED1	20
GO:0007599	hemostasis	24/887	231/18870	0.000237787	0.0036395	0.00256238	PRKG1/VWF/PLEK/GNAS/PAPSS2/RAB27A/GAS6/PLAT/PIK3CA/DGKE/FCER1G/CD9/THBS1/ENTPD1/ANXA2/PLSCR1/CLIC1/HPS5/PABPC4/SYK/F3/PTPN6/MYH9/ACTG1	24
GO:0010594	regulation of endothelial cell migration	24/887	231/18870	0.000237787	0.0036395	0.00256238	TNF/ANGPT1/ANXA3/ANGPT2/MEF2C/SEMA5A/HMOX1/SP100/NRP2/PTN/STC1/NRP1/FOXP1/SYNJ2BP/THBS1/ANXA1/PTPRM/ATP2B4/ROCK2/HIF1A/PIK3C2A/RIN2/SP1/SPRED1	24
GO:0007266	Rho protein signal transduction	17/887	137/18870	0.000240514	0.00366033	0.00257704	KANK2/COL1A2/STMN1/ARHGAP6/RALBP1/ITGB1/RIPOR2/NRP1/ABCA1/SYNJ2BP/DLC1/CDC42SE1/ADGRG1/AKAP13/ARHGDIB/ROCK2/BCL6	17
GO:0010466	negative regulation of peptidase activity	17/887	137/18870	0.000240514	0.00366033	0.00257704	TNF/ECM1/SORL1/IFI6/GAS6/IFI16/SIAH2/TIMP1/CAST/FNIP1/PICALM/LRP1/THBS1/BIN1/SERPINI1/CST3/RPS6KA3	17
GO:0043281	regulation of cysteine-type endopeptidase activity involved in apoptotic process	19/887	163/18870	0.00024249	0.00367994	0.00259085	TNF/MAP3K5/IFI6/COL4A3/GAS6/GSN/SIAH2/UACA/FNIP1/S100A9/CTSD/THBS1/NLRP1/DLC1/BAX/TNFSF10/SYK/F3/RPS6KA3	19
GO:0008584	male gonad development	18/887	150/18870	0.000243906	0.00369098	0.00259862	TGFB2/BCL2/HMGB2/ACE/RHOBTB3/IL1A/FSHB/YBX3/ARID5B/NASP/RARA/FER/ARID4B/ADGRG1/BAX/TNFSF10/TMF1/INSR	18
GO:2000108	positive regulation of leukocyte apoptotic process	7/887	28/18870	0.000246076	0.00371332	0.00261435	MIAT/MEF2C/P2RX7/FNIP1/ANXA1/CDKN2A/BAX	7
GO:2001239	regulation of extrinsic apoptotic signaling pathway in absence of ligand	9/887	46/18870	0.000246771	0.00371335	0.00261437	TNF/IL1B/IFI6/BCL2/IL1A/UNC5B/SGK3/HSPA1A/HSPA1B	9
GO:0006887	exocytosis	32/887	349/18870	0.000251062	0.00376733	0.00265238	ANXA3/HCK/PLEK/LIN7A/RAB3B/RAB27A/CCL3/P2RX7/RAB31/PCLO/RAP1A/GNAI2/ANXA1/SYTL3/RAB8B/ANXA2/FER/SYT5/GAB2/PAK1/PTAFR/SYP/RAB11FIP1/ITGB2/SYK/RALB/MYH9/CPLX2/HLA-F/PIK3C2A/ITSN1/IL13RA2	32
GO:0150063	visual system development	35/887	395/18870	0.000253688	0.00378453	0.00266449	FOXC1/COL4A1/HES1/TGFB2/THY1/JAG1/STAT3/NTRK2/NFIB/BCL2/COL8A1/PXDN/HIPK2/RARB/NRP1/SLC17A6/SKIL/MYO7A/CELF4/THRB/MEIS2/SKI/C1QA/RDH10/CHD7/RARA/CLN8/PTPRM/BAX/ATP2B4/AGTPBP1/HIF1A/SPRY2/RBP4/SPRED1	35
GO:0071675	regulation of mononuclear cell migration	16/887	125/18870	0.000253863	0.00378453	0.00266449	TNF/LGALS3/ECM1/NBL1/GAS6/CCL3/DOCK8/RIPOR2/JAM2/CCL4/PLCB1/CCL2/MDK/THBS1/CX3CR1/MOSPD2	16
GO:0051346	negative regulation of hydrolase activity	23/887	218/18870	0.000254327	0.00378453	0.00266449	TNF/LGALS3/ECM1/SORL1/TGFB2/IFI6/GAS6/IFI16/SIAH2/TIMP1/CAST/FNIP1/PICALM/LRP1/THBS1/ANXA1/BIN1/SERPINI1/ROCK2/FKBP1A/CST3/RDX/RPS6KA3	23
GO:0001764	neuron migration	20/887	177/18870	0.000255978	0.00378822	0.00266708	PRKG1/MAP1B/MEF2C/STAT3/NRP2/GAS6/NTRK2/SEMA6A/DCLK1/NRP1/MDK/ZMIZ1/ADGRG1/BAX/SRGAP2C/PEX5/TUBB2B/NAV1/PHACTR1/SRGAP2	20
GO:0034340	response to type I interferon	13/887	89/18870	0.000256697	0.00378822	0.00266708	OAS3/MX1/IFIH1/SP100/OAS1/IFIT1/JAK1/IFITM3/IFI27/RBM47/TRIM56/TYK2/PTPN6	13
GO:0055017	cardiac muscle tissue growth	13/887	89/18870	0.000256697	0.00378822	0.00266708	PRKG1/FOXC1/TGFB2/MEF2C/PDLIM5/FOXP1/SORBS2/JARID2/SKI/PIM1/ARID2/RBPJ/RBP4	13
GO:0002460	adaptive immune response based on somatic recombination of immune receptors built from immunoglobulin superfamily domains	34/887	380/18870	0.000258208	0.00380006	0.00267542	TNF/IL1B/CTSH/CD55/JAG1/MEF2C/STAT3/RAB27A/HAVCR2/RSAD2/CD4/SLC11A1/IL6R/P2RX7/BTN3A2/JAK1/FCER1G/ANXA1/C1QA/B2M/NBN/HLA-DRB1/IL18BP/NFKB2/TYK2/CLU/NFKBIZ/BCL6/PTPN6/TNFAIP3/HLA-DRA/RORA/HLA-F/IL13RA2	34
GO:0002504	antigen processing and presentation of peptide or polysaccharide antigen via MHC class II	8/887	37/18870	0.000264236	0.00387811	0.00273037	HLA-DPB1/HLA-DQB1/FCER1G/CTSD/THBS1/B2M/HLA-DRB1/HLA-DRA	8
GO:0046546	development of primary male sexual characteristics	18/887	151/18870	0.000265021	0.00387901	0.002731	TGFB2/BCL2/HMGB2/ACE/RHOBTB3/IL1A/FSHB/YBX3/ARID5B/NASP/RARA/FER/ARID4B/ADGRG1/BAX/TNFSF10/TMF1/INSR	18
GO:1902105	regulation of leukocyte differentiation	30/887	321/18870	0.00027972	0.00408299	0.00287462	TNF/ZBTB16/PIK3R1/GAS6/PRKDC/CCL3/CD4/ZFP36L1/FOXP1/MDK/ZMIZ1/FSHB/ANXA1/FSTL3/ARID1A/HLA-DRB1/MAFB/RARA/TYROBP/PNP/ARID2/TMEM176A/NFKBIZ/BCL6/SYK/PPP3CA/PTPN6/HLA-DRA/TMEM176B/TOB2	30
GO:0051896	regulation of phosphatidylinositol 3-kinase/protein kinase B signal transduction	25/887	248/18870	0.000283843	0.00413192	0.00290907	TNF/ANGPT1/TGFB2/SEMA5A/ITGB1/GAS6/NTRK2/PIK3CA/CCL3/PIK3IP1/GDF15/RICTOR/SESN3/UNC5B/THBS1/MTDH/PTPRJ/IGFBP5/F3/PTPN6/SPRY2/CX3CR1/PIK3AP1/RCN3/INSR	25
GO:0044403	biological process involved in symbiotic interaction	30/887	322/18870	0.000294993	0.00428259	0.00301514	SLC1A5/CD55/ITGB1/CXCL8/TRIM22/GAS6/GSN/SELPLG/CCL3/CD4/IFIT1/CCL4/APOL1/ITGB5/NRP1/IFITM3/IFI27/IGF2R/HLA-DRB1/PLSCR1/CHD1/FCN1/ROCK2/HSPA1A/CX3CR1/HSPA1B/INSR/VPS37B/EP300/SP1	30
GO:0051347	positive regulation of transferase activity	36/887	414/18870	0.000299153	0.00433124	0.0030494	TNF/ANGPT1/IL1B/PRLR/SORL1/MAP3K5/TGFB2/UBE2S/GPRC5B/GAS6/NTRK2/CD4/ACE/CCND3/SLC11A1/TPX2/IL6R/RPS2/ABI1/RAP1A/TNFRSF10B/THBS1/NBN/ARRDC3/HLA-DRB1/CCDC88A/PAK1/ATP2B4/CLU/TAOK3/NAB2/MT3/RALB/TAB2/ERN1/INSR	36
GO:0009306	protein secretion	33/887	368/18870	0.00030368	0.00438495	0.00308721	TNF/IL1B/TGFB2/PLEK/ITPR1/RAB3B/NNAT/SCG2/RSAD2/FOXO1/PDE8B/P2RX7/IL1A/PLCB1/VGF/PCLO/ABCA1/PTPRN/AP1B1/ANXA1/HLA-DRB1/RAB8B/SLC12A2/FRMD4A/CCDC186/NR1D1/RAB11FIP1/HIF1A/PPP3CA/SREBF1/RBP4/KLF7/RCN3	33
GO:0003206	cardiac chamber morphogenesis	16/887	127/18870	0.000304884	0.00439049	0.00309111	FOXC1/DHRS3/HES1/TGFB2/CPE/JAG1/MEF2C/NRP2/NRP1/MDM2/HEY1/CHD7/HIF1A/FKBP1A/RBPJ/RBP4	16
GO:0033673	negative regulation of kinase activity	21/887	193/18870	0.000305719	0.00439071	0.00309127	IRAK3/IL1B/SORL1/THY1/PTPRB/CAMK2N1/PIK3IP1/SPRY4/SH3BP5/UCHL1/CORO1C/AIDA/APC/CDKN2A/WWTR1/DUSP16/PTPRJ/PPP2R5A/SPRY2/TRIB2/SPRED1	21
GO:0070665	positive regulation of leukocyte proliferation	19/887	166/18870	0.000306739	0.00439358	0.00309329	IL1B/PRLR/HES1/CD55/CSF2RA/MEF2C/HAVCR2/BCL2/HLA-DPB1/NMB/IL1A/NFATC2/ANXA1/PNP/TYK2/BCL6/SYK/PPP3CA/NCK2	19
GO:0046879	hormone secretion	29/887	308/18870	0.000310109	0.00443001	0.00311893	TNF/IL1B/DAB2/CPE/ITPR1/TSPO/NNAT/FOXO1/PDE8B/SPP1/NMB/PLCB1/VGF/PCLO/PTPRN/ANXA1/HLA-DRB1/RAB8B/CHD7/CCDC186/NR1D1/RAB11FIP1/HIF1A/PPP3CA/TMF1/SCG5/SREBF1/RBP4/KLF7	29
GO:0072012	glomerulus vasculature development	7/887	29/18870	0.000311321	0.00443437	0.00312201	ANGPT1/HES1/ANGPT2/CD34/IL6R/PECAM1/CFLAR	7
GO:0030183	B cell differentiation	18/887	153/18870	0.00031207	0.00443437	0.00312201	DOCK11/ITM2A/PIK3R1/ITGB1/PRKDC/BCL2/ZFP36L1/FNIP1/ATM/BAX/PTPRJ/ST3GAL1/NFKBIZ/BCL6/SYK/PTPN6/RBPJ/EP300	18
GO:0010829	negative regulation of glucose transmembrane transport	6/887	21/18870	0.000313248	0.00443934	0.0031255	TNF/IL1B/ENPP1/ACE/APPL2/GRB10	6
GO:0035592	establishment of protein localization to extracellular region	33/887	369/18870	0.000318919	0.00450607	0.00317249	TNF/IL1B/TGFB2/PLEK/ITPR1/RAB3B/NNAT/SCG2/RSAD2/FOXO1/PDE8B/P2RX7/IL1A/PLCB1/VGF/PCLO/ABCA1/PTPRN/AP1B1/ANXA1/HLA-DRB1/RAB8B/SLC12A2/FRMD4A/CCDC186/NR1D1/RAB11FIP1/HIF1A/PPP3CA/SREBF1/RBP4/KLF7/RCN3	33
GO:0044843	cell cycle G1/S phase transition	27/887	279/18870	0.000319759	0.00450607	0.00317249	KANK2/BCAT1/ITGB1/PRKDC/BCL2/E2F3/CCND3/CDKN2B/MDM2/PLCB1/CCNH/CCL2/ATM/KLF11/ANXA1/APC/CDKN2A/ARID1A/WEE1/APPL2/ATP2B4/ARID2/PPP3CA/PTPN6/NPAT/RDX/CDK2AP2	27
GO:0031111	negative regulation of microtubule polymerization or depolymerization	8/887	38/18870	0.000321055	0.00450607	0.00317249	STMN1/MAP1B/TUBB4A/TPX2/CAMSAP2/APC/STMN2/ATXN7	8
GO:0006979	response to oxidative stress	35/887	400/18870	0.000321322	0.00450607	0.00317249	MCTP1/MAP3K5/SQSTM1/HMOX1/MMP2/FOXO1/BCL2/PXDN/MSRB3/FOXP1/MDM2/IL1A/PTGS1/SESN3/SELENOP/ATM/SESN2/PTPRN/ANXA1/FER/COL1A1/RCAN1/IL18BP/PEX5/HSPA1A/NCOA7/MT3/HIF1A/TNFAIP3/SETX/DHFR/SESN1/HSPA1B/ERN1/SP1	35
GO:0045639	positive regulation of myeloid cell differentiation	14/887	103/18870	0.000325146	0.0045478	0.00320187	TNF/JAG1/STAT3/PRKDC/HMGB2/CD4/ZFP36L1/RCOR1/HLA-DRB1/TYROBP/HSPA1A/HIF1A/PPP3CA/HSPA1B	14
GO:0030041	actin filament polymerization	19/887	167/18870	0.000331225	0.00460015	0.00323872	KANK2/HCK/ARHGAP6/GSN/DIAPH1/GAS7/SPTBN1/RICTOR/ARHGAP18/ARPC3/ARPC2/ADD3/FMN1/FER/BIN1/TMOD3/ARPC5/NCK2/RDX	19
GO:0031032	actomyosin structure organization	22/887	208/18870	0.000331465	0.00460015	0.00323872	STMN1/ARHGAP6/PIK3R1/ITGB1/KRT8/ITGB5/NRP1/ZEB2/DLC1/CNN3/CCDC88A/PAK1/TJP1/AKAP13/CFLAR/PHLDB2/TMOD3/ROCK2/LIMCH1/MYH9/PHACTR1/ACTG1	22
GO:0071383	cellular response to steroid hormone stimulus	22/887	208/18870	0.000331465	0.00460015	0.00323872	KANK2/DAB2/RXRA/PMEPA1/STC1/NR3C1/ACE/ZFP36L1/FOXP1/ABHD2/ZMIZ1/ANXA1/ARID1A/PDE3A/FBXO32/PAK1/CFLAR/NR1D1/HSPA1A/TMF1/HSPA1B/EP300	22
GO:0048008	platelet-derived growth factor receptor signaling pathway	10/887	58/18870	0.000335187	0.00462782	0.00325821	PLAT/NRP1/LRP1/ARID5B/FER/PTPN12/PTPRJ/F3/PIK3C2A/CSRNP1	10
GO:0099024	plasma membrane invagination	10/887	58/18870	0.000335187	0.00462782	0.00325821	ELMO1/MSR1/GSN/RAB31/ABCA1/THBS1/APPL2/ARHGAP25/ITGB2/MYH9	10
GO:0048880	sensory system development	35/887	401/18870	0.000336634	0.00463585	0.00326386	FOXC1/COL4A1/HES1/TGFB2/THY1/JAG1/STAT3/NTRK2/NFIB/BCL2/COL8A1/PXDN/HIPK2/RARB/NRP1/SLC17A6/SKIL/MYO7A/CELF4/THRB/MEIS2/SKI/C1QA/RDH10/CHD7/RARA/CLN8/PTPRM/BAX/ATP2B4/AGTPBP1/HIF1A/SPRY2/RBP4/SPRED1	35
GO:0051924	regulation of calcium ion transport	25/887	251/18870	0.000340793	0.00467178	0.00328915	LGALS3/HES1/VMP1/CLIC2/THY1/TSPO/CCL3/BCL2/STC1/CD4/ACE/DIAPH1/WNK3/P2RX7/CCL4/CCL2/GNAI2/CAMK2D/CHD7/HOMER1/BIN1/BAX/PPP3CA/PTPN6/FKBP1A	25
GO:0048844	artery morphogenesis	12/887	80/18870	0.000341468	0.00467178	0.00328915	FOXC1/HES1/TGFB2/JAG1/NRP1/MDK/HEY1/ZMIZ1/LRP1/CHD7/ARID2/RBPJ	12
GO:0018105	peptidyl-serine phosphorylation	28/887	295/18870	0.000343133	0.00467178	0.00328915	TNF/ANGPT1/CAMK1D/NTRK2/PIK3CA/PRKDC/BCL2/HIPK2/RICTOR/MAP3K20/FNIP1/ATM/AKAP9/CAMK2D/CSNK1D/SGK3/MAPKAPK2/BAX/PAK1/ATP2B4/ROCK2/MKNK1/SPRY2/NSD1/MORC3/NCK2/ERN1/RPS6KA3	28
GO:0046580	negative regulation of Ras protein signal transduction	9/887	48/18870	0.000345347	0.00467178	0.00328915	TGFB2/STMN1/ITGB1/RIPOR2/SPRY4/RASA3/DLC1/BCL6/SPRY2	9
GO:0070509	calcium ion import	9/887	48/18870	0.000345347	0.00467178	0.00328915	LGALS3/HES1/CCL3/STC1/ACE/WNK3/CACNA1H/CCL2/HOMER1	9
GO:0140374	antiviral innate immune response	9/887	48/18870	0.000345347	0.00467178	0.00328915	TNF/MX1/IFIH1/OAS1/IFIT1/NMB/IFIT3/NLRP1/MORC3	9
GO:1902003	regulation of amyloid-beta formation	9/887	48/18870	0.000345347	0.00467178	0.00328915	TNF/SORL1/NTRK2/PICALM/GSAP/BIN1/CLU/ROCK2/SP1	9
GO:0060537	muscle tissue development	37/887	433/18870	0.000348143	0.00469341	0.00330438	PRKG1/FOXC1/TGFB2/MEF2C/ITGB1/POGLUT1/BCL2/FZD7/PDLIM5/RARB/FOXP1/CENPF/NLN/HEY1/SORBS2/JARID2/YBX3/SKI/RBM24/CHD7/HOMER1/RARA/RCAN1/NR4A1/PIM1/AKAP13/PITX1/CFLAR/IGFBP5/GPCPD1/ARID2/BTG2/PPP3CA/FKBP1A/RBPJ/RBP4/EP300	37
GO:0050918	positive chemotaxis	11/887	69/18870	0.000348699	0.00469341	0.00330438	LGALS3/ANGPT1/ANGPT2/SEMA5A/SCG2/CXCL8/CCL3/HMGB2/NRP1/PTPRJ/F3	11
GO:0002062	chondrocyte differentiation	15/887	116/18870	0.000350442	0.00470506	0.00331258	ECM1/ZBTB16/TGFBI/CHSY1/SULF2/MEF2C/SOX5/NFIB/RARB/MDK/MBOAT2/SLC26A2/SULF1/CREB3L2/HIF1A	15
GO:0019218	regulation of steroid metabolic process	14/887	104/18870	0.00035979	0.00481848	0.00339244	PRKG1/TNF/DAB2/TSPO/SNAI1/PDE8B/NR3C1/IL1A/ASAH1/FSHB/IGFBP7/NR1D1/RORA/SREBF1	14
GO:0043405	regulation of MAP kinase activity	17/887	142/18870	0.000369169	0.00493177	0.0034722	TNF/IRAK3/IL1B/SORL1/MAP3K5/SPRY4/UCHL1/THBS1/AIDA/DUSP16/PTPRJ/PAK1/TAOK3/SPRY2/ERN1/INSR/TRIB2	17
GO:0042326	negative regulation of phosphorylation	30/887	327/18870	0.000383021	0.00510409	0.00359352	IRAK3/ANGPT1/IL1B/SORL1/THY1/ENPP1/PARP14/PTPRB/PRKDC/CAMK2N1/PIK3IP1/SPRY4/CDKN2B/SH3BP5/UCHL1/CORO1C/AIDA/APC/CDKN2A/WWTR1/DUSP16/BAX/PTPRJ/PTPN6/PPP2R5A/SPRY2/NCK2/GRB10/TRIB2/SPRED1	30
GO:0043299	leukocyte degranulation	12/887	81/18870	0.000384009	0.00510455	0.00359384	ANXA3/HCK/RAB27A/CCL3/FER/GAB2/PTAFR/ITGB2/SYK/CPLX2/HLA-F/IL13RA2	12
GO:0031114	regulation of microtubule depolymerization	7/887	30/18870	0.000389745	0.00515522	0.00362952	MAP1B/TPX2/MAP1A/CAMSAP2/APC/STMN2/ATXN7	7
GO:0070168	negative regulation of biomineral tissue development	7/887	30/18870	0.000389745	0.00515522	0.00362952	ECM1/ENPP1/GAS6/CCL3/HEY1/ROCK2/HIF1A	7
GO:0010950	positive regulation of endopeptidase activity	18/887	156/18870	0.000396215	0.00520503	0.00366458	TNF/MAP3K5/COL4A3/STAT3/GSN/IFI16/UACA/PERP/PICALM/S100A9/CTSD/NLRP1/DLC1/BAX/TNFSF10/ROCK2/SYK/F3	18
GO:0002752	cell surface pattern recognition receptor signaling pathway	11/887	70/18870	0.000396425	0.00520503	0.00366458	LY96/PIK3R1/OAS1/CD14/IRAK2/APPL2/NINJ1/FCN1/NR1D1/TNFAIP3/PIK3AP1	11
GO:1901184	regulation of ERBB signaling pathway	11/887	70/18870	0.000396425	0.00520503	0.00366458	IFI6/PTPN18/ITGA1/FER/PTPN12/CCDC88A/PTPRJ/SPRY2/RALB/RBPJ/RNF115	11
GO:0003012	muscle system process	38/887	452/18870	0.000400432	0.00524478	0.00369257	PRKG1/TNF/IL1B/CLIC2/SULF2/TPM4/DOCK4/SCN1B/HMOX1/MYOF/GSN/PIK3CA/GATM/UTRN/FOXO1/STC1/PDLIM5/CACNA1H/FOXP1/CALD1/SORBS2/JARID2/AKAP9/CAMK2D/SULF1/HOMER1/BIN1/NR4A1/FBXO32/ENO1/ATP2B4/CFLAR/PTAFR/IGFBP5/TMOD3/ROCK2/PPP3CA/PIK3C2A	38
GO:0019884	antigen processing and presentation of exogenous antigen	9/887	49/18870	0.000405641	0.00530004	0.00373148	HLA-DPB1/HLA-DQB1/LNPEP/FCER1G/CTSD/B2M/HLA-DRB1/HLA-DRA/HLA-F	9
GO:0009746	response to hexose	21/887	198/18870	0.000432097	0.00563198	0.00396518	TNF/ANGPT2/COL4A3/GAS6/PIK3CA/ZBTB20/PDE8B/ACE/RASAL2/SESN2/PTPRN/THBS1/HLA-DRB1/CCDC186/NR1D1/HIF1A/PPP3CA/SREBF1/SLC12A6/KLF7/ERN1	21
GO:0001654	eye development	34/887	391/18870	0.000435233	0.00565908	0.00398426	FOXC1/COL4A1/HES1/TGFB2/THY1/JAG1/STAT3/NTRK2/NFIB/BCL2/COL8A1/PXDN/HIPK2/RARB/NRP1/SLC17A6/SKIL/MYO7A/CELF4/THRB/MEIS2/SKI/RDH10/CHD7/RARA/CLN8/PTPRM/BAX/ATP2B4/AGTPBP1/HIF1A/SPRY2/RBP4/SPRED1	34
GO:0030316	osteoclast differentiation	14/887	106/18870	0.000438621	0.00567559	0.00399588	TNF/PIK3R1/SH3PXD2A/CCL3/FOXP1/FSHB/FSTL3/MAFB/ANXA2/TYROBP/GAB2/SNX10/PPP3CA/TOB2	14
GO:0032526	response to retinoic acid	14/887	106/18870	0.000438621	0.00567559	0.00399588	TNF/CTSH/RXRA/MMP2/FZD7/ABCA1/IGF2R/ATM/IGFBP7/RARA/COL1A1/SETX/SREBF1/RBP4	14
GO:0071229	cellular response to acid chemical	13/887	94/18870	0.000443209	0.00572113	0.00402795	TNF/COL4A1/COL1A2/MMP2/NTRK2/PIK3CA/SESN3/SESN2/COL1A1/UBR2/DNMT1/SESN1/EP300	13
GO:0070228	regulation of lymphocyte apoptotic process	10/887	60/18870	0.000444956	0.00572988	0.0040341	LGALS3/BCL2/DOCK8/P2RX7/FOXP1/FNIP1/BAX/ST3GAL1/BCL6/HIF1A	10
GO:0042742	defense response to bacterium	30/887	330/18870	0.000446352	0.00573408	0.00403706	TNF/IL1B/ANXA3/MIAT/RNASE1/OAS3/GBP2/ZNFX1/GBP4/HAVCR2/OAS1/HMGB2/CD4/SLC11A1/RPS19/IL6R/P2RX7/FOXP1/RNF213/VGF/RPL39/FCER1G/S100A9/NLRP1/SPON2/NFKBIZ/SYK/TMF1/RBPJ/TAB2	30
GO:0002548	monocyte chemotaxis	11/887	71/18870	0.000449512	0.00576085	0.00405591	LGALS3/CCL3L1/NBL1/CCL3/RPS19/IL6R/CCL4/CCL2/ANXA1/CX3CR1/MOSPD2	11
GO:1902107	positive regulation of leukocyte differentiation	20/887	185/18870	0.00045795	0.00582262	0.0040994	TNF/ZBTB16/GAS6/PRKDC/CD4/ZFP36L1/MDK/ZMIZ1/ANXA1/ARID1A/HLA-DRB1/RARA/TYROBP/PNP/ARID2/NFKBIZ/BCL6/SYK/PPP3CA/HLA-DRA	20
GO:1903708	positive regulation of hemopoiesis	20/887	185/18870	0.00045795	0.00582262	0.0040994	TNF/ZBTB16/GAS6/PRKDC/CD4/ZFP36L1/MDK/ZMIZ1/ANXA1/ARID1A/HLA-DRB1/RARA/TYROBP/PNP/ARID2/NFKBIZ/BCL6/SYK/PPP3CA/HLA-DRA	20
GO:0001768	establishment of T cell polarity	5/887	15/18870	0.000459147	0.00582262	0.0040994	GSN/DOCK8/RIPOR2/DOCK2/MYH9	5
GO:0001771	immunological synapse formation	5/887	15/18870	0.000459147	0.00582262	0.0040994	LGALS3/HAVCR2/DOCK8/DOCK2/NCK2	5
GO:0002285	lymphocyte activation involved in immune response	22/887	213/18870	0.000460853	0.00582262	0.0040994	LGALS3/DOCK11/ITM2A/STAT3/RAB27A/HAVCR2/SLC11A1/IL6R/FOXP1/JAK1/MDK/FCER1G/ANXA1/NBN/HLA-DRB1/RARA/ST3GAL1/NFKBIZ/BCL6/HLA-DRA/RORA/HLA-F	22
GO:0009612	response to mechanical stimulus	22/887	213/18870	0.000460853	0.00582262	0.0040994	TNF/KCNQ3/IL1B/ANGPT2/ETV1/MAP1B/MMP2/GSN/PIK3CA/PTN/P2RX7/LTBR/USP53/TNFRSF10B/MDK/MEIS2/THBS1/COL1A1/SHANK3/SLC1A3/MAP3K2/BTG2	22
GO:0050671	positive regulation of lymphocyte proliferation	17/887	145/18870	0.000471976	0.00594912	0.00418846	IL1B/PRLR/HES1/CD55/MEF2C/HAVCR2/BCL2/HLA-DPB1/IL1A/NFATC2/ANXA1/PNP/TYK2/BCL6/SYK/PPP3CA/NCK2	17
GO:0061082	myeloid leukocyte cytokine production	9/887	50/18870	0.000474338	0.00595089	0.0041897	IRAK3/TGFB2/GPRC5B/P2RX7/DDX21/SPON2/MAPKAPK2/BCL6/SYK	9
GO:1902041	regulation of extrinsic apoptotic signaling pathway via death domain receptors	9/887	50/18870	0.000474338	0.00595089	0.0041897	LGALS3/HMOX1/SP100/HMGB2/SKIL/THBS1/CFLAR/ITPRIP/TNFAIP3	9
GO:0071357	cellular response to type I interferon	12/887	83/18870	0.000482622	0.00600575	0.00422833	OAS3/IFIH1/SP100/OAS1/IFIT1/JAK1/IFITM3/IFI27/RBM47/TRIM56/TYK2/PTPN6	12
GO:0019886	antigen processing and presentation of exogenous peptide antigen via MHC class II	7/887	31/18870	0.000483195	0.00600575	0.00422833	HLA-DPB1/HLA-DQB1/FCER1G/CTSD/B2M/HLA-DRB1/HLA-DRA	7
GO:0060325	face morphogenesis	7/887	31/18870	0.000483195	0.00600575	0.00422833	MMP2/ANKRD11/ARID5B/SKI/COL1A1/EP300/CSRNP1	7
GO:2000273	positive regulation of signaling receptor activity	7/887	31/18870	0.000483195	0.00600575	0.00422833	ITGB1/NRP1/CCL2/NCOA3/SHANK3/HIF1A/ARC	7
GO:0048167	regulation of synaptic plasticity	22/887	214/18870	0.000491457	0.00608456	0.00428381	MCTP1/KCNQ3/SQSTM1/MAP1B/MEF2C/CALB2/NTRK2/PTN/ACE/MAP1A/VGF/SLC38A1/NSG1/RARA/TYROBP/EIF4EBP2/SIPA1L1/SHANK3/SYP/CPLX2/CX3CR1/ARC	22
GO:0031110	regulation of microtubule polymerization or depolymerization	13/887	95/18870	0.000491808	0.00608456	0.00428381	STMN1/MAP1B/TUBB4A/TPX2/MAP1A/CAMSAP2/AKAP9/APC/STMN2/PAK1/HSPA1A/HSPA1B/ATXN7	13
GO:0062197	cellular response to chemical stress	29/887	317/18870	0.000498139	0.00614868	0.00432896	MAP3K5/SQSTM1/TSPO/HMOX1/MMP2/PIK3CA/FOXO1/ZFP36L1/WNK3/FOXP1/MDM2/USP15/ATM/SESN2/YBX3/ANXA1/FER/IL18BP/PEX5/HSPA1A/NCOA7/MT3/HIF1A/TNFAIP3/SETX/SLC12A6/DHFR/HSPA1B/ERN1	29
GO:1903078	positive regulation of protein localization to plasma membrane	10/887	61/18870	0.000510136	0.0062823	0.00442303	TNF/LGALS3/SQSTM1/PIK3R1/ITGB1/ACSL3/WNK3/SPTBN1/LRP1/ATP2B4	10
GO:0030177	positive regulation of Wnt signaling pathway	17/887	146/18870	0.000511323	0.00628247	0.00442315	DAB2/SULF2/GPRC5B/SEMA5A/RPS12/FAM53B/ZEB2/SMURF2/PBXIP1/SKI/CSNK1D/SULF1/COL1A1/TBL1X/TNFAIP3/MACF1/RBPJ	17
GO:0032886	regulation of microtubule-based process	25/887	258/18870	0.00051436	0.00630533	0.00443925	STMN1/MAP1B/CCSAP/NEFH/TUBB4A/DIAPH1/TPX2/MAP1A/CCNL2/CFAP20/GNAI1/CAMSAP2/AKAP9/APC/STMN2/ATF5/PAK1/PHLDB2/ROCK2/HSPA1A/MACF1/BICD2/HSPA1B/ATXN7/CDK2AP2	25
GO:0007548	sex differentiation	27/887	288/18870	0.000526556	0.0064401	0.00453413	FOXC1/TGFB2/MMP2/BCL2/HMGB2/ACE/RHOBTB3/IL1A/VGF/FSHB/ATM/YBX3/ARID5B/PTPRN/RDH10/NASP/CHD7/RARA/FER/NRIP1/ARID4B/ADGRG1/BAX/TNFSF10/TMF1/RBP4/INSR	27
GO:0010893	positive regulation of steroid biosynthetic process	6/887	23/18870	0.00053762	0.0065083	0.00458215	TNF/DAB2/IL1A/FSHB/NR1D1/SREBF1	6
GO:0043171	peptide catabolic process	6/887	23/18870	0.00053762	0.0065083	0.00458215	CTSH/ERAP2/ACE/ECE1/TPP1/LNPEP	6
GO:0072574	hepatocyte proliferation	6/887	23/18870	0.00053762	0.0065083	0.00458215	TNF/SULF2/PTN/MDK/CFLAR/TNFAIP3	6
GO:0072575	epithelial cell proliferation involved in liver morphogenesis	6/887	23/18870	0.00053762	0.0065083	0.00458215	TNF/SULF2/PTN/MDK/CFLAR/TNFAIP3	6
GO:0002292	T cell differentiation involved in immune response	12/887	84/18870	0.000539423	0.0065083	0.00458215	STAT3/IL6R/FOXP1/JAK1/FCER1G/ANXA1/HLA-DRB1/RARA/NFKBIZ/BCL6/HLA-DRA/RORA	12
GO:0060395	SMAD protein signal transduction	12/887	84/18870	0.000539423	0.0065083	0.00458215	TGFB2/DAB2/PMEPA1/GDF15/HIPK2/SPTBN1/NCEH1/LNPEP/ZMIZ1/LRP1/SKI/WWTR1	12
GO:0009914	hormone transport	29/887	319/18870	0.000551537	0.00661804	0.00465941	TNF/IL1B/DAB2/CPE/ITPR1/TSPO/NNAT/FOXO1/PDE8B/SPP1/NMB/PLCB1/VGF/PCLO/PTPRN/ANXA1/HLA-DRB1/RAB8B/CHD7/CCDC186/NR1D1/RAB11FIP1/HIF1A/PPP3CA/TMF1/SCG5/SREBF1/RBP4/KLF7	29
GO:0001974	blood vessel remodeling	9/887	51/18870	0.000552305	0.00661804	0.00465941	FOXC1/JAG1/MEF2C/ACE/MDM2/CHD7/BAX/CST3/RBPJ	9
GO:0043407	negative regulation of MAP kinase activity	9/887	51/18870	0.000552305	0.00661804	0.00465941	IRAK3/IL1B/SORL1/SPRY4/UCHL1/AIDA/DUSP16/PTPRJ/SPRY2	9
GO:0071456	cellular response to hypoxia	17/887	147/18870	0.000553459	0.00661804	0.00465941	NDRG1/HMOX1/BCL2/STC1/MALAT1/ZFP36L1/HIPK2/MDM2/BNIP3L/ENO1/CFLAR/ROCK2/MT3/HIF1A/RORA/MDM4/RBPJ	17
GO:0031109	microtubule polymerization or depolymerization	16/887	134/18870	0.000559322	0.00667325	0.00469828	STMN1/MAP1B/CCSAP/TUBB4A/TPX2/MAP1A/CAMSAP2/AKAP9/APC/STMN2/CSNK1D/PAK1/MAP7D3/HSPA1A/HSPA1B/ATXN7	16
GO:0042093	T-helper cell differentiation	11/887	73/18870	0.000573646	0.00681379	0.00479723	STAT3/IL6R/FOXP1/JAK1/ANXA1/HLA-DRB1/RARA/NFKBIZ/BCL6/HLA-DRA/RORA	11
GO:1904377	positive regulation of protein localization to cell periphery	11/887	73/18870	0.000573646	0.00681379	0.00479723	TNF/LGALS3/SQSTM1/PIK3R1/ITGB1/ACSL3/WNK3/SPTBN1/GNAI1/LRP1/ATP2B4	11
GO:1902074	response to salt	32/887	366/18870	0.000577235	0.00684125	0.00481656	TNF/KCNQ3/IL1B/S100A16/DAB2/ITPR1/TSPO/ENPP1/MEF2C/PIK3CA/KRT8/P2RX7/CACNA1H/MDM2/IL1A/PLCB1/NFATC2/ADCY7/GNAI2/THBS1/B2M/CAMK2D/HOMER1/COL1A1/SYT5/SLC12A2/ATP2B4/ROCK2/SLC1A3/PPP3CA/DHFR/XRN1	32
GO:0070507	regulation of microtubule cytoskeleton organization	18/887	161/18870	0.000580305	0.00686246	0.00483149	STMN1/MAP1B/CCSAP/TUBB4A/TPX2/MAP1A/GNAI1/CAMSAP2/AKAP9/APC/STMN2/PAK1/PHLDB2/HSPA1A/BICD2/HSPA1B/ATXN7/CDK2AP2	18
GO:0072659	protein localization to plasma membrane	27/887	290/18870	0.000585957	0.00691404	0.00486781	TNF/LGALS3/SORL1/SQSTM1/DAB2/PIK3R1/RAB3B/ITGB1/GOLGA4/GAS6/ATP1B3/ACSL3/DPP6/WNK3/SPTBN1/RAB31/RAP1A/PICALM/LRP1/NSG1/RAB8B/CCDC88A/ATP2B4/ROCK2/PPP2R5A/MACF1/RDX	27
GO:0002431	Fc receptor mediated stimulatory signaling pathway	7/887	32/18870	0.000593661	0.00698955	0.00492097	HCK/FCER1G/PLSCR1/APPL2/PTPRJ/PAK1/SYK	7
GO:0032946	positive regulation of mononuclear cell proliferation	17/887	148/18870	0.000598545	0.00703159	0.00495057	IL1B/PRLR/HES1/CD55/MEF2C/HAVCR2/BCL2/HLA-DPB1/IL1A/NFATC2/ANXA1/PNP/TYK2/BCL6/SYK/PPP3CA/NCK2	17
GO:0071230	cellular response to amino acid stimulus	12/887	85/18870	0.000601738	0.00703743	0.00495468	TNF/COL4A1/COL1A2/MMP2/NTRK2/SESN3/SESN2/COL1A1/UBR2/DNMT1/SESN1/EP300	12
GO:0060419	heart growth	13/887	97/18870	0.000602633	0.00703743	0.00495468	PRKG1/FOXC1/TGFB2/MEF2C/PDLIM5/FOXP1/SORBS2/JARID2/SKI/PIM1/ARID2/RBPJ/RBP4	13
GO:0046890	regulation of lipid biosynthetic process	20/887	189/18870	0.000602983	0.00703743	0.00495468	PRKG1/TNF/IL1B/DAB2/TSPO/SNAI1/ZBTB20/PDE8B/ACSL3/NR3C1/PDK4/IL1A/ASAH1/FSHB/ANXA1/IGFBP7/RDH10/NR1D1/ELOVL5/SREBF1	20
GO:0043523	regulation of neuron apoptotic process	23/887	232/18870	0.000617391	0.00718993	0.00506204	TNF/ANGPT1/TGFB2/MEF2C/NTRK2/PIK3CA/CCL3/BCL2/NR3C1/HIPK2/NRP1/CCL2/MDK/UNC5B/ATM/ITGA1/CLN8/BAX/CLU/MT3/HIF1A/BTG2/CX3CR1	23
GO:1903828	negative regulation of protein localization	22/887	218/18870	0.000632287	0.00730339	0.00514193	ANGPT1/IL1B/MDFIC/DAB2/GPM6B/SP100/RSAD2/FOXO1/PDE8B/RIPOR2/WNK3/DCLK1/MAP1A/MAGED1/PICALM/FRMD4A/RAB11FIP1/ROCK2/PPP3CA/PPP2R5A/SREBF1/KLF7	22
GO:0003197	endocardial cushion development	9/887	52/18870	0.000640463	0.00730339	0.00514193	TGFB2/JAG1/SNAI1/MDM2/HEY1/APC/RBM24/MDM4/RBPJ	9
GO:0060324	face development	9/887	52/18870	0.000640463	0.00730339	0.00514193	MMP2/ANKRD11/ARID5B/SKI/CHD7/RARA/COL1A1/EP300/CSRNP1	9
GO:0002444	myeloid leukocyte mediated immunity	14/887	110/18870	0.000641101	0.00730339	0.00514193	ANXA3/CCL3/ACE/DDX21/SPON2/FER/TYROBP/GAB2/PTAFR/ITGB2/SYK/CPLX2/CX3CR1/IL13RA2	14
GO:0001767	establishment of lymphocyte polarity	5/887	16/18870	0.000642131	0.00730339	0.00514193	GSN/DOCK8/RIPOR2/DOCK2/MYH9	5
GO:0002399	MHC class II protein complex assembly	5/887	16/18870	0.000642131	0.00730339	0.00514193	HLA-DPB1/HLA-DQB1/B2M/HLA-DRB1/HLA-DRA	5
GO:0002503	peptide antigen assembly with MHC class II protein complex	5/887	16/18870	0.000642131	0.00730339	0.00514193	HLA-DPB1/HLA-DQB1/B2M/HLA-DRB1/HLA-DRA	5
GO:0046325	negative regulation of glucose import	5/887	16/18870	0.000642131	0.00730339	0.00514193	TNF/ENPP1/ACE/APPL2/GRB10	5
GO:0051895	negative regulation of focal adhesion assembly	5/887	16/18870	0.000642131	0.00730339	0.00514193	ARHGAP6/CORO1C/THBS1/DLC1/PHLDB2	5
GO:0150118	negative regulation of cell-substrate junction organization	5/887	16/18870	0.000642131	0.00730339	0.00514193	ARHGAP6/CORO1C/THBS1/DLC1/PHLDB2	5
GO:1902285	semaphorin-plexin signaling pathway involved in neuron projection guidance	5/887	16/18870	0.000642131	0.00730339	0.00514193	NRP2/NRP1/ECE1/PLXNA2/PLXNC1	5
GO:0048762	mesenchymal cell differentiation	25/887	262/18870	0.00064489	0.00731923	0.00515308	FOXC1/IL1B/HES1/TGFB2/DAB2/JAG1/MEF2C/SEMA5A/SNAI1/NRP2/BCL2/SEMA6A/NRP1/MDK/HEY1/CORO1C/RDH10/WWTR1/COL1A1/PHLDB2/ROCK2/HIF1A/SPRY2/RBPJ/SPRED1	25
GO:0043087	regulation of GTPase activity	28/887	307/18870	0.000647866	0.00733746	0.00516591	PRKG1/CCL3L1/DOCK11/PREX2/THY1/STMN1/RALBP1/ITGB1/NTRK2/CCL3/DOCK8/RIPOR2/CCL4/RAP1A/PBXIP1/CCL2/PLXNA2/CORO1C/PICALM/TBC1D9/SIPA1L1/RGS16/ARHGAP25/PLXNC1/RASGEF1B/TBC1D5/RDX/SRGAP2	28
GO:0032479	regulation of type I interferon production	15/887	123/18870	0.000658546	0.00741786	0.00522252	OAS3/IFIH1/HAVCR2/ZBTB20/OAS1/HMGB2/NMB/XAF1/CD14/ZC3HAV1/TYROBP/TRIM56/SYK/REL/MORC3	15
GO:0032606	type I interferon production	15/887	123/18870	0.000658546	0.00741786	0.00522252	OAS3/IFIH1/HAVCR2/ZBTB20/OAS1/HMGB2/NMB/XAF1/CD14/ZC3HAV1/TYROBP/TRIM56/SYK/REL/MORC3	15
GO:0030833	regulation of actin filament polymerization	16/887	136/18870	0.000659119	0.00741786	0.00522252	KANK2/HCK/GSN/SPTBN1/RICTOR/ARHGAP18/ARPC3/ARPC2/ADD3/FMN1/FER/BIN1/TMOD3/ARPC5/NCK2/RDX	16
GO:0030111	regulation of Wnt signaling pathway	30/887	338/18870	0.000662601	0.00742969	0.00523085	MDFIC/DAB2/TLE4/SULF2/GPRC5B/SEMA5A/HIC1/RPS12/FOXO1/FZD7/FAM53B/SIAH2/RNF213/ZEB2/SMURF2/PBXIP1/MDK/TLE3/LRP1/SKI/APC/CSNK1D/WWTR1/SULF1/COL1A1/TBL1X/TNFAIP3/MACF1/RBPJ/GRB10	30
GO:0002931	response to ischemia	10/887	63/18870	0.000664331	0.00742969	0.00523085	MAP3K5/SQSTM1/MEF2C/BCL2/P2RX7/UCHL1/RCAN1/ROCK2/HK2/CX3CR1	10
GO:0140895	cell surface toll-like receptor signaling pathway	10/887	63/18870	0.000664331	0.00742969	0.00523085	LY96/PIK3R1/OAS1/CD14/IRAK2/APPL2/NINJ1/NR1D1/TNFAIP3/PIK3AP1	10
GO:0044409	entry into host	18/887	163/18870	0.000672327	0.00748785	0.0052718	SLC1A5/CD55/ITGB1/CXCL8/TRIM22/GAS6/GSN/SELPLG/CD4/ITGB5/NRP1/IFITM3/HLA-DRB1/PLSCR1/FCN1/HSPA1A/HSPA1B/INSR	18
GO:1903844	regulation of cellular response to transforming growth factor beta stimulus	18/887	163/18870	0.000672327	0.00748785	0.0052718	PMEPA1/PEG10/CDKN2B/HIPK2/SKIL/ZEB2/SMURF2/USP15/SKI/THBS1/HTRA1/ARID4B/CFLAR/HSPA1A/SPRY2/FKBP1A/EP300/SPRED1	18
GO:0042886	amide transport	31/887	354/18870	0.000680307	0.00756101	0.00532331	PRKG1/TNF/IL1B/CPE/ITPR1/NNAT/ITGB1/NTRK2/FOXO1/PDE8B/P2RX7/SLC17A6/TAP1/PLCB1/VGF/PCLO/ABCA1/PTPRN/ANXA1/HLA-DRB1/RAB8B/CHD7/CLN8/CCDC186/NR1D1/SLC1A3/HIF1A/PPP3CA/SREBF1/RBP4/KLF7	31
GO:0050777	negative regulation of immune response	21/887	205/18870	0.000684341	0.00756492	0.00532606	IRAK3/LGALS3/HCK/CD55/OAS3/PARP14/PRKDC/HAVCR2/OAS1/IFI16/RPS19/USP15/ANXA1/HLA-DRB1/FER/BCL6/SYK/PTPN6/TNFAIP3/HLA-F/IL13RA2	21
GO:0032635	interleukin-6 production	19/887	177/18870	0.000685921	0.00756492	0.00532606	TNF/IRAK3/IL1B/IFIH1/STAT3/GAS6/HAVCR2/ZBTB20/IL6R/P2RX7/NMB/IL1A/SPON2/TYROBP/MAPKAPK2/PTAFR/SYK/PTPN6/TNFAIP3	19
GO:0032675	regulation of interleukin-6 production	19/887	177/18870	0.000685921	0.00756492	0.00532606	TNF/IRAK3/IL1B/IFIH1/STAT3/GAS6/HAVCR2/ZBTB20/IL6R/P2RX7/NMB/IL1A/SPON2/TYROBP/MAPKAPK2/PTAFR/SYK/PTPN6/TNFAIP3	19
GO:0042113	B cell activation	26/887	278/18870	0.000686308	0.00756492	0.00532606	PRLR/DOCK11/ITM2A/SKAP2/MEF2C/PIK3R1/ITGB1/PRKDC/BCL2/SH3KBP1/ZFP36L1/NFATC2/FNIP1/ATM/NBN/TYROBP/BAX/PTPRJ/ST3GAL1/NFKBIZ/BCL6/SYK/PTPN6/TNFAIP3/RBPJ/EP300	26
GO:0040037	negative regulation of fibroblast growth factor receptor signaling pathway	6/887	24/18870	0.00068856	0.00757417	0.00533257	SULF2/CREB3L1/SPRY4/THBS1/SULF1/SPRY2	6
GO:0016525	negative regulation of angiogenesis	17/887	150/18870	0.000698238	0.00766488	0.00539643	TNF/FOXC1/TGFB2/HSPG2/ANGPT2/COL4A3/CREB3L1/SEMA6A/SYNJ2BP/THBS1/SULF1/PTPRM/SLC12A2/ATP2B4/ROCK2/SPRY2/SPRED1	17
GO:0038127	ERBB signaling pathway	15/887	124/18870	0.000717348	0.00785856	0.00553279	IFI6/PIK3CA/PTPN18/ERBIN/ITGA1/FER/PTPN12/CCDC88A/PTPRJ/SPRY2/RALB/PIK3C2A/RBPJ/NCK2/RNF115	15
GO:0002294	CD4-positive, alpha-beta T cell differentiation involved in immune response	11/887	75/18870	0.000725131	0.0079276	0.0055814	STAT3/IL6R/FOXP1/JAK1/ANXA1/HLA-DRB1/RARA/NFKBIZ/BCL6/HLA-DRA/RORA	11
GO:0002573	myeloid leukocyte differentiation	23/887	235/18870	0.000737483	0.00802236	0.00564812	TNF/PIK3R1/SH3PXD2A/CCL3/NR3C1/CD4/IFI16/ZFP36L1/FOXP1/LTBR/FSHB/FSTL3/HLA-DRB1/MAFB/ANXA2/RARA/TYROBP/GAB2/SNX10/PPP3CA/TOB2/MYH9/RBPJ	23
GO:0045861	negative regulation of proteolysis	23/887	235/18870	0.000737483	0.00802236	0.00564812	TNF/ECM1/SORL1/IFI6/GAS6/PLAT/IFI16/SIAH2/MAP1A/HIPK2/MDM2/TIMP1/CAST/FNIP1/PICALM/LRP1/THBS1/CLN8/BIN1/SERPINI1/RYBP/CST3/RPS6KA3	23
GO:0030834	regulation of actin filament depolymerization	9/887	53/18870	0.000739788	0.00802236	0.00564812	PLEK/SEMA5A/GSN/PIK3CA/SPTBN1/ADD3/TMOD3/RDX/DSTN	9
GO:0048260	positive regulation of receptor-mediated endocytosis	9/887	53/18870	0.000739788	0.00802236	0.00564812	ANGPT1/DAB2/CD63/B2M/ANXA2/CLU/SYK/TBC1D5/INSR	9
[truncated: 1,515 more rows]

## Sheet: GO-BP enrichment of G3
GO-BP enrichment of G3 in Fig.2F
[truncated: 652 more rows]

## Sheet: KEGG of RGS4i-AtT20
KEGG enrichment of RGS4i treated AtT20 in Fig.6A
[truncated: 48 more rows]

[truncated: 1 more sheets: HMARK of RGS4i-AtT20]
