# Supplementary material for: Integrating single-cell and bulk RNA sequencing data reveals RGS4 as a functional driver in a proliferative subgroup of SF-1 lineage PitNETs
Source: Front Cell Dev Biol. 2026 Apr 22;14:1815682. doi: 10.3389/fcell.2026.1815682 (PMC13144082; doi:10.3389/fcell.2026.1815682)
Supplement: Supplementary file 6 [file Table1.xlsx]

## Sheet: Sheet1
Target	Source	Catalog Number	Usage
Bcl2	proteintech	68103-1-Ig	WB
Bax	abcam	ab32503	WB
β-Actin	proteintech	66009-1-Ig	WB
p53	abcam	ab131442	WB
HA	proteintech	66006-1-Ig	WB
FLAG	proteintech	66008-4-Ig	WB
RGS4	proteintech	14530-1-AP	WB
