# Supplementary material for: Integrating single-cell and bulk RNA sequencing data reveals RGS4 as a functional driver in a proliferative subgroup of SF-1 lineage PitNETs
Source: Front Cell Dev Biol. 2026 Apr 22;14:1815682. doi: 10.3389/fcell.2026.1815682 (PMC13144082; doi:10.3389/fcell.2026.1815682)
Supplement: Supplementary file 7 [file Table5.xlsx]

## Sheet: Sheet 1
symbol	CTRL_1	CTRL_2	CTRL_3	CTRL_4	RGS4i_1	RGS4i_2	RGS4i_3	RGS4i_4
0610010K14Rik	0.486075	0.680416	0.428612	0.529373	0.891824	0.455841	0.485421	0.434541
0610030E20Rik	7.34813	7.91134	7.37357	7.06301	7.94286	7.72027	7.3554	7.47321
0610040J01Rik	29.7547	30.6009	28.4213	26.6147	25.0045	29.1329	26.8103	27.103
1110002E22Rik	7.09004	7.33209	7.3932	7.35652	6.69415	7.18315	7.2963	8.03042
1110004F10Rik	66.6678	65.5549	64.1171	65.5422	63.8647	65.8991	65.9534	63.198
1110038F14Rik	14.1695	13.6445	12.2647	13.7457	12.0268	14.2413	11.7373	11.3306
1110059E24Rik	10.1665	10.924	11.1948	10.1449	9.65452	9.8361	9.5766	9.711
1110059E24Rik.1	10.1665	10.924	11.1948	10.1449	9.65452	9.8361	9.5766	9.711
1110059G10Rik	2.40257	2.2926	2.24566	2.46886	2.25648	2.36901	2.21037	2.1724
1110065P20Rik	6.57011	5.0432	5.26972	6.2288	5.16961	6.38524	5.7248	5.09705
1190005I06Rik	0	0	0.0937961	0	0.0363095	0.0380018	0	0.0760748
1500009L16Rik	6.05089	6.42789	5.57988	6.11773	6.79787	6.55645	6.28239	6.61014
1600012H06Rik	8.21856	8.33967	8.05906	8.79981	8.4878	7.75891	8.77087	8.6541
1600014C10Rik	7.26379	6.476	7.15106	7.6859	7.04014	6.8159	7.53902	7.05178
1600014C23Rik	0.889573	1.02549	0.980513	1.08507	0.835049	1.50958	1.3905	0.715735
1700001F09Rik	0.477827	0.300455	0.383036	0.227079	0.0889666	0.232783	0.226332	0.1398
1700001J03Rik	0	0	0.0780193	0	0	0	0	0.0949182
1700001J11Rik	0.0144144	0	0.0508414	0.0301409	0	0.0154489	0	0
1700001K19Rik	0.442302	1.11247	0.425471	0.71467	0.658819	0.905	0.419011	0.172542
1700001O22Rik	2.18995	2.38166	2.64762	2.80803	2.99015	2.4357	2.5835	2.88125
1700003E16Rik	4.04573	3.86095	4.48219	3.50682	5.1168	4.577	4.86457	4.80386
1700003F12Rik	1.37705	1.98269	2.94891	1.06951	1.81306	2.82525	2.82897	2.19479
1700008O03Rik	0.261224	0.30974	0.221129	0.316811	0.374507	0.179182	0.22866	0.257816
1700010I14Rik	0.720417	0.297983	0.325012	0.543009	0.549016	0.466865	0.628517	0.431356
1700011L22Rik	0.0374268	0	0	0	0	0	0	0
1700013G24Rik	0	0.0724107	0.064619	0	0.225133	0.0785419	0.152731	0
1700017B05Rik	21.1988	20.751	21.5193	20.3154	21.0325	21.313	21.1582	22.0727
1700019A02Rik	0.247104	0.0976659	0.305048	0.723381	0.101218	0.105936	0.206	0
1700019D03Rik	4.91306	5.06493	4.90311	4.61744	4.72242	4.3152	4.9904	5.11839
1700020A23Rik	0.571582	0.205376	0.504011	0.597597	0.585326	0.111383	0.433186	0.557436
1700020L24Rik	0.731426	0.325227	0.386976	0.305887	0.187254	0.391961	0.19055	0.353096
1700020N01Rik	0	0.0668014	0.0298067	0.141365	0	0	0	0
1700024B05Rik	14.205	19.5494	14.0082	14.877	21.7575	18.5672	15.9199	16.1275
1700025G04Rik	2.86664	2.80035	2.88681	3.21849	2.89887	2.95717	3.10267	3.2465
1700028J19Rik	1.12889	1.98692	1.78867	1.73352	1.53536	1.47458	2.05868	1.30566
1700028K03Rik	0.120557	0.190597	0.11481	0.146211	0.0641972	0.170557	0.115579	0.237969
1700029H14Rik	0	0	0	0.0282531	0	0	0	0
1700030J22Rik	0.499865	0.645895	0.452074	0.549417	0.630012	0.45332	1.05515	0.481244
1700030K09Rik	6.80079	7.2437	6.84048	7.27253	7.34828	8.03719	7.16777	7.37895
1700034J05Rik	0	0.0504732	0	0.106811	0	0	0	0.0273991
1700037C18Rik	1.11856	1.19932	1.69984	1.31876	1.706	1.41565	1.31443	1.25103
1700037C18Rik.1	1.11856	1.19932	1.69984	1.31876	1.706	1.41565	1.31443	1.25103
1700047F07Rik	0	0	0.0967439	0	0.0749014	0	0	0
1700049E17Rik1	1.63543	0.883402	0.692205	0.50156	0.558252	1.30876	0.454464	1.12285
1700049E17Rik2	0.0874215	0.151168	0.192717	0	0.0895236	0.11712	0.0683248	0.0468919
1700056E22Rik	2.53584	2.80398	2.5555	2.93532	2.31859	2.52371	2.86275	1.78121
1700066M21Rik	9.27058	8.87882	9.27366	7.43383	8.80063	8.66374	9.17823	9.74151
1700067K01Rik	0.529789	0.756149	0.622879	0.84111	0.743464	0.736054	0.63387	0.926192
1700088E04Rik	0.152381	0.351326	0.460685	0.402083	0.31952	0.349966	0.34783	0.210176
1700093K21Rik	0.038266	0.113433	0.0506134	0.0400076	0.019593	0.0410124	0.039876	0.123152
1700102P08Rik	0.59029	0.491174	0.164371	0.389783	0.318149	0.366275	0.19425	0.666578
1700109H08Rik	2.3075	1.7844	2.93044	1.73073	1.6695	1.93549	1.67276	1.95075
1700113H08Rik	3.86476	5.14069	6.26963	3.91116	4.38898	3.98283	5.86035	5.47488
1700123K08Rik	0	0	0	0	0	0	0	0.0670193
1700123O20Rik	9.42633	8.43182	9.37941	9.87611	8.08819	9.25211	10.3606	9.28207
1810009A15Rik	0.0531854	0.236488	0.281388	0.0834092	0.0816965	0.085504	0.249405	0.0570561
1810010H24Rik	0.957149	0.720583	0.683236	0.857754	0.700117	0.806022	1.06867	0.66009
1810024B03Rik	0.421858	0.342023	0.448292	0.474986	0.420925	0.417356	0.304344	0.464163
1810030O07Rik	12.3352	10.8811	12.1943	12.257	11.306	11.5432	11.7274	10.4703
1810037I17Rik	38.5654	38.0413	36.0496	38.5902	36.1028	42.859	39.0497	41.0169
1810055G02Rik	13.3441	13.0442	11.2808	13.5034	11.5546	13.6895	12.9275	13.3959
1810062G17Rik	0.92733	0.791351	0.631862	0.572908	0.647474	1.08424	0.966348	1.17569
2010109A12Rik	0	0	0.0796715	0	0.0925253	0.0968375	0.0313848	0.0969282
2010315B03Rik	1.72672	2.46233	1.87729	2.02072	2.0596	2.08198	2.331	2.47335
2200002D01Rik	0.0736571	0.412426	0.151549	0.462057	0.402284	0.157887	0.665221	0.684819
2210016L21Rik	13.9393	15.4966	13.6036	14.0875	13.4649	14.1049	14.8771	14.6544
2210408I21Rik	0.606858	0.542228	0.461111	0.654728	0.700784	0.705768	0.672757	0.616394
2210418O10Rik	0.22439	0.337401	0.301096	0.265203	0.45957	0.669202	0.162665	0.408177
2300009A05Rik	3.70559	4.02198	4.53729	3.85417	3.87334	5.10334	5.02196	3.43974
2310009B15Rik	4.62993	4.85673	4.7211	4.90948	4.51655	4.44484	4.59608	3.90759
2310011J03Rik	15.4857	16.8892	15.3183	15.6792	15.8581	16.7219	16.1858	16.7126
2310022A10Rik	11.8413	12.0339	11.8157	12.985	12.1672	12.1832	11.5694	12.7203
2310022B05Rik	31.0845	29.9576	29.9184	28.8694	31.2969	30.3536	30.9404	32.3377
2310030G06Rik	8.01372	8.93458	8.53781	7.851	9.51785	10.3982	9.48323	9.15896
2310033P09Rik	13.4474	14.9706	14.6772	14.1532	13.1281	13.4197	12.0202	14.0735
2310034G01Rik	3.32818	3.15042	2.68811	2.51471	2.72084	3.20735	3.73051	2.7303
2310039H08Rik	36.0818	40.4827	39.8593	43.3089	36.7946	41.1019	38.1776	36.9237
2310057J18Rik	0.0413346	0	0	0	0	0	0	0
2310057M21Rik	2.64778	2.8587	2.68287	2.8302	2.33606	2.54769	2.74156	2.93728
2310061I04Rik	21.0452	21.3607	23.2422	22.5851	20.5413	21.3622	20.9858	19.5222
2410002F23Rik	24.3989	26.7553	25.3451	25.5094	23.3324	23.8536	24.1715	24.734
2410004B18Rik	8.59219	9.25672	7.54307	6.68797	7.01578	7.60645	6.78431	8.36478
2410004P03Rik	0	0	0	0	0	0	0.0226268	0
2510002D24Rik	8.26916	8.88575	9.95759	7.40273	8.20337	8.28104	7.99773	8.0393
2510009E07Rik	3.01864	3.20818	3.42008	3.47408	3.36081	3.71808	3.36511	3.20695
2510039O18Rik	50.6187	49.586	51.4415	48.9681	49.2152	46.6565	50.4334	50.7427
2610008E11Rik	2.99959	3.02779	2.77609	2.89955	2.86649	3.04166	2.6475	3.10693
2610021A01Rik	7.81122	8.00737	8.65855	8.02622	8.59816	8.71079	8.02454	8.23551
2610028H24Rik	0.0450439	0.0222541	0.0198595	0	0	0.14483	0.140817	0
2610042L04Rik	0.0203605	0	0.0179535	0.212872	0.0625502	0.0218218	0.0636515	0.0436845
2610318N02Rik	12.6313	15.0306	14.8409	14.0349	12.8314	14.7851	14.6038	15.1426
2700049A03Rik	10.3266	10.0489	11.0007	10.3254	10.6017	9.7447	9.54956	10.7208
2700062C07Rik	15.2123	13.8639	15.7907	13.241	14.595	14.4837	12.5049	11.883
2700097O09Rik	5.43763	4.89687	5.55685	5.46123	6.2654	5.68036	5.75408	6.0959
2810004N23Rik	14.5852	14.7597	14.569	15.2109	13.1077	14.4215	13.5853	14.4155
2810021J22Rik	2.39511	1.99955	2.36195	2.12594	1.822	2.11647	2.04764	2.00309
2810408A11Rik	2.44864	2.73999	2.14487	2.47532	2.22522	2.64177	3.04173	2.17454
2810459M11Rik	0.172921	0.205037	0.162644	0.168738	0.153468	0.0741326	0.264288	0.222606
2900026A02Rik	21.295	20.4453	21.3545	21.2693	20.738	20.7645	20.6961	21.5001
2900092C05Rik	0	0	0	0	0.0886657	0	0	0
3110009E18Rik	1.01219	1.1408	1.14355	1.174	1.02033	0.881429	0.93941	1.00102
3110040N11Rik	10.2005	14.2711	12.3229	16.7309	11.8513	13.4735	12.4825	14.055
3110082I17Rik	10.2488	11.0081	11.3963	11.105	10.5362	12.0971	11.4568	10.5092
3300002I08Rik	0.634859	0.663155	0.527819	0.47411	0.631549	0.680424	0.812787	0.953486
3425401B19Rik	4.38305	4.32411	3.98036	4.60415	3.77565	4.32093	3.51178	4.06622
3830403N18Rik	18.8618	21.1992	19.8789	18.4239	22.1626	18.6047	21.0258	16.6068
4833420G17Rik	9.73762	9.88606	9.34247	10.0492	9.31933	10.622	8.82769	9.805
4833439L19Rik	21.1097	21.2991	22.5984	21.5918	21.7407	21.1914	21.0185	23.4603
4921524J17Rik	3.65931	3.99997	4.73924	2.74984	5.03544	3.50524	3.76561	4.0483
4921536K21Rik	2.17945	2.22678	2.13098	3.0692	2.38369	2.54245	1.6068	1.87682
4921539E11Rik	0	0	0	0	0	0.0298881	0	0
4930402F06Rik	0	0	0	0	0.0573225	0.0599941	0	0
4930407I10Rik	0.180705	0.227253	0.188314	0.154579	0.201873	0.167265	0.316701	0.176233
4930433I11Rik	0	0	0.0228555	0.0541986	0	0	0	0
4930438A08Rik	0	0	0	0.0191819	0	0.0196636	0	0
4930444P10Rik	1.5077	1.50816	1.98599	0.875736	1.29616	1.39647	0.756475	1.15816
4930447C04Rik	2.41404	2.3663	2.24755	2.15472	2.33402	2.49784	2.11418	2.38998
4930451I11Rik	0.151181	0	0	0	0	0.162031	0.315083	0
4930453N24Rik	8.52829	8.11428	8.26016	8.22797	8.21768	8.49689	8.45655	8.18627
4930503E14Rik	1.16904	2.17322	2.06167	2.11303	2.39429	2.93061	1.75507	1.74301
4930503L19Rik	14.1859	12.7563	13.4935	12.8081	13.1658	12.0128	12.5111	11.2027
4930505A04Rik	0.426665	0.383265	0.376226	0.364978	0.476645	0.166287	0.444618	0.416106
4930519G04Rik	0	0	0	0	0.0198402	0.0207649	0	0
4930522L14Rik	2.96487	2.06333	2.34732	1.99988	3.18308	2.40888	2.30891	2.82154
4930523C07Rik	0	0	0.00664255	0	0	0	0	0
4930544D05Rik	0.0889916	0.0879332	0	0.372168	0.0911315	0	0	0.0954681
4930550C14Rik	0.423169	0.192986	0.229627	0.204198	0.366676	0.488429	0.180912	0.256083
4930556J24Rik	0.0629506	0	0.0832632	0.329079	0.225625	0.371078	0.0327997	0.16883
4930558K02Rik	0	0	0	0.103207	0	0	0.0685785	0.141198
4930562C15Rik	0.122891	0.100001	0.19123	0.120927	0.118443	0.085225	0.143128	0.0542849
4930563E22Rik	0.69544	0.790245	0.67455	0.836156	0.854595	0.91927	0.833406	0.783355
4930568D16Rik	0	0	0	0	0.0640966	0	0	0
4930578I06Rik	0.933736	0.807302	1.4666	1.09826	1.61357	0.813111	1.00343	1.84687
4930579F01Rik	0	0	0	0	0	0.0196636	0	0
4930579G24Rik	10.9157	10.1503	10.4331	9.86368	13.813	10.9471	11.3953	11.6056
4930590J08Rik	0.430376	0.491245	0.523445	0.442206	0.820659	0.652133	0.603133	0.740307
4931406C07Rik	1.01378	1.13435	1.20852	1.24088	1.25157	0.999464	1.16318	1.00798
4931414P19Rik	4.56607	5.27605	4.2683	4.13476	3.74325	4.30546	4.10816	3.88122
4931429L15Rik	0.108423	0.107134	0.0478029	0.151144	0.14804	0.116205	0	0.0775426
4933405L10Rik	0.0516475	0.229649	0.136626	0.0539982	0.264447	0.0553543	0.0538206	0.0831093
4933407L21Rik	0.0229733	0.0227001	0.040515	0	0	0	0	0
4933411K16Rik	0.500868	0.384931	0.539803	0.727312	0.398931	0.626286	0.492946	0.835831
4933424G06Rik	1.47523	1.17485	1.41732	0.943838	2.09694	1.36872	1.37668	1.70069
4933427D14Rik	11.2295	10.4166	10.2348	11.0993	9.69794	9.86818	9.39808	10.0293
4933427D14Rik.1	11.2295	10.4166	10.2348	11.0993	9.69794	9.86818	9.39808	10.0293
4933427D14Rik.2	11.2295	10.4166	10.2348	11.0993	9.69794	9.86818	9.39808	10.0293
4933430I17Rik	1.37835	1.06403	1.55724	1.62122	1.54382	1.77735	1.39146	1.52487
4933434E20Rik	10.1991	9.61087	9.97557	9.0988	10.6805	9.86995	9.53785	9.05845
5031439G07Rik	14.7298	14.93	15.2661	14.9488	13.9744	14.9428	15.2246	14.6823
5730409E04Rik	4.22385	4.22612	4.05247	4.44387	4.63827	4.17111	4.42926	5.04423
5730455P16Rik	9.87358	9.23896	9.39167	10.1571	9.78614	9.04377	9.18987	9.49464
5730480H06Rik	1.33536	1.61677	1.24292	1.25825	1.2704	1.29869	1.25841	1.38833
5730480H06Rik.1	1.33536	1.61677	1.24292	1.25825	1.2704	1.29869	1.25841	1.38833
5730507C01Rik	0	0	0	0	0.0309388	0	0	0
6030458C11Rik	18.8516	17.743	18.2971	18.2793	19.4423	18.6356	18.6788	18.5091
6030468B19Rik	0	0	0	0.0749722	0.0734328	0.0384276	0.0747256	0
6330403K07Rik	0.359838	0.304765	0.385292	0.0537452	0.368491	0.33057	0.374979	0.220586
6330411D24Rik	0	0	0	0	0	0	0	0.052544
6430548M08Rik	10.7677	10.4507	10.3738	10.3126	10.3798	10.1927	10.6229	10.7556
6430550D23Rik	0.269122	0.387486	0.30511	0.48235	0.354334	0.288438	0.472751	0.494928
6430571L13Rik	1.63516	1.38117	1.47674	1.55793	2.01208	1.90799	1.70396	2.78685
6820408C15Rik	0	0	0	0	0.0880207	0.0460615	0.0223926	0.0461047
7530416G11Rik	0	0	0	0	0	0	0	0.0709638
8030474K03Rik	0.0191616	0.0189337	0	0.0400675	0	0	0	0
9030624G23Rik	0	0	0	0	0	0	0.0178243	0
9130401M01Rik	2.8519	3.03147	2.70527	3.26783	3.03848	3.50428	3.46722	3.22943
9230112D13Rik	0.0987144	0	0.304656	0.0516036	0.202176	0.105799	0	0
9330159F19Rik	3.81535	3.84235	3.66375	4.19089	3.6548	4.22478	3.94119	3.79301
9430015G10Rik	16.8045	16.8922	18.1719	16.6132	16.6339	16.1505	17.2192	15.9427
9430038I01Rik	2.34992	1.91959	1.97205	1.91246	1.68177	1.69575	2.03835	1.71166
9530068E07Rik	88.5784	84.4052	87.774	88.3589	89.6465	88.1432	87.4005	85.5261
9930012K11Rik	0.222565	0.205257	0.170087	0.356799	0.471028	0.174929	0.247392	0.413855
9930111J21Rik2	0	0	0.00965096	0	0	0	0	0
A030003K21Rik	0.0462649	0.0914294	0.0815913	0.0967413	0	0.099171	0.0964231	0
A030005L19Rik	0.285855	0.282456	0.882218	0.448299	0.243941	0.868054	0.496471	0.868867
A030014E15Rik	0	0.0476673	0	0	0	0	0	0.0517519
A130010J15Rik	7.02937	6.99747	6.30604	7.47696	6.69826	7.03848	7.1979	7.97132
A2m	0.0109386	0	0.00482273	0	0.0168024	0	0	0.0117347
A2ml1	0	0.009788	0.00436739	0	0	0	0	0
A330040F15Rik	0.0495909	0.0326674	0.131185	0.0691307	0.101567	0.124017	0.189484	0.248267
A3galt2	0.385283	0.486451	0.396359	0.38044	0.460305	0.550581	0.234205	0.344436
A430005L14Rik	29.7154	30.9755	27.7515	30.3953	30.6073	31.8481	30.089	28.7194
A430033K04Rik	4.21771	4.65839	5.0993	4.46847	4.89501	5.06287	5.56722	4.83636
A4galt	2.91623	3.04811	2.83904	3.54244	3.34886	3.37847	2.82814	2.92955
A4gnt	0	0	0	0	0.0570522	0	0	0
A530016L24Rik	0.259292	0.219607	0.283077	0.309821	0.126441	0.291135	0.244468	0.198687
A630001G21Rik	0.0283499	0.042019	0.0624961	0.0296402	0.0290316	0.0911538	0	0
A630089N07Rik	3.54099	3.65954	3.67996	4.08937	3.75564	3.51438	3.68998	3.55643
A630095N17Rik	0.136776	0.0675747	0	0.0715007	0	0	0.0356328	0
A930003A15Rik	0	0.134789	0	0	0.0698459	0	0	0
AA414768	17.9933	19.0471	17.7518	16.8959	20.1152	18.0733	15.6943	19.1717
AA467197	0	0.0315405	0	0.0667459	0.0326876	0.273689	0	0.0342431
AA986860	0.327032	0.0729677	0.399999	0.187503	0.183652	0.146986	0.164899	0.452687
AB124611	0.159226	0.0786659	0.117002	0.110982	0.0543514	0.199096	0.110617	0.0284689
AI182371	0.415474	0.111964	0.111018	0.184284	0.554393	0.32385	0.301757	0.405192
AI429214	0.497408	0.570131	0.438606	0.99849	0.529743	0.405162	0.725671	0.576296
AI467606	8.54656	7.58078	8.71046	8.20824	6.89988	7.73272	7.70486	7.97451
AI593442	1.10788	1.00348	1.08158	1.19967	1.33036	1.15912	1.23696	1.10361
AI597479	23.5863	21.8245	22.2472	21.8269	21.2537	21.9467	23.5835	21.4192
AI661453	2.81771	2.73917	2.37076	2.97772	2.19327	2.74319	2.81755	2.15098
AI837181	15.0184	15.5346	15.3246	14.3628	14.3251	18.5727	14.6035	14.5487
AI854703	0.624243	0.440585	0.53472	0.559419	0.438345	0.372755	0.557579	0.59314
AI987944	3.2854	3.89938	3.09127	3.4149	4.39432	3.53147	4.35191	3.95607
AK157302	0.259459	0.216931	0.263984	0.146067	0.204383	0.192517	0.207981	0.171287
AU015836	0	0.0227545	0	0.0240765	0.0471643	0	0	0
AU018091	0	0	0	0	0.0215293	0	0.0438167	0
AU021092	0.168421	0.277363	0.14851	0.293477	0.11498	0.481356	0.117005	0.180678
AU022252	3.49892	3.52075	3.49926	3.59525	3.88302	3.25979	3.47053	3.75356
AU040320	14.0004	14.9978	13.6491	14.2977	13.0177	14.1767	14.3593	13.4726
AU041133	2.62414	3.18354	2.45533	2.36252	2.9261	2.68748	2.93205	2.86203
AW146154	1.53776	2.14221	1.8339	1.58139	1.95551	1.5333	1.6747	1.6632
AW209491	7.03132	6.20911	6.2783	7.09968	7.44689	7.18294	6.68027	7.39354
AW551984	0	0.0124772	0.0111346	0	0	0.0270674	0	0
AW554918	3.00564	2.694	3.00273	2.66163	3.24049	2.99252	3.12069	2.47261
AY074887	0.299609	0.049341	0.660475	0	0.0511355	0.214075	0.156108	0.0535689
AY358078	0	0	0.0231762	0	0	0.0281697	0	0
Aaas	30.9477	28.4913	30.363	28.6113	31.8043	29.3887	31.8208	31.0357
Aacs	32.7106	36.9981	36.1183	35.7933	33.4156	35.9874	33.7132	33.1993
Aadat	0	0	0	0	0	0.0188962	0	0
Aagab	11.7883	10.9001	11.6881	11.9644	10.6735	11.0261	10.7417	11.08
Aak1	12.5172	12.2056	12.7657	11.4699	12.5982	12.0611	12.3425	12.5967
Aamdc	2.34427	2.07881	2.553	2.55571	1.96975	2.80243	2.47422	2.48263
Aamp	39.3993	39.8634	39.9314	40.9487	35.8435	38.2162	38.789	39.7531
Aanat	0.184726	0.159713	0.142527	0.193134	0.0709379	0.0989921	0.0962491	0.0743136
Aar2	12.0033	10.517	11.9518	11.3613	10.8343	11.3392	10.7151	10.8826
Aars2	6.95469	8.08234	7.25529	7.6925	6.81658	8.01526	6.97858	7.12367
Aarsd1	1.11979	1.37998	0.876465	1.14444	0.811718	0.755155	0.72112	1.1203
Aasdh	2.46695	2.27949	3.018	2.53275	2.56268	2.55825	2.73749	2.67986
Aasdhppt	17.5072	17.9654	15.9014	15.5542	16.395	16.3785	14.9549	14.4116
Aass	0	0.0198812	0	0	0	0	0	0
Aatf	19.3271	23.3293	19.4617	21.858	19.3943	20.1118	20.3077	19.5419
Aatk	11.602	11.3951	11.4508	11.1992	10.7385	11.2447	10.363	10.7546
Abat	1.38771	0.984329	1.42469	1.06224	1.46675	1.32795	1.26017	1.13779
Abca1	0.0148219	0.0219685	0.0261394	0.0154965	0.00758916	0.0198572	0.00772278	0.0119255
Abca12	0	0	0	0.00271121	0	0	0	0.0111276
Abca13	0.0136191	0.0115346	0.0102935	0.0122048	0.0199236	0.0166817	0.0385214	0.0229589
Abca17	0.072221	0.192677	0.19105	0.120813	0.110936	0.216732	0.165571	0.108468
Abca2	27.0768	24.3998	27.8275	27.0248	27.3887	26.3524	27.5593	28.0553
Abca3	10.354	10.8175	10.5272	10.0997	10.384	10.0726	10.2984	10.7517
Abca4	2.94499	2.83422	3.01088	2.97885	3.20879	2.90303	2.94908	3.10792
Abca5	4.44535	4.12376	3.97609	3.67531	4.73103	4.0663	4.39797	3.96925
Abca6	0.0284549	0	0.00627276	0	0	0	0	0
Abca7	15.8104	15.0379	16.88	15.7808	17.0001	16.4087	16.9201	17.8823
Abca8b	1.61918	1.67148	1.21793	1.55766	1.85942	1.64668	1.78434	1.99785
Abca9	0	0	0	0	0	0	0	0.0102372
Abcb10	9.5866	9.60476	9.31829	8.84814	9.04087	8.47778	9.35803	9.49023
Abcb11	0.0596967	0.0368667	0	0.0624137	0.015283	0.0159953	0.0155521	0.0640412
Abcb1a	0.133138	0.0138479	0.0370734	0	0.121988	0.0675919	0.0146042	0.0375862
Abcb1b	2.98452	3.21971	2.98344	3.10026	4.02091	3.63141	3.74113	3.56263
Abcb4	0	0	0	0	0.0083818	0	0	0
Abcb5	0.0350844	0.0173336	0.00773421	0	0	0.0376025	0.0365606	0
Abcb6	1.09095	1.19933	1.27414	1.3521	1.13198	1.08407	0.986273	0.984328
Abcb7	17.0312	17.6126	16.9789	16.4602	15.4896	17.1942	16.2299	15.9267
Abcb8	12.6406	13.0587	13.154	13.1227	12.3886	13.7129	12.8009	12.9173
Abcb9	2.0979	2.12037	1.80153	2.07153	2.66789	1.71942	2.08615	2.35355
Abcc1	7.81636	7.80636	7.90868	7.96728	8.10592	7.47199	7.94107	7.88843
Abcc10	4.92321	4.42744	5.28945	4.43873	4.76628	4.80233	4.66343	5.4197
Abcc12	0	0	0	0	0	0	0.012033	0
Abcc2	0.00900138	0.0177887	0.0158745	0	0.0368713	0	0.00938012	0.0193129
Abcc3	0.0269567	0.00665904	0.011885	0	0.0552099	0.0144458	0	0.0144593
Abcc4	0.096165	0.0475107	0.0529979	0.0439871	0.0246193	0.0515335	0.0250528	0.0257909
Abcc5	13.7587	13.8473	14.4876	14.9299	14.2515	14.5265	14.2177	15.2305
Abcc6	0.100681	0.132645	0.136128	0.112281	0.0824819	0.115101	0.0839341	0.223218
Abcc8	17.0782	17.9538	18.4286	17.0863	18.4902	18.4108	18.242	18.5452
Abcc9	0.366893	0.376124	0.400356	0.383591	0.385108	0.452209	0.367992	0.359154
Abcd1	5.01067	4.60713	5.13721	4.61621	5.03735	4.62415	4.53421	5.14931
Abcd2	0.781431	0.848713	0.728915	0.72922	0.667953	0.699084	0.740282	0.886797
Abcd3	9.61016	9.44983	9.19309	9.7979	9.67424	9.34483	8.67318	8.54131
Abcd4	1.49647	1.4455	1.46336	1.50441	1.95978	1.47536	1.57443	1.698
Abce1	71.2419	68.3344	69.6382	67.6706	68.3768	67.2383	66.2483	64.2343
Abcf1	58.7318	61.1307	59.5589	60.2943	58.0843	58.8035	57.2831	60.5027
Abcf2	98.4885	92.7828	95.4259	88.1248	91.244	89.9856	88.271	89.4285
Abcf3	20.29	21.8936	21.0985	20.1979	19.8385	21.6653	20.9862	20.5625
Abcg1	3.98543	2.8742	3.37271	4.51241	4.54548	4.48403	4.26137	3.34338
Abcg2	0.612288	0.600352	0.448537	0.517049	0.443731	0.429076	0.647867	0.409267
Abcg3	0.0108169	0	0	0	0	0	0	0
Abcg4	2.78548	3.16739	2.87206	2.81211	2.777	2.73267	3.37879	3.42299
Abcg5	0.056637	0.0279817	0.0873977	0	0.0869983	0	0	0
Abcg8	0	0	0	0.0214178	0	0	0.064042	0
Abhd1	0.0873718	0.0215832	0	0.0456742	0.0671045	0	0	0.0234326
Abhd10	6.18952	6.68864	6.82684	6.0492	6.97431	6.01254	6.29895	5.88493
Abhd11	8.80439	7.38949	6.70348	7.48609	7.15133	7.61726	7.1667	5.76571
Abhd12	30.4968	31.4513	30.6099	28.7134	29.7397	30.3093	30.9579	30.9068
Abhd12b	0	0.0288834	0	0.0305615	0	0.0313291	0	0.0313584
Abhd13	13.5816	14.1145	14.0895	13.3026	13.0219	12.3682	14.2302	14.5939
Abhd14a	15.3891	16.3564	15.3984	14.9484	15.7591	16.9225	16.8896	15.6114
Abhd14b	1.40891	1.5058	1.78746	1.62334	1.98751	1.57166	1.58804	1.8199
Abhd15	2.59373	2.11282	2.42099	2.91021	1.94349	1.8849	2.08318	3.0811
Abhd16a	14.6921	15.0948	16.9723	15.9842	16.4376	16.8075	16.3666	16.3499
Abhd16b	0.281239	0.213764	0.247991	0.384513	0.332309	0.255051	0.157808	0.301706
Abhd17a	21.074	22.0988	23.1791	23.0453	19.8777	20.5913	21.6245	23.2734
Abhd17b	23.4899	21.7541	23.7912	22.4502	24.1818	23.2801	22.2794	21.3879
Abhd17c	14.3979	14.4243	14.269	14.1292	14.3599	14.4573	14.2739	12.9236
Abhd18	1.23605	1.12635	1.31397	1.28513	1.25522	1.08189	1.12705	1.16394
Abhd2	14.8943	13.7913	14.8598	13.9812	14.3041	14.6243	14.7868	15.1562
Abhd3	2.74005	2.45606	2.31258	2.20996	2.86607	2.39132	2.36586	2.91847
Abhd4	8.46695	9.1994	9.94436	9.81958	11.6926	10.0788	11.6422	11.1309
Abhd5	6.02819	5.99472	6.41278	6.08686	6.79376	6.79253	6.32214	5.98275
Abhd6	17.5357	17.632	16.7369	16.7041	16.9431	16.5146	17.6982	17.4532
Abhd8	20.0143	18.8646	19.1341	19.2421	18.7988	19.2915	19.5614	19.5823
Abi1	19.4476	18.934	18.7105	18.5205	18.6668	20.5678	18.9558	18.8399
Abi2	13.669	13.4353	13.1629	12.8907	14.0575	13.4553	14.5814	12.9375
Abi3	0.0554778	0.0365453	0.0896856	0.0483357	0.0473432	0.0990993	0.0578121	0.0892729
Abi3bp	0.0414238	0.025582	0.0593561	0.0108273	0.010605	0.0277481	0.00539584	0.0111096
Abl1	14.1797	14.2238	14.4949	14.1154	13.6526	13.4335	14.2829	13.6983
Abl2	13.408	12.4896	13.0112	12.7692	11.8225	12.3125	12.2344	13.3119
Ablim1	4.09419	4.07407	4.32996	4.58964	4.04784	4.40526	4.49418	4.24046
Ablim2	1.36228	1.32992	1.29733	1.45277	1.59592	1.76958	1.61834	1.6894
Ablim3	3.83999	3.54469	3.92068	4.22607	3.80297	3.94411	3.88748	4.52598
Abo	0.379999	0.237145	0.264534	0.209102	0.307213	0.150048	0.29178	0.450565
Abr	10.0913	9.79192	10.1094	10.039	9.55801	9.76238	10.006	9.9197
Abra	0	0	0	0	0	0.0276307	0.0268651	0
Abraxas1	6.44037	7.09466	6.74734	6.54682	6.03366	5.76812	6.31265	5.78721
Abraxas2	7.85235	7.45256	8.3314	8.47672	7.86838	7.72193	7.92614	8.56079
Abt1	4.24846	4.05318	3.41187	4.09946	4.0947	4.7104	3.83453	3.68865
Abtb1	4.92833	4.86191	5.25804	5.37559	5.338	5.76454	5.56366	5.87162
Abtb2	3.87055	4.27742	3.89574	3.9735	3.65722	3.57522	3.18426	4.20687
Acaa1a	9.29984	8.61329	8.54564	7.99496	7.97333	8.54075	8.70298	8.78206
Acaa1b	0.959019	1.41175	1.65678	1.78025	1.72365	1.74105	1.42767	2.54054
Acaa2	40.2755	40.2724	35.4696	36.6231	38.6484	40.5311	37.612	38.0675
Acaca	9.09057	8.37133	8.85875	8.88355	8.07699	8.69689	8.3481	8.38656
Acacb	9.26509	8.70976	8.0784	8.3238	8.60196	8.57985	8.74095	8.57506
Acad10	3.09452	3.60798	2.99096	3.25521	3.53831	2.91646	3.05327	3.50303
Acad11	3.31561	3.3575	3.21048	3.34768	3.94517	3.41916	3.57763	3.47702
Acad12	1.32596	1.07727	1.24716	1.39864	1.32767	1.15585	1.27121	1.07475
Acad8	4.59724	5.44924	5.16528	5.0875	5.28676	5.54309	5.68892	5.38919
Acad9	4.77655	5.27555	5.35682	5.12627	5.16982	5.461	5.37807	5.33034
Acadl	22.0249	20.2111	20.0629	22.1863	23.2017	22.2304	23.3707	22.4977
Acadm	7.69372	7.96099	7.81393	8.95704	8.12995	8.54041	8.42649	7.54829
Acads	23.7609	21.8228	23.8022	21.569	24.4362	21.494	23.2616	22.6579
Acadsb	8.69734	8.30321	8.52287	8.27112	8.11771	8.13488	8.61179	8.24579
Acadvl	24.7612	23.8593	24.7335	24.0946	24.4636	26.3085	24.5516	26.4099
Acan	0.0565536	0.132082	0.0544015	0.0698781	0.131621	0.0551024	0.0803633	0.0937618
Acap1	0.0314882	0.0622275	0.118005	0.0493821	0.0483681	0.0674964	0.0820328	0.135119
Acap2	15.19	14.0399	14.2745	14.0386	14.9886	14.6724	14.248	15.2001
Acap3	18.6383	16.7977	18.315	17.8259	16.9983	17.4301	17.305	17.8226
Acat1	71.8337	74.9474	72.0817	72.6995	69.1871	70.7471	71.4168	67.8098
Acat2	46.8678	49.6811	50.0053	51.3208	49.0304	58.1101	51.7497	52.5942
Acat3	0.743632	0.265774	0.516207	0.496262	0.437465	0.576556	0.577069	0.577096
Acbd3	17.3139	17.7404	18.1937	17.9243	19.6964	19.4975	18.0306	17.7902
Acbd4	2.98099	2.75175	3.17045	2.55622	2.93217	2.94271	3.01105	2.6369
Acbd5	5.71972	5.66334	5.69131	5.42147	5.79289	5.76394	5.21533	5.63027
Acbd6	15.4302	15.523	16.2192	15.0561	14.4849	14.7327	14.3245	14.6827
Acbd7	3.23595	4.33433	2.8534	4.28542	6.84843	3.85355	7.71836	4.86003
Accs	0.50502	0.399211	0.39269	0.460805	0.465447	0.383807	0.487995	0.458045
Accsl	0.0274187	0.0541852	0.0483547	0.0286666	0.042117	0.13224	0.0857171	0.0882424
Acd	6.4194	6.11278	6.00613	6.24642	6.84496	6.88014	6.30314	6.01156
Ace	5.09142	4.91604	5.32851	5.67246	6.20306	5.47241	5.87329	6.03854
Ace2	0	0	0	0	0	0.0218798	0	0
Ace3	1.7691	2.3993	2.07995	1.95842	2.29119	2.28644	2.16887	2.06531
Acer2	2.83748	2.92034	2.89462	3.03953	2.77938	2.80543	2.91216	2.45705
Acer3	0.78183	1.15385	0.901529	0.791215	1.00592	0.891659	0.940069	0.860235
Ache	1.02998	0.984898	1.28176	0.790273	1.11429	0.881341	1.14256	1.14058
Acin1	22.1346	22.8265	22.4256	23.3746	21.4416	22.3353	22.0814	22.4893
Ackr2	0.0859607	0.0728043	0.0866271	0.154068	0.0880277	0.0789689	0.0255936	0.158086
Ackr3	0.022939	0	0	0	0	0	0	0
Ackr4	0.178438	0.155158	0.113288	0.164172	0.270439	0.160646	0.245449	0.168453
Acly	84.4885	83.3471	85.8279	86.8053	78.5422	81.3452	82.2446	83.3176
Acmsd	0.217025	0.160833	0.0598029	0.141814	0.0416707	0.0872256	0.0565391	0.174615
Aco1	12.3758	11.68	11.9521	11.8407	11.0028	12.5408	11.6415	11.4439
Aco2	90.8137	93.9848	89.2554	92.6886	87.7323	88.0424	87.6771	90.0208
Acot1	0.0489919	0	0.0345602	0	0.060204	0.0315049	0.0510533	0.021023
Acot10	0.0499673	0.123433	0.0440603	0	0	0.0803304	0.0520697	0
Acot11	0.323381	0.24435	0.206875	0.212141	0.344143	0.339795	0.218051	0.238079
Acot12	0	0.0230448	0.0205651	0	0	0	0.0486068	0
Acot13	9.96126	10.2508	10.6951	9.92898	11.4164	12.0591	11.8326	13.6761
Acot2	4.75627	4.33686	4.5178	4.00379	5.47947	5.21009	5.44839	5.19621
Acot4	0.143841	0.0795932	0.11669	0.144373	0.11784	0.0924991	0.221842	0.216034
Acot6	0.491001	0.567994	0.623035	0.500828	0.557994	0.693099	0.836128	0.610241
Acot7	36.3931	34.8706	36.4111	35.7057	33.0841	34.8779	34.7405	32.5056
Acot8	5.76864	5.90903	5.20538	4.32235	6.14364	5.68805	5.75086	5.28082
Acot9	7.14613	7.84571	7.44839	6.85318	7.35256	8.69109	8.60872	8.39114
Acox1	13.2911	13.2152	13.7054	12.711	14.8642	15.1521	13.0787	14.1206
Acox2	0.217769	0.102466	0.274321	0.379467	0.276102	0.300084	0.216125	0.155745
Acox3	0.993244	0.941911	0.98457	0.972241	1.10246	0.893064	1.0524	0.943959
Acoxl	1.6307	1.98131	1.98114	1.51548	1.21223	1.72184	1.42238	1.77529
Acp1	16.5265	14.8787	16.0543	15.5111	15.4847	15.2891	15.0747	14.4419
Acp2	3.85036	3.97284	3.44088	3.68497	3.8292	3.7061	3.47995	3.90021
Acp4	0.0878214	0.0650827	0.212958	0.137728	0.0674498	0.0705934	0.343187	0.0942127
Acp5	0	0.0747649	0.03336	0.0395543	0.0774842	0	0	0.0202929
Acp6	8.36822	7.92956	8.2192	8.41386	7.97749	7.64263	8.49443	8.6914
Acr	0.637139	0.605348	0.648252	0.435552	0.803027	0.866717	0.868239	0.709797
Acrbp	1.51162	1.22734	1.53958	1.04136	1.15198	1.54476	1.40427	1.26965
Acrv1	0.0421167	0.0416158	0.0278533	0	0.0215647	0	0	0.0225909
Acsbg1	0.0426192	0.0315842	0.0469761	0.044559	0.043644	0.0456781	0.0444124	0.137163
Acsbg2	0	0	0	0	0.0301443	0	0	0
Acsf2	0	0.0110557	0.0690625	0	0.0229156	0.0239837	0.0233191	0.0480122
Acsf3	3.51512	3.53407	3.23513	3.02152	3.02244	3.17429	3.18245	3.19925
Acsl1	12.1907	12.69	12.4356	13.4042	12.8514	12.198	12.3677	12.6731
Acsl3	14.5333	15.1355	14.6648	16.4663	14.9369	14.4523	15.5305	15.0898
Acsl4	31.2243	30.3405	32.1313	31.3976	32.6081	31.4704	31.361	30.3338
Acsl5	20.771	21.5693	19.666	20.1976	21.4968	21.2887	20.1888	21.2579
Acsl6	2.43631	2.49918	2.55131	2.64843	2.53852	2.81043	2.67201	2.41832
Acsm3	0.186709	0.199863	0.226376	0.138272	0.167299	0.20011	0.121603	0.367212
Acsm4	0.0535314	0.088158	0.0629375	0.018656	0.219275	0.038249	0.0371892	0.0765697
Acsm5	0	0	0	0	0	0.0216667	0	0
Acss2	4.61343	4.95057	4.86766	4.97747	4.64698	4.70562	4.81541	4.84784
Acss3	0.0106726	0.0158185	0.00941089	0	0	0	0.0222432	0
Acta1	0.15	0.197621	0.286579	0.156827	0.256011	0.241148	0.104207	0.080458
Actb	383.411	379.262	381.122	348.231	380.859	379.56	374.166	371.689
Actc1	0.213596	0.234507	0.0837092	0.198505	0.26734	0.0763089	0.272047	0.0509203
Actg1	173.609	182.179	180.601	177.387	171.54	174.487	173.311	166.979
Actg2	0.147976	0.243694	0.15223	0.206282	0.227302	0.158597	0.308405	0.10583
Actl10	1.02331	1.28921	1.44375	1.06989	0.838337	1.1516	1.22633	1.15268
Actl6a	19.8324	20.5924	19.3264	20.0428	19.2467	22.3572	19.4826	20.3004
Actl6b	3.32973	3.57468	3.8328	4.20576	3.79685	3.95452	4.37011	4.40232
Actl7a	0.10152	0.0501562	0.111898	0.265351	0.103961	0	0.211583	0
Actl9	0	0.0552705	0.0493232	0	0	0	0	0.0600066
Actn1	16.3579	18.2207	17.5391	17.3782	16.4954	17.5469	16.323	16.0519
Actn2	0.0607113	0.0299946	0.133835	0.105791	0.0207237	0	0.0421772	0.130259
Actn3	1.97705	2.35998	1.68483	1.72022	1.68489	2.40337	2.01875	2.13517
Actn4	49.5119	50.0191	48.9807	50.5269	48.4304	51.0033	50.622	52.3352
Actr10	9.23082	8.84795	9.18749	9.31247	9.76006	9.55905	9.5863	9.12327
Actr1a	66.1845	63.7507	66.9922	60.2214	61.4515	63.385	60.9282	62.7232
Actr1b	58.0311	56.2756	55.2905	59.0754	53.7497	56.717	57.5891	55.1605
Actr2	33.67	35.734	31.3749	32.0163	35.069	32.3933	33.2874	32.3049
Actr3	105.581	108.635	103.16	106.416	107.721	103.721	100.864	99.9129
Actr3b	12.193	13.6752	12.7343	12.3837	10.5402	12.0158	12.574	10.821
Actr5	5.65999	5.50203	5.19311	5.92719	4.76275	5.24035	6.13712	5.46177
Actr6	14.9107	16.8764	16.6314	14.1114	17.1531	14.6941	14.6704	14.1885
Actr8	5.94177	6.20383	5.72796	6.00276	5.7049	5.88856	5.7787	5.49169
Actrt3	1.39031	1.47052	1.07055	1.45359	1.68442	2.09872	1.26515	1.59652
Acvr1	3.2921	3.53581	3.49192	3.10938	2.66281	3.23861	3.26489	4.13736
Acvr1b	11.4122	11.8175	13.0368	12.6586	11.7578	12.4828	12.2003	10.7229
Acvr1c	0.0371932	0.0408343	0.0583046	0.038886	0.0634792	0.0442918	0.0344516	0.0133
Acvr2a	9.56958	9.6226	9.14695	9.07311	8.99746	9.2286	9.59924	8.68664
Acvr2b	5.83624	5.91172	5.83592	5.42729	5.38592	5.83601	5.49094	5.60027
Acvrl1	0.0810314	0.0711713	0.0317565	0.141199	0.15674	0.0385988	0.028147	0.0965874
Acy1	5.94253	6.08933	5.38843	5.82046	5.2104	5.95277	5.55847	5.6389
Acy3	5.25606	5.5213	5.64715	5.62867	5.51309	5.93411	6.8864	5.96704
Acyp1	7.87476	8.19353	8.39148	7.88406	8.7195	7.6049	9.39496	8.1792
Acyp2	6.00694	6.59499	4.39439	6.09425	4.19205	6.39038	6.07421	5.29848
Ada	15.3446	15.5791	16.9471	15.6018	16.2439	15.3564	14.9909	15.6589
Adad2	0.0797505	0.039401	0.0351613	0	0	0	0	0.0427773
Adal	2.76606	2.63326	2.90396	2.70319	2.41841	2.60079	2.64914	3.50196
Adam10	43.0973	44.0289	42.1032	42.4112	47.023	43.7025	43.298	44.104
Adam11	0.196436	0.348041	0.298645	0.304524	0.249715	0.225055	0.338816	0.414198
Adam12	0.00726376	0.0143548	0.0288228	0.0569578	0.0334729	0.0428181	0.037847	0.0467544
Adam15	7.14882	6.11907	6.68942	6.44191	7.00075	7.682	7.15657	7.29367
Adam17	10.644	10.5121	11.0044	10.4718	10.4382	10.2976	11.4051	10.5491
Adam18	0.0487927	0.0642833	0	0.102027	0.116587	0.122021	0.23728	0.157031
Adam19	0.0917496	0.11199	0.223674	0.270848	0.176858	0.190885	0.19122	0.127376
Adam1a	0.204581	0.308276	0.148827	0.144377	0.282826	0.252154	0.149232	0.137169
Adam1b	0.0690232	0.0682023	0.243454	0.108247	0.0353414	0.0739771	0.0359637	0.0987286
Adam2	0	0	0	0	0	0	0	0.0153083
Adam21	0.118722	0.0782065	0.232637	0.0965419	0.148593	0.0282762	0.137463	0.0849079
Adam22	0.93939	0.81186	0.75046	0.833844	0.855091	0.797418	0.792056	0.913009
Adam23	0.853474	0.815778	0.799851	0.809365	0.957443	0.822797	0.896088	0.927089
Adam28	0	0	0	0.00874295	0	0	0	0
Adam3	0.495988	0.361118	0.264714	0.286574	0.387619	0.433662	0.408045	0.322051
Adam32	0.0513196	0.0126773	0.0565659	0.0536554	0.0262768	0	0.0534789	0.0550545
Adam33	0	0.0140687	0	0	0.0145804	0	0	0
Adam4	0.36805	0.303061	0.459765	0.320668	0.329788	0.328722	0.367555	0.11516
Adam5	0.0245367	0.0242449	0.043272	0	0.0502533	0	0.0511381	0.0526447
Adam6b	0.030153	0	0.0265884	0	0.0308781	0	0.0314217	0
Adam7	0	0.0175257	0.00781995	0.0185439	0	0	0.00924147	0
Adam8	1.29159	1.25168	1.1535	1.63603	1.44134	1.18907	1.59614	1.5277
Adam9	28.303	27.6529	27.7466	27.1911	29.5283	28.1141	28.4534	28.4607
Adamdec1	0	0.0155378	0	0	0	0	0	0
Adamts1	3.07083	2.53336	2.55454	2.50639	2.73675	2.49947	2.82268	2.72714
Adamts10	9.59821	9.67889	10.5003	10.2044	10.9035	10.5362	10.2222	10.3798
Adamts12	0	0	0	0	0	0	0.0146564	0.00754409
Adamts13	2.11297	1.97228	1.87693	2.2499	2.05998	2.00557	1.9175	2.08273
Adamts14	0.916218	0.795807	0.88609	0.934744	1.32414	0.950301	0.92397	0.665834
Adamts15	0	0.00732282	0.0196046	0.00774826	0	0.0158857	0	0.0318012
Adamts16	0.0224692	0.022202	0	0.0352378	0.0115048	0.0301024	0.00585365	0.0120522
Adamts17	1.05842	1.04583	1.05105	0.941122	1.094	0.985962	0.896794	0.864851
Adamts2	0.366066	0.341391	0.290149	0.339724	0.370656	0.352665	0.342893	0.383882
Adamts20	3.03887	2.85934	2.88286	2.99869	2.92837	3.2707	2.92656	3.20966
Adamts4	6.10726	5.90841	6.63128	7.078	6.91631	6.33168	6.86338	7.71648
Adamts5	0.0391436	0.0421943	0.0721702	0.0483662	0.0291526	0.0495809	0.0519153	0.0534448
Adamts6	0.192049	0.189765	0.117239	0.139008	0.161367	0.105555	0.148814	0.200743
Adamts7	0.171155	0.229519	0.150922	0.217291	0.225348	0.189991	0.165617	0.216399
Adamts8	1.26529	1.53813	0.990928	1.23585	1.31276	1.10629	1.23178	1.33058
Adamts9	0	0	0	0	0	0	0.00531839	0
Adamtsl1	0.0812091	0.0653834	0.0875219	0.0691821	0.0770017	0.0902613	0.0564174	0.116159
Adamtsl2	1.31635	1.25797	1.35984	1.36119	1.35292	1.39023	1.47687	1.12869
Adamtsl3	0.00991733	0.0538966	0.0131174	0.0570279	0.0101558	0.00531456	0.0103346	0.0478758
Adamtsl4	0.548831	0.714033	0.693662	0.774645	0.927346	0.568615	0.943674	0.500457
Adamtsl5	1.03278	1.39816	1.08279	1.07979	1.29079	1.20278	1.13555	1.2737
Adap1	12.1195	13.1165	13.4742	12.3297	11.5867	12.2518	13.4925	12.0881
Adap2	0	0	0	0.0224917	0	0	0	0
Adar	12.502	12.2037	12.2837	11.6022	11.1653	11.4778	11.6379	11.8134
Adarb1	5.50176	5.608	5.73752	5.3675	5.21542	5.21752	5.19365	5.4563
Adarb2	0.0966293	0.0925867	0.14201	0.125519	0.107948	0.0847347	0.106798	0.0942379
Adat1	3.88451	3.00164	3.91792	3.82402	3.46838	3.59261	3.79325	3.42741
Adat2	3.50995	3.6235	3.00263	2.65643	2.6287	2.94773	3.57574	3.14719
Adck1	3.17635	3.24798	3.49038	3.23409	3.11099	3.24857	2.84126	3.37782
Adck2	4.17052	3.70787	3.70321	3.79116	3.47438	3.63631	3.68751	4.2446
Adck5	11.5316	11.4676	11.9951	13.4046	12.5666	12.4839	13.0191	12.8244
Adcy1	13.8303	13.0265	14.3045	13.8378	12.241	13.3111	13.3705	12.9814
Adcy10	0.109852	0.0781528	0.0852418	0.0826934	0.0764956	0.051804	0.0641055	0.0612803
Adcy2	0	0.018021	0	0.019068	0	0	0	0
Adcy3	0.0922188	0.182244	0.281899	0.192832	0.220351	0.276745	0.230637	0.277004
Adcy4	0	0	0.014495	0	0.00841679	0.0176181	0	0.0352693
Adcy5	1.8922	1.78519	1.68736	1.63742	1.56549	1.79313	1.85484	1.94963
Adcy6	10.237	9.72917	10.3848	10.8094	9.30028	9.58809	10.355	10.7572
Adcy7	0.21102	0.185968	0.191103	0.196773	0.181052	0.140589	0.118864	0.195786
Adcy8	0	0	0.00415363	0.00984976	0	0.0201943	0.00981737	0.0101066
Adcy9	7.6918	7.72444	7.91617	8.08051	7.08227	7.45194	6.46009	7.59368
Adcyap1	0	0	0	0	0	0	0	0.0789167
Adcyap1r1	0.0465383	0.0114962	0.0769437	0.0121641	0.148929	0.0124696	0.0969928	0.112332
Add1	15.1025	15.5345	15.536	14.5284	15.1257	15.2778	13.8215	15.2007
Add2	5.61284	5.78934	6.40539	6.18509	6.3606	6.29578	6.43312	6.36262
Add3	0.0311056	0.0691553	0.0342855	0.0731731	0.0159268	0.100014	0.0891396	0
Adgra1	0	0	0.00628674	0	0	0	0.0148591	0
Adgra2	0.385661	0.197107	0.240394	0.194655	0.231513	0.277936	0.221731	0.342396
Adgra3	3.31792	3.27379	3.36392	3.37986	3.12143	2.84586	3.06295	3.45784
Adgrb1	11.0542	10.8176	11.5525	12.1466	12.1313	12.3833	12.766	12.4804
Adgrb2	19.4397	19.1266	18.4048	18.1336	17.7734	18.3225	17.7964	19.1462
Adgrb3	0.0620721	0.0817785	0.0474363	0.0562443	0.135605	0.0909205	0.0927135	0.0932253
Adgrd1	11.7816	11.3588	12.0125	12.1104	11.8097	12.4986	11.8253	11.1341
Adgre4	0.0219994	0	0	0	0	0	0	0
Adgre5	4.11902	3.30248	3.57801	3.59053	3.34933	3.81216	4.24973	3.48679
Adgrf1	0	0.0393908	0	0	0	0	0.0103856	0
Adgrf2	0	0	0	0.0733513	0.0119742	0.050129	0.02437	0.050176
Adgrf3	0.350684	0.323412	0.195844	0.342202	0.251381	0.551252	0.487252	0.338585
Adgrf4	0	0	0	0.0262403	0.0128507	0.0537986	0	0.0269245
Adgrg1	17.1847	15.8604	16.8708	16.1301	15.2041	15.1535	15.0437	15.4489
Adgrg2	0.0291018	0.0575115	0.0962307	0.076066	0.0298016	0.0155953	0.159213	0.0936594
Adgrg5	0	0	0.0215877	0.0255962	0	0	0.012756	0
Adgrl1	17.3464	17.2284	18.2098	17.5748	15.8584	17.2877	17.7687	17.5198
Adgrl2	2.92367	2.84347	3.06456	2.85597	2.95243	2.79146	2.8184	2.75926
Adgrl3	0.616562	0.515172	0.581826	0.687599	0.513971	0.505465	0.65603	0.529146
Adgrl4	0	0	0	0	0	0	0	0.0179693
Adgrv1	0.801091	0.829693	0.975878	0.850462	0.878838	0.946266	0.981168	0.995172
Adh1	0	0.0339841	0	0.0179792	0	0	0	0
Adh4	0.0529654	0.418684	0.186816	0.055376	0.216956	0.0851502	0.331163	0.31251
Adh5	21.4082	22.8936	21.2504	22.7909	22.1629	22.3435	21.9464	22.7834
Adh6b	0	0	0	0	0	0	0.00857048	0
Adh7	0	0	0	0	0	0.0217354	0	0
Adhfe1	2.82412	2.36894	3.12626	3.14384	3.19371	2.28644	2.87943	2.68091
Adi1	38.237	36.1124	38.5103	38.4234	38.4892	38.4937	40.6521	37.1318
Adig	0	0.14053	0	0	0.0485472	0	0.049402	0
Adipoq	0	0	0	0	0	0	0.0579516	0
Adipor1	47.8604	46.7098	47.7617	48.0893	49.5825	48.4944	48.4169	46.4576
Adipor2	17.5012	17.4771	17.8221	17.8277	17.1854	17.828	17.0463	18.0239
Adk	6.12074	5.82988	5.93728	5.98024	5.4654	6.06768	5.91833	5.72065
Adm	17.4567	14.507	17.7981	17.7304	22.4184	19.04	22.0963	21.2206
Adm2	6.83388	6.78183	8.24336	7.3305	7.69499	7.79997	7.61468	8.18812
Adnp	1.13405	1.03546	1.27847	1.08811	0.933468	1.03082	1.16681	0.970188
Adnp2	12.611	12.9001	13.2415	11.7992	12.7102	12.3911	12.9101	13.4055
Ado	32.7328	33.2568	33.2205	32.1091	32.4229	32.4248	33.6599	32.0659
Adora1	1.05542	0.839538	0.918942	0.929954	0.992427	1.20231	1.41109	1.23192
Adora2a	0	0.0247833	0.0221165	0.0262231	0.0256847	0.0537635	0	0
Adora2b	0	0	0	0	0	0	0	0.0893106
Adora3	0.0102976	0	0.0363211	0.0430653	0.0105453	0	0.0321927	0
Adora3.1	0.0102976	0	0.0363211	0.0430653	0.0105453	0	0.0321927	0
Adpgk	6.09027	6.38902	6.75516	5.73239	5.99936	5.85066	6.13414	6.3363
Adprh	29.2854	28.9627	29.4081	29.1294	28.4384	31.6787	28.1161	29.8889
Adprhl1	0	0.0129587	0.0231287	0.0274232	0.0470052	0	0.0204998	0
Adprm	5.28314	4.99	5.77185	5.72667	5.11182	5.01699	4.85773	6.41776
Adra1b	5.92689	5.19447	5.32635	5.27071	5.01133	5.33007	4.98124	5.60304
Adra1d	0.0808844	0	0	0	0.0414147	0.0216724	0	0
Adra2a	0.0101026	0.0299473	0.0178166	0	0.0931095	0	0.0315829	0.0433512
Adra2b	0.019133	0.0378109	0.0506134	0.0200038	0.0391861	0.0410124	0.059814	0.0410508
Adrb1	0	0.0609285	0	0	0	0	0	0
Adrb2	0.125431	0.177056	0.0632018	0.112406	0.0733985	0.134434	0.298763	0.0576685
Adrb3	0.0113744	0.0786737	0.0300892	0.0237841	0	0.0731445	0.0237059	0.0244043
Adrm1	34.7124	30.6219	32.5385	33.3828	30.6504	31.7834	33.3089	31.9149
Adsl	21.6536	22.0157	20.8307	21.2496	20.2409	21.7468	20.9879	20.5241
Aebp1	0.312271	0.121553	0.0750969	0.148402	0.096903	0.0709935	0.10847	0.07106
Aebp2	9.8972	9.67549	9.89585	9.71596	10.1751	9.95163	9.9521	10.5171
Aen	18.9252	19.4262	18.8827	18.7969	19.8616	21.518	20.2044	20.5724
Afap1	4.03698	4.07895	4.29846	3.93194	3.95377	4.14455	4.30173	3.86514
Afap1l1	2.12869	1.82499	1.76663	2.12739	2.06233	1.67755	2.39224	1.63435
Afap1l2	0.683417	0.969474	0.841289	0.969203	1.06017	0.797736	0.987169	0.914627
Afdn	21.7523	23.0413	23.437	23.6613	21.9022	22.0736	21.7986	22.8317
Aff1	5.62722	5.09092	5.16605	4.97494	5.43823	4.8214	4.88243	5.22662
Aff2	0.100399	0.114869	0.0931894	0.0331479	0.0432897	0.124595	0.0936101	0.0340123
Aff3	0.0981061	0.114046	0.127218	0.132739	0.0768263	0.0680366	0.0541239	0.0619094
Aff4	19.908	19.2283	20.0242	19.1186	20.8545	18.6747	19.3681	20.2665
Afg1l	2.51267	2.18822	2.04038	2.7903	3.60524	3.07338	3.22492	2.29958
Afg3l1	19.8175	20.2438	20.5711	18.5842	19.0623	19.0596	18.4137	19.1381
Afg3l2	53.6976	56.2814	53.1778	55.9074	52.7327	51.9886	51.9359	51.2628
Afmid	1.82288	1.41523	1.85615	1.713	2.11117	1.48855	1.40207	1.75766
Afp	0	0	0.0100536	0	0	0	0	0
Aftph	12.1819	13.3527	13.6334	12.9089	13.0326	12.3014	12.2931	12.3011
Aga	10.9194	11.3617	10.8978	11.2088	13.6725	11.9691	12.9995	11.8028
Agap1	15.3674	15.1781	15.9535	15.4015	15.0091	15.5	15.3052	14.6582
Agap2	6.01756	5.38396	5.67094	6.04816	4.85832	5.86062	5.98786	6.03946
Agap3	50.7332	47.9192	48.2165	49.6545	45.095	48.8364	49.3257	46.7609
Agbl1	0.015314	0	0.0270073	0	0	0.0164131	0	0
Agbl2	0.0808419	0.0627632	0.0407343	0.0905586	0.0354796	0.0618886	0.0722086	0.0681413
Agbl3	1.13425	1.19525	1.45643	1.45457	1.24223	1.20096	1.24625	1.22047
Agbl4	0.0720073	0.0711509	0.0423299	0.0543722	0.0573524	0.0771754	0	0.120163
Agbl5	7.00704	6.86991	7.23968	6.68273	7.00827	7.04897	7.75575	7.54619
Ager	0.807097	0.513943	0.695869	0.487547	0.955072	0.403678	0.504634	0.673427
Agfg1	27.3526	26.4887	26.0132	26.1841	27.0113	25.4181	26.3986	26.292
Agfg2	9.61504	10.1162	10.7907	9.67451	10.5047	10.7789	9.93584	10.0346
Aggf1	28.117	27.7518	27.5499	28.5605	26.8679	26.9289	28.5424	27.8121
Agk	2.95617	2.72117	2.96041	2.90746	2.57161	2.6734	2.93654	2.52042
Agl	4.07193	3.58246	3.70163	3.63313	4.16984	4.19983	3.8352	4.12444
Agmat	0.163752	0.0809023	0.0481313	0	0.139741	0	0.199083	0
Ago1	18.8689	18.6211	18.6566	18.8822	18.1071	17.7903	18.4555	19.0144
Ago2	34.7517	32.5455	34.7123	31.9499	34.7242	32.8579	33.3335	33.7107
Ago3	5.48504	5.16564	5.86442	5.1726	5.77829	5.27271	5.03243	5.87925
Ago4	0.508535	0.617185	0.643381	0.6646	0.447177	0.675368	0.708495	0.741228
Agpat1	29.814	28.1698	32.5854	28.1609	28.8929	28.7036	30.9351	30.8856
Agpat2	4.07435	3.82995	4.00602	3.99591	5.09541	4.05763	3.47553	5.22184
Agpat3	14.7389	13.9498	14.6569	14.2243	13.4426	15.0676	13.5354	14.2251
Agpat4	17.6858	16.436	18.679	19.4718	17.2813	19.6561	17.9559	18.5459
Agpat5	9.82878	9.49723	9.43933	9.27458	10.0323	9.42736	10.298	9.12674
Agps	16.2754	15.7919	15.6057	16.0957	15.7694	15.3641	15.652	15.6496
Agr3	0	0.0390362	0	0	0	0	0	0
Agrn	6.82803	6.56701	7.031	6.66749	5.96731	6.61775	6.71452	7.18297
Agrp	0.758142	0.5993	0.467962	0.554854	0.970465	1.17821	0.869045	0.48799
Agt	8.71156	8.52769	7.89658	7.11235	7.21585	7.0951	7.68147	7.1671
Agtpbp1	2.18533	2.23062	2.00612	2.00517	2.30455	2.13662	2.1416	2.33305
Agtpbp1.1	2.18533	2.23062	2.00612	2.00517	2.30455	2.13662	2.1416	2.33305
Agtr1a	0	0	0.0243075	0	0	0	0	0
Agtrap	4.08837	3.96809	4.1646	4.57774	4.50231	4.27493	5.17671	5.10555
Agxt	0.0226281	0.022359	0	0	0	0	0	0.0485498
Ahctf1	16.8095	16.7401	16.807	16.3342	15.7491	15.9004	15.3725	15.5529
Ahcy	79.1407	79.0111	77.5831	82.0414	75.4361	78.0716	76.9212	77.6454
Ahcyl1	38.5032	38.1757	38.6687	37.7892	40.7339	37.5879	38.6399	37.8755
Ahcyl2	4.74135	4.46256	4.84859	4.67784	4.65503	4.50224	4.4849	4.57867
Ahdc1	5.81637	5.882	6.13529	6.00027	5.36014	5.82929	6.27909	5.88354
Ahi1	17.9181	17.4894	17.6757	16.4697	17.6955	17.579	17.7455	18.1513
Ahnak	7.58969	6.18575	7.3334	6.63823	6.73943	6.43873	6.58402	7.35338
Ahnak2	0.797117	0.784958	0.84633	0.773869	1.0745	0.90954	0.853259	1.00638
Ahr	2.42998	2.4257	2.07129	2.26046	2.34166	2.20371	2.39587	2.53998
Ahrr	0.101684	0.104493	0.0645574	0.0935545	0.116624	0.108982	0.105962	0.095994
Ahsa1	35.1538	36.1488	36.3591	34.8643	34.0226	36.9717	33.1223	34.0041
Ahsa2	5.48207	5.44198	5.37194	5.97962	6.47289	5.67574	5.75688	6.06283
Ahsg	0.0699133	0.0345409	0.107885	0.0365477	0.0178986	0	0	0.0750014
Aicda	0	0	0	0	0	0.031026	0	0
Aida	12.2631	11.171	11.7236	12.041	12.1695	13.1966	12.3838	11.3343
Aif1	0.0501304	0.0247671	0.0442041	0.157236	0.154007	0.32237	0.235078	0.215115
Aif1l	0.590474	1.11044	0.92377	0.995725	1.16058	1.31675	1.052	1.28733
Aifm1	15.6053	16.8121	15.6623	16.6263	16.6579	16.0062	16.6615	16.2577
Aifm2	3.94156	3.99596	4.23152	4.64703	4.27489	4.36427	4.17537	4.74821
Aifm3	0.729008	0.671776	0.657273	0.864955	0.889135	0.772552	0.836503	0.966595
Aig1	4.02539	3.89087	3.59371	3.81132	3.9939	4.29193	3.87711	3.53441
Aim2	0.0658096	0	0	0.022935	0.067392	0	0.0228595	0.070599
Aimp1	14.4514	14.5575	13.7354	14.5567	13.4146	14.1501	14.5589	14.767
Aimp2	17.1105	17.297	18.8341	18.6903	17.6408	18.4629	18.653	16.1142
Aip	18.4565	19.7649	18.7569	21.0376	15.8146	16.8916	18.4481	15.5463
Aipl1	0.510863	0.396619	0.33249	0.394228	0.448412	0.560566	0.304205	0.574139
Aire	0.923605	0.575348	1.15081	0.934154	1.21311	0.7747	0.700927	1.02313
Ajap1	0.100787	0.0497942	0.0666543	0.0526872	0.0774079	0.0270052	0	0.0810915
Ajm1	0.00764938	0	0.00674509	0	0.0469999	0.0081984	0.00797123	0.0164122
Ajuba	0.0737244	0.0208136	0.00928699	0.0770799	0.0754972	0.0903038	0.054876	0.0790898
Ak1	19.1037	19.3594	18.8432	18.8894	25.25	26.9188	26.4199	26.8169
Ak2	80.5859	83.2977	80.4421	84.3288	74.6774	82.9465	80.2743	79.8095
Ak3	7.64305	7.29677	7.55347	7.18025	7.44873	7.86184	8.13137	7.47311
Ak4	25.8038	24.0105	26.2006	29.009	26.8729	24.644	27.88	29.6501
Ak5	0.406109	0.635359	0.706253	0.684067	0.427426	0.278081	0.470218	0.544581
Ak6	14.7553	15.5938	14.295	14.035	14.2296	14.5658	14.7114	13.8505
Ak6.1	14.7553	15.5938	14.295	14.035	14.2296	14.5658	14.7114	13.8505
Ak7	0.063863	0.0901478	0.0482685	0.0381541	0.0934266	0.0977808	0.0760572	0.0685107
Ak8	1.98868	2.1676	2.11514	2.10062	3.86304	3.75743	3.86696	4.33279
Ak9	0.049598	0	0	0	0.0056434	0	0.0114855	0.0236478
Akain1	1.30442	1.47718	0.995133	1.13394	1.08064	1.91642	1.17603	1.13206
Akap1	39.5982	38.0296	37.6398	37.3492	35.6865	38.7841	36.5245	38.7923
Akap10	6.5478	6.81107	7.02822	6.78359	7.16243	6.37978	6.63101	6.28358
Akap11	17.1937	15.6733	17.7156	15.9898	16.4754	16.4437	16.5584	16.1225
Akap12	5.82447	5.30888	6.22075	5.28177	5.33155	5.28065	5.72271	5.67453
Akap13	6.40059	6.4297	6.78859	6.69575	6.64287	6.52741	6.56849	6.92944
Akap14	0	0.0423473	0	0.0448076	0	0.114832	0.0893205	0.045976
Akap17b	2.41159	2.30074	2.66235	2.00638	2.7447	2.331	2.88635	2.5322
Akap3	1.81465	2.20222	1.6753	1.65531	1.79592	1.9971	2.38596	1.77686
Akap5	1.47432	1.6792	1.80119	1.75322	2.02263	1.90581	1.95856	1.96797
Akap6	2.49051	2.59122	2.6385	2.57682	2.39414	2.53344	2.92679	2.81326
Akap7	1.19369	1.431	1.36215	0.963543	1.58192	1.04419	1.18903	1.49713
Akap8	38.6701	38.508	37.3976	37.7138	36.8117	38.3491	35.8137	35.0516
Akap8l	34.7912	35.1272	35.3453	35.4073	37.0681	35.5825	34.2109	36.6681
Akap9	11.0541	9.899	10.7449	10.681	10.1062	10.2495	10.6833	10.9749
Akip1	12.6823	14.1596	12.7398	15.1361	16.1512	12.8041	12.5719	13.5421
Akirin1	32.5787	32.9281	33.9487	33.4214	35.8354	35.072	35.1325	34.484
Akirin2	37.4797	36.5239	34.9686	37.0034	35.8069	34.1323	38.4954	37.4627
Akna	3.05734	2.66557	2.86036	2.7299	3.15132	2.71993	2.83892	2.86539
Aknad1	0.817128	1.09178	1.00602	0.805962	0.810463	0.820695	0.669426	0.84903
Akr1a1	91.2521	89.4494	93.5655	91.5512	87.1832	91.8002	87.2049	87.8417
Akr1b10	0.521413	0.923088	0.708817	0.817717	1.22364	1.1526	0.826347	1.11872
Akr1b7	0	0	0	0.125363	0	0	0	0.0321581
Akr1b8	7.09591	7.92276	8.31262	8.46341	10.6506	8.95053	10.064	10.4154
Akr1c12	0	0	0	0	0	0.13055	0	0
Akr1c13	0.160669	0.211678	0	0.223976	0	0.229601	0	0.057454
Akr1c14	0.26082	0.246004	0.355435	0.347062	0.497763	0.330366	0.407692	0.572323
Akr1c18	0	0	0	0	0	0	0	0.0341297
Akr1c20	0	0	0	0.0431927	0	0	0	0
Akr1cl	0.0364931	0.0360591	0.032179	0.019077	0.0560559	0.0195562	0	0.0195745
Akr1d1	0	0	0	0	0	0	0.0553275	0.0427181
Akr1e1	3.7134	4.58654	4.0372	4.50006	5.47717	4.38695	4.17745	4.19867
Akr7a5	25.914	26.5158	29.1958	27.3398	25.9231	27.774	26.2679	24.7213
Akt1	44.5188	44.9337	46.3783	45.8298	41.3	43.8675	44.4878	41.3956
Akt1s1	27.9374	27.0123	26.6959	28.6078	22.9386	24.7177	26.7813	24.3922
Akt2	19.3103	19.5489	19.0266	20.5608	18.6552	19.1726	19.1913	19.283
Akt3	43.7207	43.3044	46.0128	43.9007	47.6729	42.8587	45.0214	45.6162
Aktip	2.66181	2.73795	2.7752	2.57766	2.74816	2.62486	2.09741	2.86138
Alad	115.015	116.243	107.282	109.371	112.736	115.857	112.069	105.639
Alas1	12.943	12.236	12.1533	12.16	14.1778	13.7586	13.4941	12.5705
Alas2	0.22372	0.300009	0.267727	0.400975	0.229099	0.22265	0.21648	0.274287
Alb	0	0	0.0289158	0	0	0	0	0
Alcam	14.2955	13.9123	13.314	13.8806	13.7667	13.7668	12.5256	12.8541
Aldh16a1	4.74705	4.98755	5.05918	5.45585	5.16896	5.20489	4.79731	5.06322
Aldh18a1	59.6556	59.1884	59.8377	60.0341	58.4924	59.7226	59.7482	58.1599
Aldh1a1	0.0155654	0.0845916	0.041176	0.0488216	0.0239095	0.0500478	0.0324407	0.00834911
Aldh1a1.1	0.0155654	0.0845916	0.041176	0.0488216	0.0239095	0.0500478	0.0324407	0.00834911
Aldh1a3	0	0.0164363	0.0146677	0	0	0.017828	0.017334	0.0178447
Aldh1a7	0.223039	0.202021	0.0819467	0.0777302	0.114201	0.418332	0.154949	0.139575
Aldh1b1	18.9994	21.052	20.9528	21.3492	19.4392	18.1602	20.6347	20.5255
Aldh1l1	1.30097	1.02504	1.18466	1.33351	2.0811	1.86824	1.98483	2.32608
Aldh1l2	41.097	41.5893	41.063	43.7702	39.4228	40.6184	40.2609	40.8925
Aldh2	5.25133	5.39613	5.11935	4.94992	6.11405	5.70049	5.65964	5.58529
Aldh3a1	0	0.117229	0	0.0826934	0.0404977	0	0	0
Aldh3a2	5.96603	5.43589	5.03778	5.59452	6.24945	5.60319	5.91083	6.4662
Aldh3b1	9.31837	8.96471	8.72243	12.055	10.4023	9.02138	10.2013	11.3148
Aldh3b2	0.107613	0.177222	0	0.0750072	0.0367335	0.0961138	0.130831	0.230889
Aldh3b3	0.0367551	0	0.03241	0	0.0188194	0.00984828	0.0383016	0.019715
Aldh4a1	5.14137	5.04157	4.8648	4.67175	5.24898	5.51877	5.62681	5.83456
Aldh5a1	2.88322	2.943	2.84218	2.42436	3.34947	2.8788	2.87698	2.48028
Aldh6a1	4.0697	4.29682	4.40232	4.44234	4.67065	4.21948	3.70822	4.19495
Aldh7a1	9.398	9.98929	9.61371	9.70176	10.3147	10.3347	10.3341	9.39022
Aldh8a1	0.341216	0.492769	0.493749	0.347599	0.555489	0.506362	0.656442	0.441135
Aldh9a1	50.4658	49.5516	50.165	48.894	50.1682	45.5355	49.502	48.0745
Aldoa	342.882	356.57	367.974	385.63	386.573	367.59	391.166	392.204
Aldoart1	0.0374268	0.0369817	0.0165012	0.0586954	0.0383267	0.120339	0.0195008	0
Aldoart2	0.995896	1.30444	0.653518	0.653791	1.13843	1.24113	0.941259	1.1926
Aldob	0.144481	0.0793127	0.0707784	0.0671365	0.0657579	0.0688227	0.0836446	0.103331
Aldoc	11.9095	10.919	11.3629	12.6607	13.1479	11.957	12.987	13.2938
Alg1	8.50467	9.22407	8.69866	8.44268	7.40426	7.88746	7.40035	7.40334
Alg10b	23.8583	23.2262	23.7848	22.3277	24.4202	23.3965	23.9708	22.8727
Alg11	9.75481	9.37105	10.4653	9.46221	10.1004	10.4052	9.38269	9.05282
Alg12	9.06211	8.05246	8.37886	9.06559	8.44548	9.08366	8.30544	8.82989
Alg13	7.22591	6.83531	6.78196	6.31226	6.98633	6.12232	6.32655	6.93391
Alg14	6.90645	6.79399	6.84786	6.89987	6.83677	7.78048	6.8292	7.16211
Alg2	21.6598	21.5231	21.2388	20.516	23.7877	23.3336	20.9937	21.1226
Alg3	23.9488	25.8867	23.8024	24.5875	21.5231	24.4987	22.9675	21.036
Alg5	8.88924	8.50872	8.98281	9.13229	8.43846	7.50699	8.16842	7.35932
Alg6	3.14156	2.87327	2.58391	3.0496	3.00539	2.99614	3.2878	3.01823
Alg8	17.4482	15.946	16.1153	16.7426	14.4778	15.5813	14.6321	14.4418
Alg9	9.75549	11.6493	10.5874	10.6124	11.8202	10.8261	11.411	10.1477
Alk	0.0841777	0.0684983	0.10479	0.041416	0.141979	0.169825	0.0980395	0.0531199
Alkal2	0	0.0502892	0.0673169	0	0	0.0272737	0	0
Alkbh1	7.70451	7.54362	7.66932	7.92693	7.36339	6.98036	7.2252	7.68872
Alkbh1.1	7.70451	7.54362	7.66932	7.92693	7.36339	6.98036	7.2252	7.68872
Alkbh2	8.81648	9.18804	8.16901	7.27338	6.17181	8.08355	7.24946	8.97782
Alkbh3	8.82505	8.67204	7.42806	8.69293	8.99991	7.94718	8.58834	8.81529
Alkbh4	5.82256	5.71747	6.3978	6.06861	5.60964	5.90997	6.29437	6.57711
Alkbh5	58.0648	56.1321	56.5395	58.2466	59.0604	57.1591	59.8329	58.8434
Alkbh6	3.39365	4.25236	4.79228	4.03662	5.35139	4.61242	5.41998	4.89374
Alkbh7	4.81398	7.44852	6.12053	7.9593	5.42653	7.91922	8.04978	6.72563
Alkbh8	7.33288	6.51633	6.88055	6.70658	6.58237	7.05867	6.58838	6.62223
Allc	0.358399	0.126477	0.203162	0.401476	0.235939	0.438997	0.480187	0.384482
Alms1	7.3701	6.71347	6.98319	6.87577	6.83157	6.66477	7.03278	7.43708
Alox12	0	0	0	0	0.038505	0	0	0.030253
Alox12b	0.0315918	0.0312161	0	0.0330297	0	0	0.0329211	0.033891
Alox12e	0	0.0268529	0	0	0	0	0.0283196	0
Alox15	0	0	0	0	0	0	0	0.0335734
Alox5	0.0748171	0	0	0.0782224	0.114924	0.0801869	0.0389825	0.0601966
Alox5ap	0.0540844	0	0	0	0.0830773	0.0289831	0.02818	0
Alox8	0.107895	0.170579	0.0856261	0.135367	0.0883917	0.0809474	0.044974	0.115747
Aloxe3	0.696324	0.427061	0.545196	0.389113	0.368828	0.373151	0.613026	0.482975
Alpi	0.0328625	0.0649434	0	0	0.0336527	0.0176106	0.0171226	0.0352542
Alpk1	0.419335	0.519316	0.379623	0.420884	0.440869	0.425462	0.419499	0.413864
Alpk2	0.0345411	0.0292546	0.147938	0.0412723	0.126328	0.0740405	0.0822731	0.0317614
Alpk3	0.0953294	0.0470978	0.0945674	0.105898	0.0122027	0.0638572	0.0993405	0.0830921
Alpl	12.016	11.2616	11.0573	12.2742	14.489	12.8785	14.5556	12.9824
Alppl2	0.0340425	0.084094	0.0600361	0.0711837	0	0	0.0354748	0.0730399
Als2	9.44226	9.74951	10.4298	9.88048	10.2242	10.3323	9.69206	10.2683
Als2cl	7.48024	6.49478	7.02763	6.79022	7.31922	7.17763	7.36646	7.3174
Alx4	0	0.0322463	0	0	0.0334192	0	0.0226717	0
Alyref	26.1867	25.7172	25.9928	25.6112	24.2249	26.5118	25.7355	24.7339
Alyref2	2.77517	4.05363	2.76628	3.37455	3.05813	2.65105	4.1493	4.43334
Amacr	4.71526	4.01854	3.63811	4.4831	4.36087	4.27984	4.99043	4.44192
Ambp	0.16352	0.161575	0.240315	0.313431	0.19536	0.379721	0.1704	0.409314
Ambra1	13.7429	13.6538	13.3572	13.2339	13.1356	14.1444	13.0923	13.3704
Amd1	36.4159	34.6224	35.0362	34.843	35.4375	34.5096	36.0728	34.2512
Amd2	0.620508	1.19088	0.557676	1.01055	0.757626	1.02314	0.870445	0.883288
Amdhd1	1.85576	2.08445	2.05596	2.0563	1.57553	2.07395	1.93384	1.88872
Amdhd2	5.47564	6.0086	5.74683	4.9743	5.88119	5.40096	6.57147	5.40602
Amer1	2.96044	2.80019	3.16046	2.61791	3.09643	3.12932	2.86364	3.17105
Amer2	2.49996	2.71226	2.61735	2.62127	2.47891	2.59059	2.45124	2.74372
Amer3	6.39998	5.43403	5.4892	6.44446	5.77493	5.3975	5.54861	5.72146
Amfr	17.7037	17.8697	18.3233	17.1395	18.9954	17.9584	17.9644	16.4698
Amh	1.31065	1.34051	1.13544	2.04344	1.41281	1.33079	1.38976	1.30737
Amhr2	0.0383041	0.0189243	0.135104	0.0400475	0.0392252	0	0.3792	0.123275
Amigo1	5.67681	5.69148	5.28075	5.63806	5.54358	6.18825	5.43172	5.33149
Amigo2	2.9501	3.29889	3.1259	3.82056	4.6621	3.59122	4.20018	4.07647
Amigo3	0.513408	0.507302	0.652441	0.789375	0.572143	0.760649	0.39339	0.323984
Ammecr1	7.82547	7.55793	7.52937	6.82296	6.72625	7.07001	6.79315	6.87964
Ammecr1l	10.8138	10.7488	10.9271	10.4136	11.0656	10.0711	10.5136	10.9789
Amn	0.37504	0.576457	0.349076	0.174271	0.192029	0.22331	0.151985	0.312926
Amn1	0.540844	0.518339	0.577308	0.537824	0.618395	0.629782	0.601738	0.615104
Amot	0.749534	0.785779	1.03572	0.965225	0.912644	1.00416	0.876323	1.0002
Amotl1	0.965339	1.1386	1.15739	1.1489	1.19173	1.02645	1.18886	1.19114
Amotl2	20.0639	20.676	21.2832	19.7451	19.0457	21.0262	20.3418	20.797
Ampd1	0.0974067	0	0.038174	0.0226311	0.0221664	0	0.0451134	0
Ampd2	20.4643	20.5695	21.9989	21.826	20.7531	22.9493	21.8615	21.236
Ampd3	6.367	6.80375	7.7084	7.96959	8.77732	8.10393	8.00027	8.43364
Amph	0.602118	0.611717	0.680498	0.709322	0.79897	0.508996	0.406519	0.627743
Amtn	0	0.148506	0	0	0	0	0	0
Amy1	0.0445733	0.0110108	0.078608	0	0.0684676	0.0119431	0.0464487	0.0836801
Amz1	0.974762	0.872518	0.940426	1.03112	0.686997	0.731306	0.926148	0.910376
Amz2	11.0647	10.8652	9.56871	11.0003	11.3026	10.9671	10.871	10.3134
Anapc1	24.1992	22.9784	24.0511	22.8794	22.2425	22.112	21.4467	23.1408
Anapc10	4.36633	4.78506	3.67515	4.41566	3.78843	4.6712	4.83132	4.36899
Anapc11	19.0595	19.8307	19.0293	19.6094	19.0045	19.8414	18.7457	18.9232
Anapc13	6.59115	7.29493	6.96581	7.36406	5.55852	7.25467	7.07049	6.20431
Anapc15	2.49997	2.35261	2.48655	2.10034	2.3696	1.85006	2.233	2.29878
Anapc15-ps	1.01498	0.668603	0.745823	0.442155	2.33861	1.26913	1.49838	1.17958
Anapc16	9.96512	9.23362	9.21639	9.99996	9.34429	9.67039	9.517	9.74684
Anapc2	26.9747	28.6694	27.4815	28.3656	25.8883	28.3134	28.9227	28.2203
Anapc4	20.0872	20.1914	19.6781	19.4565	18.9535	19.6338	18.82	19.72
Anapc5	70.3778	70.646	70.1144	69.6917	69.3739	71.7249	69.5411	70.7203
Anapc7	11.9198	11.4	12.0056	12.5878	11.1463	11.4568	11.0924	11.7814
Ang	0.127787	0.410367	0.25353	0.567812	0.196289	0	0.432781	0.274173
Ang4	1.24569	0.481648	0.716369	0.622883	0.610093	0.81267	1.46743	1.04584
Angel1	7.88131	7.36249	7.25309	7.76325	6.73156	7.18362	6.91284	7.88261
Angel2	19.0791	19.1115	17.3413	17.7158	18.3707	18.7974	17.24	18.0666
Angpt1	0.014755	0.029159	0.0130107	0	0.0151098	0.015814	0.0153758	0.0158288
Angpt2	0.301788	0.174806	0.110115	0.282883	0.309044	0.10038	0.303641	0.223276
Angpt4	0.049336	0.0162498	0.0870074	0.0343877	0.185249	0.0705027	0.0514119	0.105853
Angptl2	0.452051	0.561361	0.651783	0.491786	0.619313	0.674366	0.763899	0.727424
Angptl3	0.0858098	0.0847893	0	0.0448577	0.0109841	0.0114961	0.0111775	0.0345205
Angptl4	0.25709	0.669722	0.525526	0.574236	0.706047	0.626232	0.815899	0.526527
Angptl6	6.21389	5.70827	4.51614	4.41573	6.1396	4.21445	5.26121	5.91097
Angptl7	0.0712098	0.0527722	0.0784895	0.20474	0.164075	0.133561	0.037103	0.286471
Angptl8	0.177572	0.394785	0.743754	0.881855	0.409144	0.666108	0.555129	0.190495
Ank	31.7836	32.4041	33.7666	30.7724	29.7593	32.2749	30.4939	31.0157
Ank1	0.704012	0.681614	0.713403	0.703407	0.537798	0.654138	0.570933	0.776565
Ank2	7.94677	7.57151	7.60707	7.53198	7.67502	7.011	7.39403	7.47889
Ank3	2.57263	2.44619	2.74961	2.62865	2.5679	2.7053	2.43737	2.69482
Ankar	0.0167393	0.0165402	0.0147604	0.0525034	0.0171418	0.0627924	0.0174436	0.00897875
Ankdd1a	1.26238	1.16034	1.3073	1.19706	1.20255	1.19566	1.49905	1.59046
Ankdd1b	0	0.0207227	0.0184928	0.0219266	0	0	0.0218545	0
Ankef1	0.229811	0.359101	0.325173	0.273797	0.311959	0.32077	0.217204	0.349738
Ankfy1	16.2044	15.6166	16.1921	15.6771	15.6883	15.7077	15.5585	15.3552
Ankhd1	20.099	19.8291	19.8106	19.1053	19.2043	19.2549	18.6807	19.7206
Ankib1	16.3563	15.9485	16.3534	15.7751	15.8886	15.7521	15.4	15.41
Ankk1	0	0	0	0.0136186	0.0266779	0.0279213	0	0
Ankle1	14.8165	13.9728	15.9109	14.4236	13.2205	14.2389	13.9538	14.8964
Ankle2	12.6747	12.8402	12.213	12.0516	12.6447	12.0709	12.6136	12.0748
Ankmy1	0	0	0.00698728	0.0165694	0.0811458	0.118899	0	0.0510043
Ankmy2	5.74723	5.77972	6.19836	5.73538	5.69599	5.96146	4.87898	5.76176
Ankra2	6.99237	8.20571	7.49117	7.36271	6.96491	7.43192	7.91831	8.00014
Ankrd10	16.3758	15.6341	16.1438	14.5275	15.5361	15.3813	15.2809	16.0775
Ankrd11	23.9826	23.5943	24.1597	24.2411	22.9797	22.5464	22.484	23.5986
Ankrd12	3.80982	3.59892	4.03428	3.43422	3.85567	3.75996	3.91482	3.80243
Ankrd13a	30.0819	30.7896	29.8252	30.6056	30.5818	30.7965	30.01	30.4948
Ankrd13b	16.6043	17.069	17.2786	17.5064	15.9383	18.0104	16.2084	17.4157
Ankrd13c	8.11632	8.30327	8.37758	7.77073	7.83664	8.52365	8.12757	7.5797
Ankrd13d	3.02828	2.946	3.3998	3.67204	3.56467	2.99468	3.82263	3.43288
Ankrd16	5.54679	5.92902	5.22819	5.44019	5.45456	5.61849	5.75992	5.16495
Ankrd17	7.64929	7.15265	7.81774	7.39538	7.37297	7.08204	7.06369	7.4897
Ankrd2	39.2377	39.8059	40.1399	44.6369	44.0778	46.7307	48.2733	43.1044
Ankrd23	0.64071	0.42206	0.489638	0.506125	0.568634	0.656176	0.771528	0.488774
Ankrd24	8.3478	8.01551	7.83921	8.66364	7.94482	8.41619	8.82682	8.54045
Ankrd26	17.2225	18.5086	17.5394	18.1724	16.9752	17.2783	17.2354	17.1809
Ankrd27	9.76795	9.05676	9.79816	9.70886	9.37968	9.12388	10.245	9.23442
Ankrd28	7.4772	7.02227	7.36829	6.84607	7.18445	6.76905	6.79738	6.77539
Ankrd29	1.37517	1.25518	1.1715	1.12097	1.01441	1.33648	1.45732	1.02517
Ankrd31	0.0494844	0.012224	0.0218173	0.0323354	0.0126686	0.039777	0.103133	0.0265429
Ankrd33b	1.67871	2.09617	1.71988	1.50766	1.84924	1.81798	2.05993	1.75856
Ankrd34a	2.97328	3.61364	3.63117	3.1086	3.06	3.76028	3.85748	3.68406
Ankrd34b	1.63369	1.7661	1.96116	1.47129	1.86346	1.31755	1.79514	1.47495
Ankrd35	0.207007	0.195248	0.149347	0.334482	0.308342	0.221865	0.303965	0.434051
Ankrd37	10.7041	8.99887	11.0228	9.313	11.9068	9.94803	11.3104	10.7604
Ankrd39	3.64692	3.81552	3.3904	3.84741	3.8698	3.67874	3.80036	3.94773
Ankrd40	33.9778	37.1496	35.8021	35.8357	33.1313	35.6137	34.2413	33.2073
Ankrd42	0.805803	1.19805	1.26835	0.984204	1.65807	1.43671	1.06729	1.4946
Ankrd44	1.88545	1.855	1.87994	1.88913	1.96686	2.22692	2.02689	2.11857
Ankrd45	6.16866	6.82673	6.88086	5.90122	6.98027	8.16508	6.52463	6.22054
Ankrd46	18.5564	18.2049	16.8102	16.6404	18.2871	18.9896	17.812	18.463
Ankrd49	8.76623	9.03133	9.15827	8.29161	9.22471	8.60983	9.43295	8.94815
Ankrd50	6.19645	5.93058	6.15788	6.15692	5.85912	6.02554	6.91435	6.16219
Ankrd52	24.829	24.4253	24.6587	24.2291	22.449	23.025	22.0488	23.6301
Ankrd53	1.58987	1.17822	1.34351	1.10816	1.74117	1.25432	1.51871	1.32656
Ankrd54	10.8365	10.6987	11.1573	10.098	11.272	10.7757	10.8051	10.3517
Ankrd55	0.853331	0.855058	0.747154	0.785361	0.738465	0.75356	0.645009	1.01213
Ankrd6	6.21185	6.67141	7.10345	6.69982	6.15301	6.49238	6.11522	5.77641
Ankrd60	0	0.0638237	0.028478	0	0.0330725	0	0	0
Ankrd61	1.05431	0.862715	0.668201	1.13674	0.691657	0.670925	0.858335	0.671554
Ankrd63	0	0	0	0	0.00808954	0	0	0
Ankrd65	0.348562	0.746235	0.358582	1.00217	1.13032	0.809421	1.15022	0.747858
Ankrd7	0.0643753	0	0.11353	0.134611	0	0.0344979	0.067084	0.0690604
Ankrd9	2.85569	3.06187	3.03243	3.0746	2.87458	2.59178	3.07715	2.97226
Anks1	6.62603	6.813	6.82486	7.26032	7.00649	6.45193	6.53372	6.64899
Anks1b	1.39819	1.43913	1.5061	1.50612	1.63248	1.56949	1.5812	1.78403
Anks3	6.83751	6.45889	7.08382	6.65326	6.69381	6.2399	7.08601	7.23829
Anks6	19.6085	19.3398	19.4264	19.849	19.9625	20.2016	19.2385	19.1288
Ankub1	0	0	0.0160059	0	0	0	0	0
Ankzf1	9.69332	10.9801	10.9444	10.8919	9.97229	9.77274	10.7549	10.1184
Anln	19.9393	18.9486	19.5772	19.8324	18.9175	17.4968	18.0143	18.3041
Ano1	6.09454	5.27461	5.66147	5.52962	5.16417	5.43121	5.46657	5.48248
Ano10	9.18089	8.78921	8.85182	9.17757	8.92258	9.45682	9.7703	9.25657
Ano2	0	0.0140922	0	0	0	0.0152854	0	0
Ano3	0.329841	0.378486	0.459728	0.333729	0.806295	0.712731	0.715158	0.707692
Ano6	5.43339	5.48628	5.40651	4.81353	5.23712	5.32354	5.02274	5.71465
Ano7	2.91083	2.26669	2.74521	2.5193	2.59589	2.58258	2.39049	2.56432
Ano8	11.0034	11.4877	11.1022	11.6978	10.5846	11.8353	11.6301	12.2013
Ano9	9.60433	8.27695	8.75302	10.1325	10.0136	9.22976	9.709	9.78953
Anp32a	68.5643	80.2847	70.8009	76.3642	70.2751	70.0925	72.1191	70.2753
Anp32b	215.563	242.098	224.512	234.218	211.786	232.45	228.224	221.625
Anp32e	100.339	109.02	99.5871	100.774	98.661	105.117	102.418	98.6889
Anpep	25.2873	25.1976	26.122	23.8361	23.1945	24.3054	23.4481	22.2859
Antxr1	0.0563698	0.0477423	0.0532563	0.0336774	0.111327	0.0733618	0.0797207	0.0993471
Anxa1	0.9865	0.363719	0.71408	0.492609	0.422182	0.441858	0.613736	0.742386
Anxa10	0	0	0	0	0.0171567	0	0	0
Anxa11	1.76444	1.35806	1.58042	1.65057	1.73079	1.51287	1.64514	1.95263
Anxa13	0.284866	0.112591	0.0502379	0.238265	0.262544	0.213718	0.415592	0.0611194
Anxa2	37.4839	36.9262	36.3652	37.9525	41.4101	39.4351	44.7776	42.2434
Anxa4	7.82052	7.40893	7.15843	6.91455	8.37259	7.30972	7.59822	8.24777
Anxa5	7.67133	7.49469	8.346	8.38198	8.82947	8.61565	10.0208	8.09054
Anxa6	43.1442	45.0786	44.5963	47.3824	37.914	44.7237	42.351	41.1242
Anxa7	6.98646	7.44804	7.96349	7.95447	8.395	7.11694	8.36246	7.23362
Anxa8	1.55234	1.53387	1.53092	1.53757	2.40541	1.90456	2.76703	2.58561
Anxa9	1.68567	1.46428	1.84574	1.58809	1.34682	1.03237	1.11959	1.03334
Aoc1	0	0	0.0623963	0	0	0	0	0.0253038
Aoc2	9.83025	8.3108	9.13418	8.93573	8.61307	9.88843	8.6231	9.58991
Aoc3	0.332395	0.23812	0.329737	0.243266	0.27231	0.31172	0.363699	0.196122
Aox1	3.03134	3.15684	3.66269	3.78376	4.0726	3.32942	3.51806	3.78288
Aox2	0.0199618	0	0.0234693	0.0417407	0.0136279	0.00713151	0.0416034	0.035691
Aox3	0	0	0	0.0114169	0	0.0234073	0.00568969	0
Aox4	3.40836	3.24609	3.21867	2.90994	3.28005	2.61626	2.82429	2.84876
Ap1ar	9.98669	10.3615	10.0658	9.77691	10.5454	9.99428	10.4525	10.3562
Ap1b1	34.4569	35.8153	35.4588	34.057	35.9121	35.5185	31.9915	34.7789
Ap1g1	8.57886	8.04212	8.71527	8.68707	8.55988	7.97829	7.69991	7.70151
Ap1g2	6.07768	4.9954	5.30236	4.98716	5.45056	5.14203	5.58491	5.77909
Ap1m1	37.3145	33.5459	35.4343	36.5666	35.1859	33.9821	34.6743	34.0269
Ap1m2	0	0	0	0	0.0250466	0.026214	0	0
Ap1s1	47.6767	46.1947	45.5836	48.8055	44.8335	45.6123	48.3901	44.3619
Ap1s2	5.42162	4.9521	4.82843	5.20747	5.53614	5.38799	5.13392	5.10264
Ap1s3	13.5427	12.6961	12.6712	13.1826	14.7975	13.7568	13.0002	12.2954
Ap2a1	40.5789	36.2049	38.6402	37.6081	37.1102	36.3895	35.3068	35.7051
Ap2a2	50.4562	51.1024	53.4304	50.8811	52.2875	50.9744	52.558	52.8625
Ap2b1	30.2901	31.6287	31.5669	29.706	29.5722	30.0196	30.2619	31.5911
Ap2m1	80.0153	79.4228	77.8953	81.4938	77.3293	79.3551	76.3793	75.25
Ap2s1	68.8955	69.2102	69.998	75.3041	72.6625	75.3221	74.1593	69.9915
Ap3b1	14.725	14.8085	14.4584	15.6247	16.7132	16.6235	16.286	15.4072
Ap3b2	18.7881	19.3484	18.4072	19.1838	18.9274	19.5545	17.7473	17.2817
Ap3d1	14.7155	14.5064	14.142	15.5654	14.4518	14.7698	14.0239	14.5803
Ap3m1	16.7613	17.1515	17.0098	16.4539	16.884	16.7909	15.8522	15.7555
Ap3m2	2.89378	2.65812	3.36733	3.82401	3.07634	2.89229	3.65225	3.49584
Ap3s1	22.8757	22.2452	20.2388	22.9387	22.9565	23.5352	23.9775	21.1196
Ap3s2	19.0146	19.3411	19.3242	19.9548	19.4851	19.0481	20.1196	18.9404
Ap4b1	0.766148	0.691775	0.792056	0.635291	0.541083	0.693719	0.646967	0.651857
Ap4e1	4.54066	4.40543	4.40081	4.28896	4.33317	4.20789	4.34828	4.87111
Ap4m1	5.00681	4.82695	5.69077	5.19725	5.36926	5.52738	5.76236	4.98699
Ap4s1	7.97043	8.67654	8.18962	9.07471	8.02374	6.91362	9.22083	7.24618
Ap5b1	7.16583	7.3383	8.28988	6.60904	7.885	6.72178	6.63907	6.34172
Ap5m1	3.84269	3.89024	3.74509	3.89776	4.02828	3.81502	4.07111	3.5727
Ap5s1	6.06071	7.04006	6.93526	6.264	7.58038	7.28907	6.87015	7.29589
Ap5z1	3.97688	3.89753	3.86714	3.69665	4.10572	4.06066	3.98871	3.65385
Apaf1	5.10836	4.98456	4.75576	5.16743	6.41594	5.58897	5.82859	6.10526
Apba1	4.99106	5.41228	5.1005	5.33324	5.17629	5.77747	5.53895	5.44746
Apba2	141.097	144.748	144.358	149.241	145.693	155.992	149.431	150.343
Apba3	24.0763	24.6171	25.1785	25.1027	24.1926	23.597	25.0894	22.5216
Apbb1	16.4733	18.7134	17.3988	16.9498	15.219	15.7883	16.5309	16.4292
Apbb1ip	0	0	0	0	0	0	0.0323838	0
Apbb2	5.34363	5.60532	5.2461	5.34155	5.42909	5.11165	4.94083	5.04131
Apc	14.7866	13.9917	14.5475	13.5711	13.7668	13.9355	13.4884	14.8978
Apc2	8.50305	8.36156	9.05265	8.38826	7.96504	8.14655	8.35003	8.41345
Apcdd1	6.83213	6.04597	7.25839	6.62673	6.65924	6.01386	7.49131	6.81424
Apex1	16.7426	22.7606	20.502	21.5419	17.2281	19.3045	18.2349	18.7142
Apex2	4.00511	4.14841	3.85305	3.66857	3.90804	3.65716	3.7343	3.70769
Aph1a	14.3582	13.5496	13.6521	14.3484	13.9284	13.0268	13.9185	14.1852
Aph1b	3.82288	2.83674	3.27258	2.72161	2.92468	3.10085	3.13118	3.79791
Aph1c	0.11804	0.153085	0.156129	0.123413	0.219092	0.205582	0.14607	0.142459
Api5	60.6203	60.7258	58.2443	59.2189	58.8248	57.5912	56.462	57.3641
Apip	27.5711	32.6311	27.8332	25.6543	28.6273	29.303	28.291	26.4469
Aplf	3.95989	3.67585	3.76607	3.27279	3.59716	3.56338	3.54568	3.4068
Apln	0.0487772	0.0963943	0.0215055	0.0254987	0.0249751	0	0.0508296	0
Aplp1	62.8373	65.0455	65.5883	63.8343	66.8117	63.8961	67.2453	64.27
Aplp2	61.8712	66.8769	64.9197	65.6166	67.6694	66.3959	65.9934	67.0471
Apmap	26.5067	25.2225	26.5528	25.084	25.0062	26.4937	25.9079	23.6512
Apoa1	0.0621357	0.214889	0.383532	0.324819	0.19089	0.233084	0.0647501	0.133316
Apoa2	1.57318	1.13052	0.630547	0.897154	0.878732	1.22625	1.78841	1.38082
Apoa4	0	0.0418107	0	0	0	0	0	0
Apoa5	0.730846	1.26377	1.3426	0.907381	0.919933	1.19127	1.33279	0.914708
Apob	0.0330701	0.043569	0.0218705	0.0115251	0.0338653	0.0265827	0.0315897	0.0236512
Apobec1	0.0852699	0.0280853	0.062658	0.029717	0.0291068	0	0.0296192	0
Apobec2	0.33663	0.451422	0.381645	0.477649	0.935681	0.953519	0.350794	0.619078
Apobec3	0.23152	0.152511	0.261456	0.165619	0.174696	0.348263	0.232796	0.270156
Apobec4	0.049042	0	0	0.0512741	0	0	0.0511055	0.0263056
Apobr	0.132098	0.18073	0.206083	0.127487	0.21852	0.130688	0.158834	0.163514
Apod	0.700347	0.485885	0.656973	0.482956	0.640891	0.527026	0.527951	0.319709
Apoe	9.03421	9.70764	8.99565	10.7599	8.88359	9.74037	9.52663	10.3275
Apof	0.0610491	0.0904846	0	0.255311	0.0937756	0.0654308	0.254471	0.0654921
Apoh	0.0240903	0	0	0.0251867	0	0	0	0
Apol10b	0.181677	0.310073	0.52429	0.293553	0.186045	0.318627	0.413064	0.425234
Apol11b	0.124726	0.0924317	0	0	0.0319312	0.0334194	0	0
Apol7a	0.0253548	0.0250533	0	0.0265088	0.0259645	0.0271746	0.0264216	0.0272001
Apol7b	0.0945422	0.0311393	0.0277886	0.0658968	0	0.0337759	0.0656801	0.0338076
Apol7c	0	0	0	0	0.0381779	0	0	0
Apol7e	0.0159072	0	0	0.0332623	0.0325793	0	0.0331529	0
Apol8	0.440782	0.2562	0.468695	0.406627	0.531036	0.625259	0.675482	0.556307
Apol9a	3.1801	3.20602	3.17388	3.22368	2.73473	3.24934	2.97781	3.24546
Apol9b	0.632618	0.437566	0.855342	0.286611	0.863772	0.881429	0.922929	0.407194
Apold1	0.129184	0.127647	0.275288	0.135064	0.363798	0.149994	0.291675	0.219427
Apom	0.454885	0.337106	0.0668517	0.0396324	0.427005	0.406278	0.829543	0.284661
Apon	0.0213214	0.0421357	0	0.0668756	0	0.13711	0	0
Apoo	38.4611	37.0664	41.3609	39.9557	38.5712	38.7292	39.9199	38.5357
Apool	3.71221	4.82181	3.17623	4.23819	4.08348	3.91961	3.85692	3.06064
App	86.0777	89.445	87.3398	91.5524	86.4742	88.9242	86.177	86.8901
Appbp2	20.0823	17.7651	19.0966	18.6855	17.888	17.6837	18.494	18.07
Appl1	11.9353	12.1067	12.536	11.6036	11.857	12.4709	11.2258	11.1077
Appl2	12.3288	12.2204	12.2601	12.1205	12.3211	13.4696	11.9663	12.9906
Aprt	63.3182	65.5724	61.8922	64.2859	59.1918	63.5815	63.901	63.0544
Aptx	3.88827	4.4931	3.99237	4.16073	3.90159	4.31417	3.99748	3.8703
Aqp1	0.0584696	0.231097	0.141783	0.244523	0.104782	0.0783326	0.258951	0.188174
Aqp11	0.574897	0.499571	0.560864	0.677795	0.755734	0.638009	0.713805	0.822315
Aqp2	0.189429	0	0	0.113172	0.110848	0.116014	0	0
Aqp3	0	0	0.0370261	0.0439012	0	0.0450038	0.0437568	0.0900919
Aqp4	0	0.0149324	0	0	0.030951	0	0.0314959	0.0324239
Aqp5	0	0.0291983	0	0	0	0.0316706	0	0.0634005
Aqp6	0	0	0	0	0.162292	0	0	0
Aqp7	0	0	0	0	0	0	0.0282996	0
Aqp8	0.582921	0	0.428341	0.457089	0.671554	0.520632	0.278413	0.26056
Aqp9	0.0185372	0.0183168	0.0490375	0.0290714	0	0.0198677	0.0386344	0.0198863
Aqr	16.0008	15.2094	16.0769	15.7972	15.4128	16.0092	15.6808	15.7694
Araf	18.1051	17.8723	17.0311	17.0693	16.9172	17.5987	16.1078	16.7839
Arap1	5.4187	5.52523	5.61328	5.84623	6.18316	5.94426	5.91242	6.08172
Arap2	0.706254	0.557674	0.826725	0.693257	0.754819	0.76025	0.8356	0.873452
Arap3	0.0735067	0.130738	0.0324085	0.0384261	0.0978564	0.00787824	0.107239	0.0788563
Arc	8.45375	8.52698	9.01614	9.83663	9.5446	8.76432	9.49012	9.59453
Arcn1	18.9515	19.8734	18.8383	18.8881	19.2095	19.139	18.8662	18.7039
Arel1	13.0562	12.2983	12.1402	11.93	12.2966	11.1878	11.7319	12.541
Arf1	172.662	177.129	178.444	175.658	167.947	175.913	174.544	175.486
Arf2	28.5502	26.945	27.4904	27.3454	26.0625	26.879	26.8016	26.7806
Arf3	58.0138	57.9216	59.5645	59.3642	60.9494	58.5773	58.9118	59.0506
Arf4	52.2337	53.0025	53.4079	52.7279	54.0572	54.292	55.4754	52.9823
Arf5	37.7555	32.7302	38.0685	39.3266	36.2095	37.1634	37.5395	34.6924
Arf6	63.2322	60.0561	57.7216	59.9597	53.9092	59.4266	65.371	60.3416
Arfgap1	20.2839	21.6404	20.4222	22	20.1122	20.4284	21.2716	21.2382
Arfgap2	9.83015	10.2462	9.69314	10.579	9.94271	10.2267	10.2147	10.0268
Arfgap3	8.7177	9.83895	9.60891	10.1702	9.44945	8.75408	11.0639	10.5319
Arfgef1	41.5586	40.072	41.3487	38.9983	39.2572	39.1887	39.3085	39.2036
Arfgef2	17.0632	16.8862	17.4707	17.6247	16.2898	17.4619	16.4397	17.079
Arfgef3	12.066	10.655	11.9727	10.66	11.5038	11.4923	11.5252	11.9438
Arfip1	2.68773	2.26185	2.67617	2.74284	2.85772	2.78416	2.06376	2.3453
Arfip2	28.8038	28.3374	29.0597	28.7471	28.3894	28.4028	30.4892	29.1353
Arfrp1	12.0533	12.2613	10.9498	11.1428	10.6774	11.4132	10.43	10.3749
Arg1	0.0344703	0.0340603	0.288755	0.144157	0.158846	0.25861	0.143683	0.166405
Arg2	1.64033	2.68366	2.11035	2.72711	2.50589	2.53622	2.57803	1.73086
Arglu1	25.0788	26.2215	25.8296	23.6253	25.3587	25.3158	24.4097	24.4143
Arhgap1	18.2703	17.0057	17.2114	17.186	17.569	18.1375	17.3822	15.8129
Arhgap10	0.0249027	0.0246065	0	0.0781082	0.0255015	0.0934149	0	0.026715
Arhgap11a	33.7691	34.563	33.3206	34.9748	32.0737	34.1628	34.5221	32.9201
Arhgap12	5.16885	5.72272	5.4871	5.29392	5.29314	5.1753	5.26153	5.50391
Arhgap17	3.91121	3.85303	4.1046	3.63669	3.70708	4.17506	3.80105	4.37736
Arhgap18	4.48445	4.16099	4.49283	4.26287	4.24086	4.10811	4.74587	4.29291
Arhgap19	19.7304	20.6178	20.224	20.5893	19.6081	18.5762	19.7509	18.6337
Arhgap20	2.1372	1.87846	2.18351	2.0509	2.14209	1.93694	1.88958	1.99396
Arhgap21	15.4743	14.7827	15.8327	14.3598	14.9429	14.6583	14.0536	15.3074
Arhgap22	0.267491	0.469885	0.401852	0.372888	0.365231	0.212363	0.402634	0.425124
Arhgap23	3.62187	3.43587	3.41818	3.206	3.18165	3.21211	3.15928	3.15305
Arhgap24	1.75141	2.07583	1.83321	2.00008	1.78905	2.16265	2.02081	1.71488
Arhgap25	0.0952636	0.102688	0.213823	0.199199	0.337006	0.120665	0.135371	0.213684
Arhgap26	1.84123	1.9485	1.87755	2.01074	1.99214	1.92351	1.84712	1.90154
Arhgap27	1.23909	1.51418	1.52543	1.55834	1.01143	1.09065	1.7154	1.33569
Arhgap28	0.014283	0	0	0	0	0	0	0.0153225
Arhgap29	10.6683	10.705	10.7593	10.2703	10.9204	10.701	10.5815	11.7999
Arhgap30	22.5322	24.6889	22.9901	25.198	22.4606	23.22	23.6479	24.3638
Arhgap31	1.31665	1.04556	1.47404	1.409	1.36948	1.45917	1.14217	1.17952
Arhgap32	13.1882	12.636	12.9418	12.4283	12.8186	12.5991	12.0566	13.112
Arhgap33	7.68573	7.67255	8.59835	7.56906	6.65459	7.14213	7.16171	7.1411
Arhgap33os	0	0	0	0	0	0	0	0.0466705
Arhgap35	31.217	30.2152	31.7059	29.8419	31.3829	29.4035	31.7342	32.3089
Arhgap36	0.044899	0	0	0	0	0.0240608	0	0
Arhgap39	6.6719	6.32472	6.59098	6.77392	6.30389	6.03904	6.42574	7.09035
Arhgap4	0.071067	0.0702218	0.0710211	0.0743016	0.0485173	0.106635	0.133303	0.13723
Arhgap40	0.034814	0.1032	0	0	0.0356512	0.0373127	0.0906972	0.0186738
Arhgap44	9.15289	8.78321	8.74586	8.98302	8.49447	9.09547	8.77468	8.55181
Arhgap45	0	0.0169465	0.105861	0.0179311	0.0351257	0.0183814	0.0178721	0.0183986
Arhgap5	9.60438	9.15209	9.37404	9.06797	10.5541	9.17475	10.0783	9.92497
Arhgap6	0.0601581	0.0625712	0.0586303	0.10262	0.0518776	0.0610824	0.0494916	0.095106
Arhgap8	0.563112	0.877423	0.754363	0.724605	0.809531	0.858866	0.710937	0.685413
Arhgap9	0.314338	0.581121	0.420237	0.169623	0.425733	0.391237	0.264164	0.489504
Arhgdia	204.38	205.932	209.94	214.962	198.915	203.137	198.182	199.788
Arhgdig	11.8907	11.1893	10.61	11.6295	10.0243	10.3523	10.7914	9.90594
Arhgef1	17.9037	17.8429	17.6352	16.9584	17.4188	17.2246	17.0527	16.8252
Arhgef10	4.05263	3.65837	3.51839	3.48295	3.38154	3.75364	3.44977	3.69901
Arhgef10l	9.38919	8.64436	9.10001	9.7178	7.75689	8.34252	8.79317	8.82067
Arhgef11	6.69861	6.20377	6.8564	7.24586	6.69153	6.88434	7.62968	6.6162
Arhgef12	11.4241	10.8369	11.6274	12.059	10.9308	11.9086	11.0351	11.823
Arhgef15	0.290235	0.316047	0.287262	0.297252	0.345739	0.311066	0.333309	0.425734
Arhgef16	4.37174	4.9151	5.56617	5.6841	6.05525	5.66917	5.78222	5.83983
Arhgef17	8.03925	8.05963	7.79777	7.89192	8.59684	7.56781	7.71398	8.28851
Arhgef18	6.30316	7.07791	6.47764	7.18305	6.4922	6.48102	6.60174	6.82568
Arhgef19	2.28118	1.52953	1.90774	2.08215	2.26187	2.20236	2.15077	1.76742
Arhgef2	21.7199	22.0474	22.2961	21.5053	21.8227	22.706	21.3045	22.0075
Arhgef25	9.73938	10.4216	9.21538	8.67486	9.52067	8.98547	8.85673	9.39614
Arhgef26	0.0341636	0.0450097	0.0267777	0.0595309	0.0699702	0.0488208	0.0435124	0.0488666
Arhgef28	1.43056	1.39284	1.38621	1.38062	1.4113	1.54447	1.50168	1.37165
Arhgef3	4.74167	4.9032	4.16617	4.51406	4.36056	4.2456	5.02957	4.50437
Arhgef33	0.0410255	0.0243226	0.0361756	0.0171571	0.142841	0.035176	0.076953	0.00880224
Arhgef37	0.273098	0.211187	0.335044	0.384841	0.218868	0.279972	0.383575	0.229283
Arhgef38	0	0.00926574	0	0	0.00480137	0.0100503	0	0
Arhgef39	10.2495	8.32623	11.6454	9.98063	9.14357	9.33894	9.91788	9.51709
Arhgef4	0.584118	0.454041	0.394883	0.460063	0.446628	0.46327	0.523477	0.57232
Arhgef40	0.140767	0.179357	0.137192	0.193651	0.147946	0.190574	0.13897	0.162934
Arhgef6	0.00898033	0.0310573	0.0079187	0.0187781	0.0183925	0.0288746	0	0
Arhgef7	6.77258	6.7113	6.66416	6.82084	6.53099	6.51137	6.78062	6.83916
Arhgef9	1.81148	1.89802	1.88285	1.71094	2.10596	1.73515	1.82842	1.60535
Arid1a	21.4485	21.5935	22.0907	21.2913	20.6622	21.5104	20.7679	21.3259
Arid1b	8.42359	7.85665	8.1883	8.29399	7.84904	7.89476	7.85703	7.37905
Arid2	15.7791	15.6445	16.7268	16.7104	15.8362	15.7732	15.5374	15.9798
Arid3a	0.856092	0.69583	0.846205	0.64242	0.608018	0.695552	0.741029	0.881364
Arid3b	0.568103	0.713576	0.993396	0.659396	0.862784	0.629517	0.657227	0.604282
Arid3c	0.303385	0.299777	0.840777	0.385163	0.754509	0.348386	0.406479	1.06938
Arid4a	6.90719	6.8318	7.23641	7.27162	7.1223	6.74327	6.64907	6.67622
Arid4b	1.99186	1.78701	2.02983	1.95236	1.95631	2.0111	2.09926	1.97899
Arid5a	2.15885	2.27538	2.00354	2.08422	2.30483	2.42538	2.1699	2.58533
Arid5b	3.32468	3.23234	3.17399	3.06096	3.15837	3.21556	3.07873	3.59121
Arih1	21.0908	21.9034	20.3285	20.1806	20.5163	20.5379	21.3863	20.6053
Arih2	11.9624	12.2554	11.4574	11.8266	12.2091	11.0776	11.4226	11.4423
Arl1	61.8386	64.4666	62.7896	59.9079	64.0559	62.1248	60.944	59.8877
Arl10	4.33081	4.71821	4.40635	4.64403	3.84362	4.73686	4.72133	4.00271
Arl11	0	0	0	0	0	0.0376886	0	0
Arl13a	0.132413	0.0872257	0.17514	0.27688	0.0451991	0.212876	0.0919898	0.0947
Arl13b	4.13665	4.40072	4.899	4.60115	5.09416	4.63581	4.31857	4.92358
Arl14	0.0639998	0.189716	0	0	0	0.20578	0.0333463	0
Arl14ep	12.0483	12.7334	12.5997	12.8611	13.7147	12.5722	13.218	12.2893
Arl15	10.8809	10.8594	10.5772	10.0398	12.2724	10.9008	12.0901	10.5594
Arl16	3.82318	4.48344	4.08745	4.40716	4.17325	4.03755	4.24673	3.89109
Arl2	12.3262	12.5865	13.0241	12.79	12.1329	11.9866	13.2463	12.3968
Arl2bp	18.2132	17.8206	18.187	17.8529	19.9142	17.5816	17.0802	16.2455
Arl3	35.4568	38.5894	37.9385	40.2942	34.3959	46.0126	41.8655	40.543
Arl4a	4.9315	5.48873	5.08279	5.42183	5.60666	5.99623	5.74175	5.87347
Arl4c	34.799	33.9914	36.1231	36.2732	35.557	36.9969	35.7969	35.3739
Arl4d	0.833572	0.851114	1.15155	1.48157	1.16661	1.16142	1.53461	1.34136
Arl5a	15.4977	14.6329	14.2165	13.8427	15.2669	13.2773	13.9452	14.455
Arl5b	4.49987	4.44635	4.74071	4.22343	4.78531	4.29398	4.48583	4.7839
Arl5c	0.0740953	0.183035	0.147006	0.174302	0.208662	0.11912	0.0386064	0.0794877
Arl6	22.7874	24.1983	22.579	24.9153	24.9285	24.5798	26.3019	22.6589
Arl6ip1	112.74	115.251	116.792	112.485	112.013	119.787	113.533	113.277
Arl6ip4	27.535	29.1547	27.1916	27.5911	24.9793	30.4817	28.3328	29.3675
Arl6ip5	76.7731	82.5962	75.1174	78.9589	71.6108	76.9177	73.3157	71.9904
Arl6ip6	26.5233	25.2814	26.7075	26.6166	26.6374	27.4982	28.0094	28.4536
Arl8a	46.9852	46.7729	47.7492	48.6522	48.7991	47.9407	48.3877	49.8133
Arl8b	42.8837	43.0345	42.3274	39.7622	44.7051	43.0212	42.9013	41.8935
Arl9	0.385929	0.254226	0.397023	0.268996	0.856285	0.965131	0.469194	0.0690025
Armc1	24.1293	25.051	24.3559	22.8993	23.9494	24.9983	23.2489	23.0142
Armc10	7.67547	8.19671	7.61287	8.5433	7.73307	7.82772	7.93969	7.85924
Armc12	0	0.0238187	0.0425115	0.0504051	0.0740551	0.051671	0.100479	0
Armc2	0.966942	0.622885	0.956268	0.765196	1.00113	0.669901	0.679174	0.865383
Armc3	0	0.026815	0.107683	0	0.0138951	0.0872564	0.0282796	0.0582255
Armc5	3.37209	2.96724	2.96465	3.48384	3.23862	3.72104	3.47238	2.93253
Armc6	14.4441	13.7373	12.7988	12.8123	13.2002	11.9229	12.9664	12.1235
Armc7	1.58905	1.43415	1.3019	1.24276	1.12755	1.46171	1.42121	1.36912
Armc8	11.624	11.8169	11.2453	12.19	12.2528	11.4249	11.8803	11.0697
Armc9	3.31563	3.41039	3.41832	3.50667	3.28651	3.24033	3.58128	3.46824
Armcx1	3.20098	3.7273	2.85405	4.03094	3.46074	3.46899	3.81927	3.51053
Armcx2	18.2171	16.9539	17.9612	17.6465	19.4187	18.7163	17.8975	17.0432
Armcx3	1.57288	2.05794	1.4252	1.51971	1.85508	1.60438	2.29468	1.75717
Armcx4	15.2332	15.6357	15.3972	15.0328	15.9585	15.6728	15.9592	16.5942
Armcx5	2.604	2.37648	2.36791	2.73197	2.36106	2.93625	2.24246	2.23092
Armcx6	0.231697	0.061051	0.136204	0.064598	0.189815	0.165551	0.0643855	0.132565
Armh1	0.0935442	0.0462158	0.0274952	0.0652012	0.111759	0.0334194	0.0487401	0.0334507
Armh2	0	0.175866	0	0.186084	0.31896	0	0	0.0954681
Armh3	5.5823	5.29318	5.02761	5.50366	5.74369	5.69873	5.11249	5.29156
Armh4	0	0	0.00730458	0	0.0169661	0	0.0172648	0.0133301
Armt1	3.30287	2.90454	3.61484	3.35091	3.63989	3.22537	3.29135	3.16343
Arnt	7.67326	8.07957	7.78531	8.42865	7.24879	7.32449	7.34644	8.55068
Arnt2	0	0	0	0.0156643	0	0	0	0
Arpc1a	40.7036	43.3383	43.2653	40.8671	42.3257	46.0299	44.1621	40.4082
Arpc1b	3.58099	3.57549	4.3757	3.16315	3.55178	3.61271	3.58302	3.31811
Arpc2	117.561	120.511	117.67	117.461	119.672	122.273	126.011	118.457
Arpc3	39.8736	36.7892	36.2755	37.444	36.1341	38.9059	38.7262	37.8834
Arpc4	38.2841	39.0875	35.684	36.567	34.969	35.0029	38.6191	34.592
Arpc5	55.5246	55.4811	54.971	59.1278	52.886	55.405	58.6169	53.7194
Arpc5l	16.0583	16.4494	16.5839	16.5928	16.6542	16.5703	16.903	17.0072
Arpin	16.645	16.5137	17.4432	18.9013	15.2665	16.3937	14.0063	16.4814
Arpp19	24.1461	26.7064	25.2945	24.3785	26.8924	26.8423	26.373	27.2996
Arpp21	1.63929	1.78525	1.64561	1.77149	1.68322	1.43814	1.70826	1.5884
Arr3	0.342419	0.563912	0.287562	0.272765	0.333955	0.34952	0.39081	0.29737
Arrb1	2.1339	1.96252	2.36038	2.4394	2.37523	2.27232	2.38482	2.17492
Arrb2	15.09	14.217	15.1509	14.8313	14.7479	13.9453	13.6995	15.1891
Arrdc1	3.15154	3.09895	4.35733	3.83882	4.46499	4.68948	4.432	4.08663
Arrdc2	3.38613	3.46326	3.69824	3.5154	3.96639	3.01793	3.66479	3.811
Arrdc3	4.48591	3.69985	4.20958	3.6393	4.66281	4.44663	4.55332	4.62173
Arrdc4	6.45544	6.26593	5.9438	5.9143	6.377	4.32041	6.41993	6.07871
Arrdc5	0	0.179655	0	0	0.111714	0.0779469	0	0.15604
Arsa	8.75476	7.78454	7.90382	7.93134	8.02493	8.44368	7.87263	9.12324
Arsb	9.56658	9.58479	9.54619	9.54978	8.63717	9.24424	9.10741	9.92162
Arsg	8.25804	8.8981	8.56479	9.02448	9.96672	9.95708	9.34312	10.4726
Arsk	0.866506	0.598696	0.545764	0.483624	0.940715	0.516719	0.475244	0.594084
Art1	1.64044	0.878002	0.976394	0.91472	1.4279	1.4798	1.39606	1.21721
Art3	0.039064	0.0868486	0	0	0.0200016	0.0314008	0.0915921	0.0209535
Art4	0	0	0.0269053	0	0	0	0.0635925	0
Art5	0.858307	1.17996	1.67821	1.4436	1.24199	1.11989	1.61385	1.16097
Artn	2.28324	1.60923	2.22451	1.60257	2.20733	2.13908	1.58066	1.83277
Arv1	11.8779	12.7243	12.0315	11.8839	12.0207	12.2571	10.5126	12.493
Arvcf	8.41195	7.99548	8.02261	7.81429	8.51467	8.92376	8.65862	9.43517
Arx	0.104942	0.0259234	0.0694018	0.164577	0.0537325	0.103101	0.127583	0.0562895
Arxes1	6.02732	7.18039	6.3006	6.98772	7.14289	5.3659	7.24333	5.26664
Arxes2	17.4955	17.2131	18.4994	18.318	17.3772	16.817	16.6645	17.6932
As3mt	30.0225	30.2939	31.5979	32.4437	31.4182	30.8376	31.6285	30.6783
Asah1	21.6806	20.5274	20.8456	18.9487	20.1256	22.0105	20.4209	20.5729
Asah2	0.0164032	0.0648325	0.0433922	0.0514493	0.117583	0.0527415	0.0427334	0.123179
Asap1	10.3365	9.51369	10.0785	10.2167	9.97009	9.50514	9.37548	10.1032
Asap2	4.82067	4.36003	4.93169	5.01125	4.4	4.52231	4.86831	4.37862
Asap3	3.08108	3.50245	3.927	3.76295	3.50884	3.42885	3.51379	4.45583
Asb1	19.4089	19.2489	19.257	20.2673	18.8485	19.6054	19.2612	19.3676
Asb10	0	0	0.0241343	0.0572311	0	0	0	0
Asb11	0	0	0	0.0564069	0	0.0144559	0	0
Asb13	7.35968	6.44225	6.2888	6.50399	6.27568	6.7894	6.7422	5.7344
Asb14	0.286229	0.13397	0.358662	0.299257	0.4011	0.242189	0.266875	0.177772
Asb15	0.059773	0.0168749	0.0150591	0.0446382	0.052466	0.0915187	0.0177966	0.0732835
Asb16	0	0	0.166741	0.098851	0.0553264	0.0723812	0.154826	0.072449
Asb17	0.119069	0.0735333	0.0656209	0.0311222	0.0304831	0.0957115	0.0775496	0.175635
Asb2	0.0975717	0	0.0573581	0.0226695	0.0999179	0.0697165	0.112975	0.0930424
Asb3	3.65815	3.51638	4.2028	3.76523	4.20437	3.82935	3.27912	3.76435
Asb4	0.234384	0.192997	0.120561	0.163368	0.200016	0.209338	0.173007	0.0628604
Asb5	0.437546	0.329404	0.312331	0.196055	0.298712	0.513612	0.303971	0.379982
Asb6	6.24113	6.34828	6.11965	6.62853	6.42735	6.03832	6.45958	6.54386
Asb7	4.70529	4.49143	5.05192	4.56673	5.00026	5.39823	4.66273	5.2763
Asb8	15.7902	13.3195	15.0756	15.3427	15.2398	14.9596	16.1391	14.6317
Asb9	0	0	0	0	0.138097	0	0	0
Ascc1	11.1365	11.8864	11.4258	12.0461	13.4664	12.7991	11.9335	11.853
Ascc2	12.0909	12.9407	12.8648	12.6978	11.6449	11.9886	12.7044	12.4563
Ascc3	7.17826	6.8814	7.3058	6.68927	7.52998	7.45666	7.19249	7.26366
Ascl1	199.475	208.145	203.695	201.919	209.09	205.133	203.465	196.907
Ascl2	0.0946393	0.140271	0.125177	0.197893	0.484575	0.0253579	0.197243	0.482252
Ascl4	0.0171581	0.0678163	0.121038	0	0.0702828	0.0183896	0.0178801	0.0552205
Ascl5	0.0677247	0.133838	0.179155	0.141614	0.277413	0.0725854	0.211723	0.653881
Asf1a	6.37535	7.05047	6.92472	6.84209	7.35014	7.20625	7.29256	6.90727
Asf1b	21.3022	20.0914	19.2474	18.7859	20.9903	20.2083	21.4284	18.6767
Asgr1	0.772342	0.667762	1.14925	0.857963	0.667333	1.16406	2.0121	0.69909
Asgr2	0	0	0	0	0	0.104589	0	0
Ash1l	13.7601	12.9725	13.3817	12.8955	13.6033	12.9642	12.5942	13.3567
Ash2l	22.807	23.7372	23.5728	24.5523	22.3426	24.2237	23.1019	21.8167
Asic1	6.4758	5.55266	5.9934	6.72158	5.24767	5.42771	6.18359	5.79881
Asic2	0.0540336	0.053391	0.0714689	0.122401	0.064555	0.0772157	0.00938452	0.19322
Asic3	0.316962	0.438469	0.293466	0.215402	0.210979	0.220812	0.280753	0.629054
Asic4	0.168976	0.125225	0.173834	0.0883336	0.10094	0.211288	0.234782	0.090637
Asl	5.92969	5.68637	5.90156	5.5015	6.03971	5.5204	6.09635	6.2248
Asmt	0.0322417	0.0637165	0.113721	0.0674184	0	0	0	0
Asns	213.27	213.037	211.494	209.135	222.813	213.8	217.547	210.958
Asnsd1	2.57958	2.68872	3.28238	2.77665	3.42184	2.93971	3.36866	2.56882
Aspa	0	0	0.005687	0	0	0	0	0
Aspdh	0.731426	0.955033	1.08261	0.928585	1.01652	1.25988	1.63329	1.4292
Aspg	0.948819	0.851324	0.596235	1.07182	0.781774	0.853276	0.875092	0.772178
Asph	7.75295	7.76207	7.23597	7.45756	7.2971	7.58096	7.48024	7.53945
Asphd1	10.8861	13.8656	12.9204	13.1104	13.0294	11.1259	12.8519	12.6146
Asphd2	7.89065	8.21314	8.31732	7.82929	7.56065	8.09777	8.38232	8.00262
Aspm	14.3097	14.2704	14.5725	13.5477	13.8327	13.4511	13.1302	14.1497
Aspn	0.0815631	0	0.0719209	0.0852753	0.0334097	0.0699336	0.135992	0.0349996
Asprv1	0.0496443	0	0.109439	0.155712	0	0.0532074	0.181066	0.159772
Aspscr1	7.38212	7.93864	8.47574	8.41669	7.97182	8.22256	8.66585	8.49799
Asrgl1	7.86407	7.60277	8.1164	8.56769	7.9708	7.95918	7.63621	8.0625
Ass1	0.970337	0.895925	1.24837	1.18081	1.4172	1.75603	1.52503	1.38225
Aste1	1.55921	1.4001	1.39998	1.80272	1.72491	1.72601	1.59517	1.78868
Astl	0.12	0.0592862	0.198401	0.0627307	0.138246	0.0321531	0.0625243	0.193099
Astn1	0.0156113	0.0231384	0	0.0244828	0	0	0.0162682	0
Astn2	0.480095	0.405523	0.63501	0.526234	0.436132	0.506254	0.532573	0.589798
Asxl1	19.2773	19.3896	18.8679	17.4473	18.5945	18.2448	19.0671	18.3394
Asxl2	4.65154	4.64382	5.1021	4.73481	5.30608	5.10415	5.01795	5.25107
Asxl3	2.92702	2.89466	2.88183	2.67513	3.07589	2.85095	2.4757	3.0154
Asz1	0	0	0	0	0.139	0	0	0
Atad1	39.4237	39.4539	38.8558	38.7775	38.4286	37.7763	37.4124	34.6338
Atad2	22.9781	23.06	23.9134	22.6759	23.9699	23.4817	22.926	22.8481
Atad2b	4.46516	3.84705	4.00453	4.22998	4.40597	3.99303	4.18959	3.79775
Atad3a	43.3669	45.4411	45.2551	44.7116	43.313	44.0418	42.0881	41.2602
Atad5	10.5788	10.9266	11.3153	10.6019	11.3918	11.0977	11.0611	10.6979
Atat1	2.74644	2.52348	2.93122	2.91521	2.85535	2.88971	2.57405	2.97326
Atcay	12.1177	11.6697	11.3461	10.7804	12.1926	11.7927	11.7163	12.7625
Ate1	17.9232	16.343	16.9393	16.4721	17.311	17.3948	16.8626	16.754
Atf1	21.1074	19.8024	19.9732	19.9689	20.5612	20.2014	19.4716	18.2548
Atf2	16.0316	15.4841	15.7535	15.295	16.2298	15.7596	14.58	15.9555
Atf3	8.77101	9.31845	9.96633	9.61754	12.195	12.4385	11.5551	12.2972
Atf4	156.091	147.251	152.171	149.524	156.059	152.79	149.948	150.854
Atf5	122.213	118.76	119.505	122.336	107.572	116.922	117.015	108.247
Atf6	21.6855	20.589	21.3228	20.4326	21.8619	20.8923	21.2627	21.8356
Atf6b	28.0374	28.3783	27.1546	29.794	26.7432	26.7655	27.1851	26.955
Atf7	5.61251	5.12447	5.45747	5.42585	5.91208	5.48346	5.36794	5.18493
Atf7ip	4.56886	4.47974	4.73451	4.92983	4.54401	4.66643	4.40198	4.28323
Atf7ip2	0.459879	0.595433	0.720136	0.298434	0.600851	0.365415	0.487491	0.527371
Atg10	1.38579	1.41348	1.39935	1.4956	1.07578	1.72481	1.11801	1.36676
Atg101	16.8075	15.7522	19.0186	19.7344	15.7096	17.988	17.5146	18.6239
Atg12	12.9284	12.3483	14.1719	13.3718	13.5706	14.682	13.0227	13.0427
Atg13	15.2175	14.2374	14.3255	14.4487	15.6915	14.9812	15.0791	14.9575
Atg14	4.02479	4.08227	4.64581	4.3566	4.86764	4.94214	5.04593	5.28037
Atg16l1	11.291	11.5154	11.6971	11.3171	10.6926	11.208	11.1884	11.1715
Atg16l2	3.82684	3.87541	4.03414	4.15745	4.12316	3.59124	4.00676	4.41179
Atg2a	8.37081	8.20713	9.28266	8.78311	8.42896	7.91234	8.63979	8.70156
Atg2b	10.0908	10.0272	9.97492	9.91458	9.82789	9.34389	10.111	10.066
Atg3	26.6145	30.3281	27.9987	26.7439	28.0524	29.138	30.4621	29.8314
Atg4a	5.33933	5.56101	4.91173	5.43147	5.05394	5.39775	5.08278	6.68772
Atg4a-ps	0.599147	0.592021	0.768462	0.56947	0.632147	1.10917	0.870315	0.701183
Atg4b	15.0575	15.4743	15.8994	15.3548	14.7308	15.482	15.2995	14.7102
Atg4c	6.49738	6.79377	6.28504	7.16451	6.75923	6.87775	6.96183	7.19152
Atg4d	4.23964	4.21533	4.31645	4.55419	4.0276	4.18698	4.45107	4.55385
Atg5	11.7551	12.1154	12.6401	12.9046	13.5257	13.6487	12.2327	12.0851
Atg7	3.63168	4.10579	4.05761	3.8373	3.96167	3.72105	3.72131	3.67132
Atg9a	10.1831	9.85785	10.1135	10.4445	10.9603	9.12116	10.938	10.6025
Atg9b	10.5293	12.4618	11.8074	11.4257	13.6724	13.3918	13.8828	12.2769
Atic	26.7765	25.9259	25.4642	25.4662	23.6629	23.1061	23.6385	23.5662
Atl1	2.40235	2.24144	2.33978	2.51606	2.59726	2.23386	2.14143	2.33024
Atl2	9.75991	9.72477	9.15991	9.97573	9.58714	9.18943	10.0771	9.73787
Atl3	25.8675	25.3955	25.509	25.0968	26.6069	25.6656	25.4503	23.7646
Atm	23.4827	21.7059	22.6653	21.8175	23.1763	22.0032	22.0438	23.8448
Atmin	8.44845	7.38325	8.59527	8.87413	8.16782	7.30799	7.17113	7.2726
Atn1	3.57286	4.28098	3.64367	4.22423	4.59911	4.44663	4.37562	4.40602
Atoh7	1.60294	1.28108	1.35109	1.92235	1.54493	1.5664	2.03885	1.11268
Atoh8	9.20556	9.24742	7.59056	7.65479	5.4742	5.204	5.61846	5.55395
Atox1	51.957	49.1648	50.196	46.3813	46.0831	45.4161	46.8944	46.1439
Atp10a	9.54671	7.84399	8.69085	8.56559	8.94574	8.41977	8.90986	8.56775
Atp10b	0.125183	0.189407	0.172475	0.139061	0.224338	0.155131	0.122297	0.0923267
Atp10d	2.40244	2.37387	2.2565	2.85965	2.48025	2.15009	2.04463	2.68751
Atp11a	16.7789	15.9361	17.5436	17.2041	16.8508	16.6248	15.9955	17.213
Atp11b	11.6338	12.1653	11.7788	12.3033	12.6163	11.4103	12.8995	11.7128
Atp11c	5.44594	5.30852	5.15871	5.2271	5.21119	5.96063	5.41786	6.25354
Atp13a1	43.3335	42.3336	43.5125	41.1629	40.6893	42.2597	40.5471	42.7834
Atp13a2	16.6016	16.3156	15.8184	16.407	16.8107	16.3046	17.5602	17.0614
Atp13a3	33.6666	33.2432	33.7513	31.7367	34.5631	32.9645	33.9235	33.497
Atp13a4	0	0	0	0.0128885	0	0	0	0
Atp13a5	0	0	0	0	0	0	0	0.0176763
Atp1a1	153.272	149.58	147.568	149.262	143.115	153.65	145.284	146.742
Atp1a2	0.0218243	0.0323471	0.0192443	0.0456353	0.0279364	0.0233907	0.0397995	0.00585316
Atp1a3	15.0622	15.0423	16.3676	17.2235	17.1734	16.1087	16.3474	17.7071
Atp1a4	0.0209435	0.0206944	0	0	0	0.0448933	0	0
Atp1b1	112.308	112.894	113.45	111.999	111.154	114.518	112.916	113.863
Atp1b2	0.733217	0.8824	0.812317	1.00246	1.06851	1.30974	1.24406	1.10928
Atp1b3	47.9798	47.838	45.355	44.8195	44.9197	45.8762	44.5548	43.281
Atp1b4	0	0	0.0161202	0	0	0.0097967	0.0190505	0
Atp23	2.66273	2.79325	2.54898	2.89833	2.32522	2.56064	2.72726	2.6413
Atp2a1	0.0773078	0.152777	0.107122	0.0808264	0.101786	0.0236733	0.034526	0.082934
Atp2a2	128.025	124.986	123.771	125.665	125.452	127.251	124.12	124.789
Atp2a3	2.39227	2.31352	2.02611	2.6532	2.15939	2.2912	2.17468	2.30895
Atp2b1	11.3575	11.2698	11.4566	11.7926	11.4652	11.2531	11.4804	11.6318
Atp2b2	8.82662	8.33956	9.10944	8.20015	8.91102	9.30675	8.43652	9.18809
Atp2b3	0.0318671	0.0865923	0.0280999	0.00832938	0	0.0426929	0.0498119	0.00854658
Atp2b4	8.81304	8.66795	8.87148	8.53891	8.33789	8.01748	7.95215	8.48577
Atp2c1	10.9567	10.8342	11.4044	11.1737	12.3316	10.8303	11.5415	11.5671
Atp2c2	2.08566	2.04907	2.25946	2.16812	1.65983	1.85215	2.17341	1.91781
Atp4a	3.78792	4.18677	4.84363	4.37664	4.21358	4.39901	3.8941	3.89929
Atp6ap1	64.3636	63.8865	65.9528	64.1354	61.272	62.7948	63.4616	62.7583
Atp6ap1l	0	0	0	0	0	0	0.125049	0
Atp6ap2	90.0007	90.9013	85.8667	85.2945	89.0255	85.4403	88.5906	86.9679
Atp6v0a1	27.9682	27.1726	27.6471	28.2246	27.843	27.0502	27.4665	27.4085
Atp6v0a2	3.77376	4.03351	3.62466	3.7963	3.43771	3.51227	3.48039	3.49106
Atp6v0a4	0.154433	0.274674	0.0817061	0.169536	0.181869	0.165518	0.152885	0.231942
Atp6v0b	52.8162	49.4871	50.287	50.5026	52.0923	52.4733	48.3465	50.3332
Atp6v0c	4.82268	4.85502	5.14309	4.87609	4.83406	5.52151	5.69962	5.08845
Atp6v0d1	35.1874	33.7108	36.8442	35.1991	35.6826	36.0832	38.007	34.7615
Atp6v0e	20.9251	22.7589	20.9642	19.0089	22.0311	21.493	20.2839	19.8709
Atp6v0e2	42.8027	40.1423	43.4596	40.2825	41.1895	40.1534	41.9987	38.0284
Atp6v1a	42.3898	42.0991	43.8885	43.2231	45.5236	44.4925	43.9748	43.7709
Atp6v1b1	0	0	0.0463735	0.0183281	0.0718069	0.0187884	0	0.018806
Atp6v1b2	42.714	42.3061	41.3984	42.7056	44.5639	41.3654	43.0554	40.9615
Atp6v1c1	12.6834	12.8442	12.2117	12.0206	13.3675	13.2851	12.967	12.5253
Atp6v1c2	12.6999	12.8281	13.5348	14.2013	12.7339	12.6838	12.4427	12.3925
Atp6v1d	14.1601	14.3627	12.8908	13.4	14.5091	14.2373	15.7384	13.821
Atp6v1e1	32.1774	31.0193	30.2437	30.3403	31.8317	32.334	32.509	31.1414
Atp6v1e2	0.229253	0	0	0.159792	0.0782552	0.0819024	0	0.0819791
Atp6v1f	57.076	55.6476	58.0691	59.3717	59.9652	61.0177	59.7787	55.6106
Atp6v1g1	68.7138	75.1175	70.9129	67.4551	77.0874	75.1323	72.8037	72.045
Atp6v1g2	2.06533	1.31516	1.6458	1.6155	1.56666	1.77085	1.67396	1.78892
Atp6v1g3	0	0	0.0358881	0	0	0	0	0.0436614
Atp6v1h	12.2733	11.7847	11.5312	11.6661	11.9793	12.7235	12.2395	11.4335
Atp7a	3.01167	2.65003	3.10535	2.86375	2.78693	2.77075	3.00552	2.962
Atp7b	1.28688	1.66238	1.49392	2.01201	1.77725	1.86008	1.75318	1.82383
Atp8a1	3.74102	3.82408	4.14777	3.70602	4.07058	3.71263	4.01053	3.87767
Atp8a2	0.0124594	0.0664806	0.0637217	0.070343	0.051036	0.0427317	0.0545313	0.0294056
Atp8b2	9.54054	9.77278	9.57156	9.50581	9.88937	9.69167	9.11463	10.3888
Atp8b3	2.39541	2.1737	2.14097	2.29999	2.60319	2.61973	1.90187	1.85301
Atp8b4	0	0	0	0	0	0	0.0120167	0
Atp8b5	0.160173	0.0527559	0.0889273	0.0744279	0.109349	0.108088	0.0432735	0.108189
Atp9a	45.7593	45.6255	47.337	45.5554	44.2146	45.371	44.6143	45.8173
Atp9b	6.87088	7.27064	7.11781	7.2073	6.36691	6.97538	6.90412	6.74283
Atpaf1	4.56458	5.40393	5.00072	4.66109	4.10775	3.91147	5.056	4.73697
Atpaf2	16.3159	15.3406	16.336	17.4906	16.6346	15.3685	16.965	17.4262
Atr	4.61533	4.66482	4.8636	4.4448	4.70967	4.56688	4.3743	4.70715
Atraid	17.7613	19.8281	18.5891	18.7626	18.9061	18.6408	17.5861	17.293
Atrip	4.33824	4.31848	4.28936	4.35606	4.9264	4.81073	4.21305	4.0607
Atrip.1	4.33824	4.31848	4.28936	4.35606	4.9264	4.81073	4.21305	4.0607
Atrn	9.30633	8.6211	9.65205	8.83321	10.0184	9.46948	8.96776	9.88069
Atrnl1	12.7902	12.2576	11.8133	11.6459	12.1776	11.0879	12.1792	11.1609
Atrx	15.5898	15.8822	15.7575	15.1017	15.8038	15.9161	15.911	15.9121
Atxn1	0.70099	0.880814	0.897979	0.626135	0.717846	0.763133	0.698849	0.814179
Atxn10	122.138	125.328	119.726	119.096	120.061	124.466	122.009	120.861
Atxn1l	6.46461	6.15077	6.54622	6.40143	5.59596	6.28878	6.63027	6.07025
Atxn2	10.3336	9.8262	9.76381	9.31976	10.1585	10.1283	9.63088	10.2586
Atxn2l	101.637	98.619	101.128	99.328	103.168	99.6366	100.24	103.322
Atxn3	7.56351	7.80337	7.33944	7.388	7.73083	7.52788	7.85954	7.8473
Atxn7	4.8421	5.17926	4.61771	4.52906	4.27834	4.88011	4.77499	5.36489
Atxn7l1	2.63667	2.48449	2.7529	2.75668	2.44572	2.78905	2.3295	2.30384
Atxn7l2	5.31822	4.38809	4.78536	4.75667	4.16607	4.66811	5.38018	4.68082
Atxn7l3	20.8912	19.3537	19.9991	20.8873	19.7046	19.9738	19.634	20.6522
Atxn7l3b	59.7606	60.9513	59.4547	57.3554	58.9188	59.3604	57.1891	55.5526
Auh	2.19657	2.49918	1.97224	1.99481	2.14677	2.07069	2.00078	2.10703
Aunip	12.3181	12.3204	10.7822	15.6182	11.3806	11.8142	10.9847	11.8899
Aup1	23.49	23.7666	25.0542	23.4685	23.5987	24.1458	22.9271	24.1684
Aurka	39.9474	44.9742	43.1583	44.9222	39.6495	41.4974	41.8338	40.6086
Aurkaip1	28.9195	28.9623	27.8591	30.9632	26.8315	31.7176	28.3009	24.1195
Aurkb	34.2549	33.7187	34.6879	34.0424	31.0608	32.6202	31.3768	34.986
Aurkc	0	0	0.0444654	0	0.103278	0.0540459	0.0525484	0
Auts2	3.45918	3.07325	3.59313	3.41667	3.4032	3.19323	3.05755	3.34739
Aven	4.66081	4.86334	4.07597	4.42338	3.66419	4.46864	3.80872	3.79737
Avil	0.15821	0.133996	0.0398592	0.129966	0.474471	0.121118	0.188419	0.193971
Avl9	10.6036	10.7248	10.1739	9.9411	9.85599	10.3345	9.6056	10.4976
Avpi1	7.76697	8.96393	7.36929	7.40587	7.57195	6.75943	6.63689	6.73244
Avpr1b	0	0.00943157	0	0	0	0	0.0198934	0
Avpr2	0	0	0.0234653	0	0	0.0285211	0.0277308	0
Awat1	0.110503	0.163784	0.19488	0.288832	0.11316	0.177652	0.115153	0.118545
Awat2	0.740543	0.749583	0.700779	0.434335	0.55489	0.851769	0.75288	1.00758
Axdnd1	0.0319254	0.0252366	0	0.0267028	0.0653862	0.0136867	0.0931523	0.0410986
Axin1	19.0996	18.4066	19	20.0528	18.1926	18.5675	20.1541	19.6395
Axin2	1.96672	1.53675	1.99251	1.84478	2.03544	1.62949	2.08581	1.52628
Axl	0.129704	0.0753888	0.174919	0.0877457	0.156262	0.302557	0.166963	0.196437
Azi2	13.9728	14.2132	14.6769	13.3555	14.4248	14.1575	14.424	14.2476
Azin1	26.2587	27.9115	26.9216	27.3961	25.2873	26.6501	24.9074	27.0043
Azin2	0.582106	0.952352	0.841461	0.678439	0.820863	0.889803	0.84526	0.69613
B230217C12Rik	7.49183	7.18301	6.25927	7.0996	7.40923	7.35124	6.06027	7.89026
B230219D22Rik	28.932	31.1979	30.3885	29.1269	31.2845	27.7971	31.2934	28.5227
B230307C23Rik	0.940375	0.768229	0.652919	0.983176	0.76584	0.912637	0.640435	0.826114
B2m	39.3822	40.8551	38.5457	39.4941	42.6611	41.9216	49.3681	44.6912
B3galnt1	13.5763	12.7413	13.808	13.6597	12.7006	11.6487	12.1941	13.8534
B3galnt2	2.90348	3.19837	2.92904	2.90888	2.8057	3.0599	2.34345	2.77014
B3galt1	4.21845	4.33976	4.64381	4.41045	4.51127	4.22076	3.8534	4.23903
B3galt2	0.115762	0.142981	0.138533	0.194514	0.203221	0.150657	0.206799	0.141928
B3galt4	4.42982	4.30458	4.57514	4.45232	4.03508	3.54114	4.84574	4.59467
B3galt5	5.69857	6.09284	6.87213	6.93572	8.58101	7.79818	8.38774	8.68837
B3galt6	8.45425	7.13818	7.0188	7.35115	7.28666	6.86363	7.239	6.10672
B3gat1	19.2541	19.0557	20.2548	16.9575	18.3218	18.014	16.8533	17.3748
B3gat2	0.334289	0.354781	0.305688	0.330087	0.253576	0.265394	0.335452	0.411746
B3gat3	18.7083	19.41	16.3486	19.8105	18.2739	21.2078	20.2952	20.9961
B3glct	3.83359	4.04105	4.10728	3.7152	3.8684	4.41753	3.7697	3.67471
B3gnt2	0.505262	0.780649	0.396928	0.653119	0.602078	0.472604	0.421217	0.620874
B3gnt3	20.3249	19.8472	18.7534	21.9334	20.6721	20.8137	19.7655	19.5927
B3gnt6	0.0647826	0.0320061	0	0	0	0	0.0168771	0
B3gnt7	0.0371282	0.05503	0.0654781	0	0	0	0.0386904	0.0199152
B3gnt8	0.0652454	0.0937737	0.026151	0.0992218	0.0242961	0.0254285	0.0432668	0.0190892
B3gnt9	1.78569	1.31203	1.97833	1.59569	1.23471	1.53762	1.66997	1.83378
B3gntl1	2.49959	3.0415	2.71422	2.70466	2.51499	2.59711	2.63889	2.47073
B4galnt1	6.33698	6.14078	5.82312	5.96286	5.53303	5.20705	5.60728	6.71468
B4galnt2	0.869684	0.396619	0.86519	0.51292	0.913432	0.430202	0.348568	0.574139
B4galnt3	0.0609683	0.0200811	0.0179203	0.0212478	0.166492	0.0653442	0.0105889	0.130811
B4galnt4	42.527	46.1879	45.1823	43.5037	40.8341	44.0407	42.2387	41.8469
B4galt1	31.3892	32.4856	31.5572	31.1395	33.7507	33.0686	34.0047	33.2942
B4galt2	4.74751	4.21591	4.4353	4.69227	4.64282	4.49926	5.00294	5.13396
B4galt3	11.1259	11.2504	12.4553	11.1036	10.9763	10.3059	11.6014	10.4135
B4galt4	9.88382	10.9	11.3922	10.5336	10.0358	10.7725	9.14144	9.84668
B4galt5	8.02226	9.27442	8.73233	8.27556	8.44336	9.19035	10.0411	8.89296
B4galt6	19.1338	18.7625	18.7841	18.6153	18.0705	17.6302	19.2568	16.8949
B4galt7	3.22209	2.85622	2.59565	2.88353	3.028	3.0128	3.20567	3.02984
B4gat1	20.9643	21.3116	19.9003	22.3919	20.8114	23.7026	22.3969	21.9029
B630019K06Rik	0.0297328	0	0	0	0	0	0	0
B9d1	15.331	16.1253	16.0268	19.0027	14.5395	17.594	18.689	16.8605
B9d2	6.65528	7.20242	5.33289	7.17908	5.46306	6.68006	5.8895	6.62965
BB014433	0.366741	0.29843	0.133159	0.135329	0.176734	0.485548	0.269768	0.185144
BC004004	15.9037	17.2217	16.2802	15.9937	16.0639	17.2298	16.8322	15.6371
BC005537	19.4724	19.2603	19.6597	18.5878	19.9742	18.4987	17.8288	18.3259
BC005624	11.9766	12.0076	11.8924	12.7665	11.8809	14.6053	13.8225	13.3757
BC016579	0.0358542	0.0354278	0	0	0.0183582	0	0.0747256	0.0769272
BC024063	1.52135	1.47541	1.71413	1.13403	1.57235	1.55505	1.1303	1.37517
BC024139	0	0.0498487	0.0741414	0.0175816	0.120544	0.0180232	0.0175238	0.162361
BC025920	0.975678	1.28543	0.737431	0.947222	0.725565	1.00836	0.73834	0.996842
BC028528	0.0821681	0.135318	0.0241515	0.0859079	0.252432	0.0587103	0	0
BC030500	1.15048	1.45853	1.12932	1.29362	0.778018	1.20978	1.35723	1.23421
BC031181	57.6915	60.1945	58.5037	52.6866	53.8582	57.1938	53.9656	55.8309
BC034090	14.0485	13.9922	14.1586	14.7075	13.908	14.0807	13.9144	14.4997
BC035044	0	0	0.085506	0	0	0	0	0
BC035947	0	0	0	0	0.0118801	0	0	0
BC048562	0	0	0	0	0.0495879	0	0	0
BC048679	0	0.0592862	0	0.0627307	0	0	0.0625243	0
BC049715	0.130733	0.123307	0.120518	0.105619	0.133877	0.0636892	0.0866942	0.0318744
BC051019	0.0185507	0.12831	0.114504	0.07758	0.151974	0.218703	0.115987	0.119404
BC061237	0.305367	0.251446	0.314145	0.212844	0.208473	0.354558	0.238662	0.136496
Baalc	0.0741848	0.00916281	0.106299	0.00969515	0.0379843	0.0795092	0.0483163	0
Baat	0.257186	0.0977414	0.0348896	0.041368	0.243111	0.127221	0.10308	0.0424467
Babam1	43.2198	44.062	44.345	46.2215	41.7421	44.1323	44.9219	44.1565
Babam2	7.36513	7.71403	7.2735	6.55831	7.74785	7.25674	7.39882	7.85806
Bace1	7.27711	7.60298	7.33962	7.65259	7.60076	7.45579	7.48874	7.28107
Bace2	3.81224	4.45485	4.18157	3.45126	3.99864	4.05976	3.8458	4.16803
Bach1	11.7207	11.3848	10.905	11.286	11.958	11.8226	11.4885	12.0203
Bach2	0	0.00763445	0.0102194	0.024234	0.00791212	0.00828087	0.0402571	0
Bad	12.3025	10.9084	10.9156	10.8821	9.46344	9.80196	10.0687	9.95483
Bag1	93.9929	93.8876	91.3402	94.2234	91.6473	93.6611	97.1765	92.7105
Bag2	24.7672	24.7332	24.994	25.4614	25.3628	25.0245	26.0448	26.0041
Bag3	2.92271	3.09529	2.70936	2.6483	3.60693	2.97184	2.76454	4.068
Bag4	5.66278	5.67637	5.41227	5.69786	6.02822	6.1453	5.48564	5.90501
Bag5	22.0478	23.6767	22.074	22.1388	21.5118	22.0713	25.7676	22.4697
Bag6	65.7463	64.3905	64.9694	64.514	62.3604	64.1212	63.703	63.8565
Bahcc1	0.956716	0.856606	1.01417	0.956928	1.06107	0.903225	0.971776	1.02264
Bahd1	15.4867	14.7819	15.2023	14.7541	14.2235	15.7247	16.3872	14.7413
Baiap2	11.0769	10.5195	10.1473	10.2943	11.2093	10.7342	10.6452	10.9093
Baiap2l1	10.7921	10.9569	11.5986	10.3291	11.0633	10.5641	9.68886	10.5862
Baiap2l2	0.577124	0.403355	0.533723	0.529807	0.360367	0.316816	0.410717	0.573824
Baiap3	0.0300469	0.12618	0.0993556	0.306291	0.253847	0.241526	0.148728	0.120876
Bak1	7.40239	6.98331	7.0478	6.77189	7.59672	7.59171	7.88009	6.55484
Bambi	2.84952	2.31122	2.26408	2.61278	2.68397	2.27828	2.50097	2.46023
Banf1	167.133	167.875	165.338	172.439	141.66	166.631	161.038	156.489
Banf2	0.874253	0.265802	0.355801	0.843733	0.688673	0.432462	0.210239	0.360722
Banp	4.09938	3.99914	4.08448	4.43125	4.37584	4.22606	4.28394	4.19275
Bap1	27.6886	27.7969	28.1398	28.3657	26.1035	26.2301	26.8366	27.4601
Bard1	6.85349	6.69152	6.07321	6.87455	5.98986	6.7272	6.39938	6.93733
Barhl1	0.265505	0.31093	0.346841	0.411243	0.352449	0.326718	0.307418	0.369221
Barx2	33.2292	32.7954	35.082	32.5587	32.0101	34.6103	31.5977	37.1337
Basp1	74.2576	73.6578	75.6086	77.7773	70.543	75.9203	78.0991	69.0813
Batf	0.0273114	0	0	0	0	0	0	0.117196
Batf2	0.015226	0.0451346	0.053704	0	0.0467763	0	0.0634664	0.0653363
Batf3	2.98158	3.49258	3.4348	3.36868	3.57036	3.09249	3.65828	2.81165
Bax	46.5379	47.1401	47.8471	48.8853	49.678	54.7614	56.6464	52.6694
Baz1a	12.9269	13.0647	13.74	12.1301	12.3864	12.1933	12.2132	12.2105
Baz1b	34.2303	34.4979	34.3608	34.4958	32.8207	33.8775	32.9506	33.4059
Baz2a	20.8855	19.6223	21.4018	19.5537	21.0689	20.1484	20.3956	21.058
Baz2b	9.4211	8.85858	9.42297	9.61956	9.56722	9.58529	8.98782	9.80253
Bbc3	19.9773	18.5786	19.3533	20.3951	23.9383	20.4617	23.512	22.4785
Bbip1	13.0572	14.3507	13.3101	13.0222	14.1772	11.4304	12.9311	12.3186
Bbof1	2.66102	2.68285	2.57711	2.89531	2.90975	3.20972	3.10198	2.845
Bbs1	7.19009	7.53289	7.73553	7.77631	8.01825	8.82703	7.6862	8.51053
Bbs10	3.27451	3.34756	3.16504	2.89684	2.97923	3.18557	3.43853	3.2426
Bbs12	5.32806	6.1058	5.9075	5.40576	5.29475	5.35568	4.87875	5.91875
Bbs2	4.88262	5.15688	5.57351	4.99572	4.97627	5.43194	4.83426	5.2504
Bbs4	1.59602	2.1111	1.71573	1.72185	1.76463	1.93547	1.86196	1.74628
Bbs5	6.8947	6.79719	7.35373	6.92937	7.84856	6.73308	6.66108	7.48072
Bbs7	4.68778	4.56867	4.29694	4.26801	4.47949	4.93261	4.70684	5.29644
Bbs9	4.52704	4.81355	4.43119	4.28936	4.05641	4.06088	4.69188	4.46059
Bbx	9.5209	8.87879	9.43943	8.89155	9.89932	9.40169	9.03978	9.8948
Bcam	14.8846	14.7194	14.628	14.0812	16.0046	16.5319	16.1113	17.3457
Bcan	6.67085	5.59251	6.79874	6.82628	6.27004	6.70404	5.82904	7.71383
Bcap29	6.71872	6.20389	6.68731	6.14645	6.30001	6.15984	6.33185	5.70427
Bcap31	46.4957	50.1759	48.1656	51.3455	47.2266	52.9389	49.3712	49.9809
Bcar1	9.19672	9.78829	10.1797	10.3217	10.2913	10.2098	10.7101	9.99286
Bcar3	2.11734	2.11247	2.01205	1.82685	1.76828	2.00492	2.27069	1.91124
Bcas1	1.95305	2.06049	2.27829	1.74416	2.19793	2.14774	2.41684	2.12793
Bcas2	31.9008	32.6363	31.5079	32.5113	32.4887	31.181	31.7481	31.0695
Bcas3	3.5781	3.78497	3.51124	3.42426	3.12776	3.73346	3.1105	3.52032
Bcat1	11.777	11.4579	11.3982	11.456	10.3518	10.225	10.1649	10.9372
Bcat2	5.26768	4.85478	5.19192	5.17801	4.08357	4.81208	4.6377	4.45746
Bccip	53.7372	53.8801	52.7345	54.5283	49.4724	53.5754	51.227	50.9777
Bcdin3d	7.70969	7.62616	6.93657	7.45648	6.92299	7.6526	6.92445	7.35869
Bche	1.23613	1.26083	1.18042	1.35195	1.21919	1.2577	1.4128	1.29554
Bckdha	4.61041	5.31484	5.84845	5.36993	5.61169	5.11469	5.20477	6.20412
Bckdhb	23.359	28.4627	24.5746	28.1812	25.1625	26.0388	22.3467	23.2789
Bckdk	25.3782	25.7131	24.9348	24.5232	23.5939	25.5958	24.4317	23.5349
Bcl10	6.20086	5.76963	5.51233	5.73538	6.41889	6.44752	6.02338	5.92103
Bcl11a	0.00582921	0	0	0	0	0	0	0
Bcl11b	0.113623	0.0888818	0.121064	0.118795	0.0678739	0.0964077	0.0986699	0.147286
Bcl2	1.06096	1.0069	0.902253	0.951407	0.71286	0.966313	0.943908	0.904237
Bcl2l1	36.0637	37.1075	36.9614	36.2694	34.59	36.7765	35.7051	35.9037
Bcl2l10	0	0	0.0555088	0	0	0.134938	0	0
Bcl2l11	10.5123	10.581	10.6317	10.5257	11.2548	11.0361	11.0842	12.1752
Bcl2l12	0.621861	0.787283	0.702569	0.731435	0.656714	0.833116	0.891035	0.56288
Bcl2l13	12.6535	12.6366	12.3088	12.2311	11.7766	11.7052	12.4507	12.115
Bcl2l14	0.600438	0.509865	0.612184	0.392354	0.326653	0.643533	0.518159	0.41265
Bcl2l15	0.183935	0.26563	0.299429	0.133135	0.159379	0.181972	0.206418	0.333927
Bcl2l2	8.25314	8.83527	8.24882	8.69175	8.60141	9.63872	9.25506	9.06611
Bcl3	4.08047	3.60269	3.6665	3.76333	3.8926	3.69156	3.57311	3.41207
Bcl6	2.76823	2.80327	2.74926	2.8343	2.84653	3.1082	2.74734	2.84058
Bcl6b	0.0413013	0.0408101	0.0182094	0.0215906	0	0.0221328	0	0
Bcl7a	11.7789	12.8783	12.0385	12.7212	11.3868	11.6746	12.0974	11.4815
Bcl7b	10.0153	10.9063	10.8173	11.7904	10.8286	12.4461	11.6684	10.4528
Bcl7c	4.24302	4.12951	4.58067	4.61959	4.48117	4.63304	4.34398	5.00243
Bcl9	5.05573	4.79344	5.06342	4.46824	5.07952	4.93131	4.44407	5.1359
Bcl9l	3.18319	3.01249	3.21754	3.27285	3.47606	3.06174	3.5923	2.92039
Bclaf1	13.3211	13.2792	14.154	13.2164	13.3279	13.5295	12.8983	13.6095
Bclaf3	9.1248	8.84484	9.08924	8.1796	9.79649	8.58789	9.05672	9.21356
Bco1	0.166103	0.23873	0.146466	0.1263	0.262877	0.307496	0.236034	0.291585
Bco2	0	0.0716585	0.0319739	0	0	0	0	0
Bcor	8.29058	7.68409	7.57619	8.08883	8.18591	7.03346	7.32803	8.09059
Bcorl1	3.55321	3.10995	3.61029	3.40849	3.1538	3.58109	3.40198	3.45384
Bcr	7.87125	7.6572	7.99487	7.66584	8.02691	7.67246	7.29865	7.72994
Bcs1l	27.0656	27.1072	27.975	30.6052	28.721	28.52	27.3829	27.3064
Bdh1	19.1703	19.5474	18.5588	17.4303	18.3771	18.0587	17.9803	16.3485
Bdh2	0	0	0	0.018893	0.0555152	0	0	0
Bdkrb2	0.283543	0.370226	0.330389	0.190574	0.279991	0.314747	0.274368	0.271588
Bdnf	0.0679425	0.091547	0.119821	0.103323	0.107527	0.0926787	0.0514918	0.0132522
Bdp1	17.5233	16.7977	17.2886	16.8215	17.9232	16.3801	17.4534	16.8821
Bean1	0.0659414	0.0977358	0.058146	0.0574522	0	0.0471161	0.0572633	0.0471603
Becn1	9.566	9.62409	9.55184	9.15468	9.05575	10.1768	10.0478	10.0173
Begain	0.853718	0.78331	1.02933	1.22957	1.13295	1.21376	1.01673	1.43919
Bend3	5.8453	5.00234	5.33801	5.82874	5.61678	5.13016	5.18753	5.41286
Bend4	3.42593	3.41972	3.49016	3.0864	3.50433	3.1098	3.12483	3.87527
Bend5	0.145938	0.0721011	0.144771	0.133508	0.0747235	0.0977576	0.266137	0
Bend6	4.42255	4.50305	3.81065	3.93144	4.05762	3.98206	3.9419	4.29887
Bend7	0.0183118	0	0	0	0	0	0	0
Best1	0.178438	0.0352632	0	0.0746238	0.0365458	0.038249	0.0557838	0.0765697
Best2	0.415696	0.410752	0.274915	0.271635	0.283794	0.297021	0.162445	0.724667
Best3	2.14667	2.05136	2.22913	2.20007	2.76232	1.68014	1.63359	2.06048
Bet1	4.14884	4.1707	4.02149	3.77797	4.53324	3.86182	4.07665	5.02507
Bet1l	6.11989	5.60557	6.14164	5.6875	6.57543	5.71581	6.01297	5.9817
Bex1	164.446	169.881	155.341	165.634	149.435	169.829	165.697	159.498
Bex2	202.375	195.473	196.263	205.807	196.398	210.884	207.966	190.188
Bex3	203.365	233.197	224.808	231.519	219.612	225.998	226.604	228.115
Bex4	94.6004	102.315	92.2766	91.999	87.6199	92.8344	98.8198	94.1518
Bex6	0	0	0.0663929	0	0	0.0806979	0	0
Bfar	5.84887	6.55808	5.71655	5.92921	5.90455	5.84948	6.19995	6.73861
Bfsp1	0.0321338	0.0317516	0.0566701	0.0335963	0	0.0688802	0	0
Bfsp2	0.135689	0.0670374	0.179472	0.0472881	0.254744	0.242379	0.0706989	0.169824
Bglap	0.124271	0.18419	0.109581	0	0.318149	0	0.19425	0.133316
Bglap2	0	0	0	0	0.250466	0.34952	0.254876	0.787156
Bglap3	0.496613	0.67833	0.373507	0.351234	0.583342	0.438329	0.54795	0.297716
Bgn	0.0125922	0.0497697	0.00555179	0	0	0	0.00656101	0.0135086
Bhlha15	0.428619	0.499538	0.620224	0.574522	0.945378	0.388708	0.435201	0.660244
Bhlha9	0	0	0.112213	0	0.0651586	0	0.298376	0.136519
Bhlhb9	21.6319	24.0228	22.2491	23.2856	22.2094	22.3614	22.5921	22.2193
Bhlhe40	12.3728	11.1047	12.2775	13.0298	14.8852	12.9635	13.7694	15.3396
Bhlhe41	7.33141	7.91612	7.58835	7.50378	8.24501	7.37377	7.72325	7.56459
Bhmt2	0.0311308	0.0307606	0	0	0.0956382	0	0	0.0333964
Bicc1	0.0980511	0.0509921	0.0910103	0.140282	0.0739854	0.0276549	0.0645326	0.0442892
Bicd1	0.704225	0.742979	0.717459	0.705477	0.668005	0.741237	0.68269	0.650131
Bicd2	8.09827	7.71359	8.37932	7.95833	8.45487	8.09305	7.64706	8.78547
Bicdl1	10.5963	10.1067	10.845	10.4591	9.98888	10.5814	10.2427	9.80184
Bicdl2	0.913953	1.38199	1.26992	1.25959	1.50316	1.43964	1.52963	1.67868
Bicra	4.85016	4.29555	4.98034	4.74228	5.0064	4.40531	4.14215	4.55469
Bicral	5.10616	5.13958	6.00007	5.67259	5.91197	5.71894	5.06985	5.8626
Bid	14.3648	13.3175	14.3644	13.4579	15.0093	14.6538	13.9885	13.6348
Bik	4.70646	5.98601	5.81011	5.17301	5.78356	5.22533	6.69022	5.77396
Bin1	66.5222	69.5548	66.3116	69.6482	65.6029	70.8097	68.1947	68.1197
Bin2	6.05595	6.56882	6.53117	6.36332	7.02534	5.33563	6.6429	5.78026
Bin3	3.88037	3.69543	3.90161	2.77197	3.2185	3.68842	3.12879	3.14563
Birc2	10.5055	10.5379	11.2523	10.5892	11.7283	10.7652	11.3843	11.5219
Birc3	0.0996603	0.0606	0.148718	0.0240453	0.109907	0.147895	0.159775	0.0986892
Birc5	22.5862	22.4291	22.265	21.5844	21.9156	21.4732	22.3132	21.348
Birc6	17.5244	15.5879	17.4669	15.7875	16.5572	16.3168	15.5718	17.2137
Birc7	0.150391	0.396274	0.198919	0.052412	0.154007	0.214914	0.313438	0
Bivm	17.1549	16.581	16.8094	16.3798	18.1003	16.1551	16.2403	16.944
Blcap	16.3291	16.7833	15.7563	15.7925	16.2307	16.365	15.7275	16.5563
Blk	0.0142327	0	0	0	0	0	0.0296631	0
Blm	11.9045	11.5814	11.0605	11.4721	11.698	10.9115	10.8827	11.3676
Blmh	8.66295	9.04299	9.208	8.79827	8.69103	8.78869	8.47045	8.85287
Blnk	0	0	0	0	0	0	0	0.0137521
Bloc1s1	0.238509	0.206213	0.0788673	0.155853	0.519018	0.19172	0.186408	0
Bloc1s2	26.9849	33.492	31.2379	29.0362	27.6338	28.3592	35.1845	29.7464
Bloc1s3	6.37188	6.15327	6.18154	6.24631	6.95681	6.72593	6.71529	5.58219
Bloc1s4	7.42056	7.18328	6.54332	8.57828	7.59899	6.17501	6.94693	7.57228
Bloc1s5	1.58633	1.50854	1.39354	1.46524	1.46569	1.49565	1.44799	1.69538
Bloc1s6	8.45014	9.00166	9.30097	8.58762	9.58119	9.81663	8.28227	9.36095
Blvra	6.20113	6.88748	7.0877	7.13991	7.41129	7.3024	6.4784	6.38296
Blvrb	3.6992	3.64156	4.28427	4.1129	3.81642	5.54762	5.25007	4.29418
Blzf1	15.9112	16.7033	15.5278	15.6422	16.9865	15.5183	16.2957	15.7567
Bmf	1.07458	1.17737	1.24406	1.2687	1.10042	1.32407	1.19597	1.08221
Bmi1	37.192	37.7904	38.7	36.7936	36.137	38.0283	36.3805	34.8194
Bmp1	2.77501	2.59229	2.86687	2.7791	3.0501	3.15049	3.19854	3.21847
Bmp2k	2.73509	2.67124	2.88692	2.43821	3.2553	2.62563	2.93982	2.64267
Bmp4	0	0	0	0.0357185	0	0.0366156	0	0
Bmp7	51.3559	51.0284	50.0197	50.227	49.8707	50.915	53.1483	51.0549
Bmp8b	0.306803	0.303154	0.401437	0.382851	0.456068	0.371252	0.381592	0.509623
Bmper	0.0953442	0.0863594	0.133115	0.016614	0	0.0510937	0.0496779	0.11933
Bmpr1a	19.6564	18.4966	17.5406	17.9656	19.2932	17.704	18.1585	17.4157
Bmpr1b	0.0193223	0	0	0.0134678	0.0131913	0.0138061	0	0
Bmpr2	6.91851	6.38048	7.35465	6.60383	7.53752	7.19079	6.86026	7.34643
Bms1	40.7811	42.0158	41.6523	42.844	38.2053	40.1131	41.2851	39.9215
Bmt2	6.69544	6.10379	6.31876	5.98793	6.61904	5.80217	6.17428	7.08031
Bmx	0	0.0245428	0	0.155812	0.0254355	0.0266209	0.0129417	0
Bmyc	6.40649	7.44968	6.20027	5.47282	7.2406	7.61992	6.30968	8.00422
Bnc2	0.00939562	0	0.0082849	0	0	0	0.00979094	0.0352779
Bnip1	7.37561	6.96779	7.62639	7.26233	7.1595	7.70311	7.36406	7.19308
Bnip2	8.21346	8.14873	8.05593	7.40204	7.93294	7.36161	6.98391	7.76197
Bnip3	94.0755	94.0455	99.0995	101.087	114.376	98.956	109.394	112.125
Bnip3l	21.3642	22.113	22.1992	22.0245	26.3514	22.6203	24.6066	23.0044
Bnipl	0.0501522	0.132149	0.0737057	0	0.154075	0.0358345	0	0.017934
Boc	2.22583	3.0092	3.08859	2.57969	2.27935	2.44106	2.14867	2.64696
Bod1	51.34	50.5448	48.6691	50.2334	46.7621	51.3949	51.6503	49.4384
Bod1l	12.5044	11.2833	12.7227	12.1263	12.4739	12.0225	11.8796	12.8546
Bok	34.7477	36.7678	34.4677	35.5874	32.2493	31.3367	35.1659	33.1795
Bola1	31.5859	31.4907	26.8818	31.9474	26.5668	30.0111	30.2891	29.1255
Bola2	12.215	13.1654	12.1568	13.1178	10.3896	13.5876	11.7281	11.8863
Bola3	12.4372	12.5965	13.329	12.7907	11.9403	12.8172	12.6116	12.5469
Boll	0.0109277	0.0647863	0.0867226	0.0571253	0	0.046848	0.0910998	0
Bop1	63.1903	65.1976	63.4152	64.7494	57.3558	59.8898	61.2481	57.8005
Bora	5.55915	5.34577	5.67078	5.76543	5.5631	5.83036	5.18735	4.78857
Borcs5	3.50901	2.72537	3.72924	3.108	2.96572	2.69337	3.84827	3.64931
Borcs6	2.72223	4.09591	3.54607	3.75171	3.63244	4.3101	3.93279	3.56193
Borcs7	4.34116	3.76642	4.13918	3.63469	3.16248	4.21773	4.06408	3.50229
Borcs8	9.83539	10.5972	10.6563	10.5565	11.9202	11.915	10.222	13.0206
Bpgm	8.74379	10.7654	9.98447	10.1152	11.2446	10.9657	9.41281	11.596
Bphl	2.50349	3.55597	3.97816	3.17637	2.80403	4.16451	3.6279	2.89551
Bpi	0	0.039401	0.0351613	0.145916	0	0.128212	0.0623296	0.0641659
Bpifa1	18.6656	18.7383	19.1985	20.7624	21.0487	21.1507	24.4756	22.4237
Bpifa2	0	0.0377732	0.0337087	0	0.117441	0	0	0.020505
Bpifa3	2.62038	2.17366	3.87954	3.38228	2.98154	2.66976	2.9329	2.77638
Bpifb1	0	0.041961	0.0561687	0	0	0	0	0
Bpifb2	0.0183556	0.0181373	0.0323713	0	0.0563909	0.059019	0.0765116	0
Bpifb3	0	0	0	0.0214349	0	0	0	0
Bpifb4	0.0245602	0	0	0	0	0	0.0255936	0
Bpifb9a	0	0	0	0	0	0	0.0352095	0
Bpifc	0	0	0.0594459	0.0422903	0.0276146	0	0.112403	0.115715
Bpnt1	64.3381	64.8717	65.124	64.4658	63.8066	63.7846	59.8153	60.2746
Bptf	15.0725	14.9876	14.998	15.3622	14.3682	14.4357	14.2346	14.1216
Braf	9.45731	9.01637	9.42629	9.5402	9.68472	9.15929	9.18551	9.59581
Brap	8.91239	8.76583	9.1096	8.59319	8.76704	9.1072	9.36818	8.85151
Brat1	7.64393	8.14867	7.73764	7.93336	7.87865	8.48563	7.47985	8.39357
Brca1	11.8669	11.29	11.222	11.9318	12.968	11.6238	12.1083	12.2768
Brca2	7.12944	6.81381	7.12053	6.46223	6.97805	6.59738	6.61109	7.07762
Brcc3	5.20957	4.7868	4.42198	4.91219	4.52215	4.89467	5.05332	4.12624
Brd1	13.5981	13.3551	13.6989	12.2058	12.5681	13.1098	11.7942	12.9603
Brd2	37.6725	39.4484	38.1783	38.092	37.1749	36.8454	38.3897	37.1005
Brd3	27.2924	26.6678	27.897	26.4057	27.3376	26.8221	26.2425	27.4087
Brd3os	9.73148	8.29633	7.93881	8.88409	9.7583	8.69522	8.8127	7.3143
Brd4	26.9556	26.7353	27.4186	27.6786	26.5691	25.6324	26.1425	26.0465
Brd7	7.02973	6.46134	6.21161	6.39269	6.08145	6.514	6.38693	6.48083
Brd8	12.4196	12.7679	12.6264	13.0792	11.4201	13.0361	12.0464	11.8086
Brd9	3.77423	3.97505	3.9079	3.70336	3.54243	3.51208	3.743	3.61023
Brdt	1.38134	1.46877	1.42988	1.22444	1.66057	1.81843	1.61158	1.61879
Brf1	8.76176	8.62832	8.96943	9.5214	7.6546	8.80403	8.59605	8.36268
Brf2	3.76587	4.54799	3.97427	3.92477	3.92988	4.03615	3.93678	3.59105
Bri3	13.2349	15.0806	12.7182	14.3732	13.6247	14.4345	16.7055	13.5982
Bri3bp	6.12435	5.58379	5.54463	5.29721	5.6253	5.97516	5.66953	4.78335
Brinp1	1.18039	1.25229	1.07919	1.33804	1.037	1.36498	1.13294	1.23297
Brinp3	0	0.00541813	0	0	0	0	0	0
Brip1	3.7555	3.73629	4.05652	3.44707	3.90911	3.66616	4.26246	3.49827
Brix1	36.3189	36.2621	36.96	34.8113	35.4787	34.3896	34.9752	34.9045
Brk1	92.9663	92.2072	88.9647	98.2242	93.2266	103.209	96.7683	92.4337
Brms1	17.765	17.7522	16.3987	17.5833	15.841	17.7174	17.1666	17.9803
Brms1l	9.74724	10.4001	9.7318	9.2264	10.084	9.47004	9.45086	10.0512
Brox	22.2045	21.1528	23.4454	21.5563	24.4809	21.4734	23.0589	21.9128
Brpf1	19.418	19.5453	19.1204	19.834	19.2643	18.8022	19.3555	19.1297
Brpf3	3.86927	4.49408	4.24918	4.15208	3.96686	4.25636	4.50834	3.89858
Brs3	0.0277055	0	0	0	0	0.0890821	0	0
Brsk1	14.5639	14.8626	13.5689	13.5719	13.5425	13.3606	14.3373	15.1013
Brsk2	32.0227	32.4771	33.0492	33.6491	31.2587	30.8903	31.3427	29.1722
Brwd1	7.41868	7.23128	8.1512	7.11294	7.03087	7.19823	7.20991	7.37154
Brwd3	3.32807	3.37818	3.58559	3.42577	3.70553	3.77447	3.16543	3.30737
Bscl2	19.3725	19.7148	18.8451	19.9274	20.2651	19.7579	20.4658	19.001
Bsdc1	6.80694	6.19357	6.47136	6.58193	7.11031	6.09664	6.5816	6.88526
Bsg	480.93	472.407	504.34	489.009	519.483	496.821	542.019	545.407
Bsnd	0	0	0.0245721	0	0	0	0.116156	0.0298944
Bspry	5.7306	5.54951	5.06754	5.68417	5.04916	6.49186	4.91688	5.91996
Bst1	0.266264	0.240219	0.153122	0.157347	0.130406	0.235744	0.265403	0.248384
Bst2	11.6943	17.1858	11.3993	13.5604	12.7158	15.2227	17.2382	18.3847
Btaf1	19.3172	18.8979	19.4636	19.589	20.7806	19.2754	18.9746	18.7274
Btbd1	28.0227	24.7052	24.7197	25.2383	26.3968	25.9789	25.4666	24.1399
Btbd10	7.79119	8.15638	8.32355	8.11119	8.08021	8.53484	8.67775	8.50023
Btbd17	15.4226	15.5964	16.1174	14.235	15.448	15.7676	16.3478	14.8905
Btbd18	0.0436486	0.107824	0.163577	0.0912705	0.0893964	0.0467814	0.0454852	0.0468252
Btbd19	6.21044	6.31247	6.95869	6.85498	8.93204	7.4405	8.53281	9.65413
Btbd2	3.91923	3.9361	3.89026	4.44468	4.01347	4.87766	4.1734	4.08958
Btbd3	6.06314	6.70706	6.11433	6.07497	6.6855	6.7762	7.24659	6.81107
Btbd6	9.5504	7.31435	8.29026	9.22497	7.73267	8.00451	8.76417	8.36653
Btbd7	4.87699	4.96425	4.89716	5.13068	5.19499	4.71433	4.87793	4.86894
Btbd8	3.49803	3.59681	3.60722	3.52406	4.28953	4.05364	4.31911	4.46738
Btbd9	6.93292	6.91134	6.77504	7.03184	6.16487	6.14008	6.25006	6.68051
Btc	0	0	0	0	0	0.0364212	0	0
Btd	4.09621	4.03136	3.75587	3.10534	4.1947	4.07537	3.77538	3.65901
Btf3	204.056	211.928	192.044	197.852	199.398	196.928	195.407	193.37
Btf3l4	14.0304	13.8719	13.3028	13.4149	13.9093	13.77	13.6349	12.6411
Btg1	8.31901	8.1913	9.18389	8.14976	9.45815	8.47145	9.17719	9.21333
Btg2	60.3087	54.7776	57.8947	54.9304	65.9162	62.8967	61.7083	64.097
Btg3	16.8083	16.7597	15.977	17.1533	17.4868	17.5123	16.7978	15.1683
Btg4	0	0.0296895	0.0132474	0	0.0615387	0.0161017	0	0
Btk	0	0	0	0.0254987	0	0	0	0.0523271
Btla	0	0.0223458	0	0.177331	0.0694757	0	0.0117832	0.0849121
Btn1a1	0.298324	0.294776	0.205513	0.165698	0.324591	0.139884	0.233157	0.160018
Btn2a2	0	0.0320196	0	0	0.0663683	0	0	0
Btnl10	0.0958599	0.0394666	0.0845277	0.183742	0.0736237	0.05137	0.0832444	0.0942666
Btnl6	0	0	0.0386755	0	0	0	0	0
Btnl9	0	0	0	0.0397895	0	0.0271926	0	0.027218
Btrc	2.32561	2.46851	2.50528	2.41722	2.15129	2.49253	2.21283	2.33894
Bub1	23.9624	22.8147	23.4705	23.0614	22.4975	22.1187	21.6437	20.6729
Bub1b	27.073	26.9996	28.0705	28.8875	25.9211	27.9475	25.0203	25.6707
Bub3	33.5931	34.6666	35.4408	34.0332	33.3849	33.1962	32.3506	32.6393
Bud13	5.05472	5.67169	4.99862	5.37783	4.48367	5.59874	5.49924	5.13619
Bud23	16.6369	17.4028	16.2402	17.2281	15.713	17.4907	16.8406	14.2344
Bud31	34.1518	35.5143	31.1877	37.5776	34.1665	38.0354	31.3609	33.8466
Bysl	18.4427	20.4385	19.7065	18.4175	16.7027	18.7626	17.8585	17.9037
Bzw1	116.542	118.759	111.303	109.433	111.115	109.304	108.319	106.444
Bzw2	31.696	34.4103	31.9462	31.7517	32.2475	31.2338	30.5088	31.3925
C030006K11Rik	13.773	15.3621	15.0032	15.1924	13.7739	14.485	15.1424	14.758
C130050O18Rik	0.277735	0.322159	0.234254	0.315626	0.222584	0.2459	0.264254	0.220222
C130074G19Rik	0.189785	0.212532	0.457422	0.330705	0.220262	0.29833	0.316433	0.339329
C1d	9.19867	9.57365	8.81472	8.71289	8.83912	9.13775	9.64581	8.36264
C1galt1	12.8903	13.0111	11.939	12.0865	13.4972	12.6603	11.981	12.2596
C1galt1c1	12.2699	12.3859	11.7775	10.7781	11.9951	11.702	12.5653	13.3903
C1qa	0	0.145935	0.260464	0.386035	0.226865	0.237438	0.230859	0.277271
C1qbp	46.0907	47.3283	49.0892	42.3781	45.1257	47.0104	44.8299	42.9875
C1ql1	0.0521383	0	0	0	0.106784	0	0	0.195765
C1ql2	0	0	0	0	0	0	0	0.0411945
C1ql3	0	0	0	0	0	0	0.0157852	0
C1ql4	0.364721	0.360383	0.482407	0.517507	0.560236	0.474662	0.488657	0.503054
C1qtnf1	0.392461	0.363557	0.367695	0.371856	0.514932	0.59151	0.536779	0.605221
C1qtnf12	2.61434	3.22212	2.72668	3.64444	2.99386	2.65133	3.22234	2.77445
C1qtnf3	0.0901053	0.0296779	0.0529689	0	0.092272	0.0160954	0.0469483	0
C1qtnf4	13.4846	14.8831	14.6203	15.779	12.5286	13.3358	16.3475	14.3382
C1qtnf6	13.0321	12.9894	14.4364	14.0413	15.2665	14.3939	14.8244	13.9348
C1qtnf9	0.0403572	0	0.0533795	0	0.0413276	0	0.0841105	0.0865886
C1ra	0	0.0509134	0	0	0.0263826	0.110449	0.0536942	0.0414571
C1rb	0.126471	0.0624836	0.264861	0	0.485672	0.203323	0.230637	0.474865
C1rl	0.0255149	0	0	0.0533523	0.0522568	0	0.0797653	0.0821153
C1s1	0.049089	0.0242526	0.0108215	0	0	0	0	0
C1s2	0.0288504	0.0285073	0	0.0301635	0	0	0.0300643	0.015475
C2	0.119008	0.0881944	0.183644	0.114056	0.0914022	0.106291	0.103346	0.148947
C2cd2	4.148	4.58718	4.60365	4.78133	4.68821	4.73185	4.81712	4.50291
C2cd2l	6.51403	6.53408	6.50983	6.45279	6.27986	6.97451	6.84982	7.33398
C2cd3	9.52153	8.99704	9.55623	9.44276	9.63901	9.07599	8.83452	9.50008
C2cd4a	7.40471	8.02383	7.06335	7.45393	6.79348	7.67064	6.54018	8.00266
C2cd4b	3.24099	2.97369	2.73026	2.66239	3.88195	2.91534	3.58844	3.88042
C2cd4c	9.77338	8.71334	9.38004	9.71294	8.5179	8.70161	9.71062	8.70367
C2cd4d	0	0	0	0	0.0201968	0	0.0411049	0
C2cd5	3.40764	3.71585	3.30797	3.72815	3.50516	3.48265	3.71589	3.72418
C2cd6	0.209074	0.223803	0.0768157	0.091079	0.178418	0.0186733	0.108935	0
C3	1.2021	1.2542	1.15216	1.41293	1.46803	1.34439	1.16709	1.44177
C330018D20Rik	5.84372	5.90332	5.5823	5.2901	6.70186	6.23768	6.02771	4.8674
C3ar1	0	0	0.0157307	0	0	0	0	0
C4a	0.309377	0.20176	0.212787	0.291112	0.247117	0.291792	0.438456	0.331893
C4b	0.0674274	0.106601	0.0237825	0.119844	0.25548	0.137307	0.0983702	0.0578676
C4bp	0	0	0	0	0	0	0.0356751	0
C5ar1	0	0	0	0	0	0.016014	0	0
C5ar2	0	0	0	0	0	0.0115574	0	0
C6	0	0.0213404	0.133309	0.0338703	0.0663497	0	0.011253	0.046338
C7	0.0860984	0	0	0	0.0146948	0	0	0.0307881
C87436	7.72314	7.57566	8.432	7.20146	7.61095	7.51307	7.26578	7.11743
C8a	0	0.0208708	0	0	0.0216299	0.0452761	0	0
C8b	0.0301767	0.193816	0.0133047	0.0315502	0.108158	0	0.0157232	0.0485593
C8g	1.8004	2.54141	2.44938	1.82856	2.39679	2.23284	3.18945	2.81436
C9orf72	9.14323	9.21584	9.30553	9.48088	9.42288	10.1571	9.58009	10.1487
CK137956	0.0165588	0	0.0292026	0	0.033914	0	0	0
Caap1	5.44292	5.04007	4.49774	3.87948	4.97153	5.11154	5.09249	4.08389
Cab39	34.9001	35.4769	36.1474	34.2704	35.7726	34.7938	35.8144	34.0057
Cab39l	1.81868	1.8747	1.59378	1.63736	1.66697	1.871	1.53839	2.01727
Cabcoco1	0	0.0601318	0	0.0636254	0	0	0	0
Cabin1	17.8742	17.9614	18.4475	17.8485	16.9804	16.942	17.2662	17.9681
Cables1	3.1008	3.42961	3.96023	3.35697	2.6632	3.0875	2.92899	2.94017
Cables2	13.9165	12.9751	13.7666	13.4146	13.755	13.1069	12.5	13.0833
Cabp1	17.1127	17.3451	16.8141	16.7764	16.587	17.981	16.9682	17.7718
Cabp2	0	0.0562121	0	0	0	0.121944	0	0.0610289
Cabp4	0.0536686	0.159091	0.0473241	0.112223	0	0.0575205	0.111853	0.0287872
Cabp5	0.0152019	0.0300421	0	0.0158938	0	0.0325859	0	0.0652328
Cabp7	0.087671	0.0866283	0.193267	0.0611075	0.119705	0.172266	0.0609065	0.0940514
Cabyr	0.319999	0.579688	0.391903	0.59478	0.436925	0.457288	0.629875	0.381431
Cacfd1	14.7528	14.6906	14.2209	14.7656	14.5881	15.0926	15.9789	14.896
Cachd1	0.108438	0.245811	0.095619	0.126712	0.130642	0.0752019	0.139589	0.0821153
Cacna1a	8.16225	8.53705	8.84913	8.04851	8.83722	8.81295	8.03256	9.07015
Cacna1b	14.0746	13.6782	14.2737	14.2427	14.1203	14.0374	14.5299	15.0284
Cacna1c	5.79142	5.59542	6.10864	5.95839	5.68945	5.18164	5.67065	6.18569
Cacna1d	5.51308	5.76017	5.63937	5.80536	5.86998	5.29572	5.37726	5.49325
Cacna1e	0.164388	0.210562	0.162403	0.245074	0.275892	0.195763	0.193511	0.244933
Cacna1f	0.0168995	0.0500955	0.0521559	0.00441717	0.0259588	0.0135843	0.0176106	0.0271941
Cacna1g	0.689433	0.692462	0.691437	0.645562	0.713769	0.649596	0.773706	0.885903
Cacna1h	0.0393321	0.0388643	0.0485553	0.106918	0.0241667	0.08431	0.0573818	0.084389
Cacna1i	2.12987	2.35462	2.72957	2.49142	2.08538	2.28691	2.64958	2.53132
Cacna1s	0.0117252	0	0	0	0.00600355	0	0	0.0125785
Cacna2d1	58.6421	58.9501	59.2338	57.2725	59.9762	59.1517	57.3355	57.9231
Cacna2d2	4.34397	4.74111	4.75502	4.74376	4.82943	4.80593	5.06552	4.32317
Cacna2d3	0.00880731	0.00870257	0	0	0.00901909	0	0	0
Cacna2d4	2.27693	2.3099	2.24712	2.62624	2.20306	2.69654	2.62183	2.53826
Cacnb1	6.54553	6.31688	6.5418	6.24952	7.02418	6.00664	6.46752	6.24876
Cacnb2	0	0.0057368	0.00255975	0	0.00594545	0.00622255	0	0
Cacnb3	15.5994	16.0762	15.9254	15.9689	17.1708	16.37	16.9542	15.6765
Cacnb4	0.0342741	0.0423331	0.0604447	0.0627097	0.061422	0.0551011	0.0267872	0.0367685
Cacng1	0.307445	0.394925	0.32532	0	0.0629676	0.131804	0.192229	0.197892
Cacng2	0.676005	0.351198	0.571509	0.473611	0.471022	0.605015	0.472053	0.500913
Cacng4	14.7584	13.1926	14.766	14.6328	15.1353	14.3096	16.5547	14.6341
Cacng5	1.91298	1.4053	1.29825	1.51836	1.70257	1.73898	1.6073	2.11667
Cacng6	0.0776932	0	0.102763	0.0812294	0.0397807	0.166539	0	0.0833475
Cacng7	29.7792	27.6685	30.2122	31.0194	28.9165	30.3654	29.2945	31.052
Cacng8	1.7194	1.55332	1.22735	1.40388	1.81105	1.47424	1.79174	1.82696
Cactin	22.7154	23.14	22.7365	22.4487	20.4785	22.9836	22.3045	23.7884
Cacul1	19.1867	19.6728	18.9478	18.0075	20.1506	19.3554	19.1646	20.0423
Cacybp	96.546	98.0966	90.9838	92.4571	90.7725	91.3869	92.4377	84.3539
Cad	67.2878	63.353	64.9856	63.9673	59.6552	61.4699	60.7447	60.5257
Cadm1	8.66204	8.99152	9.52891	8.81402	9.83458	8.86587	9.05717	9.19774
Cadm2	0.469771	0.471921	0.483276	0.413387	0.533183	0.574815	0.440583	0.390569
Cadm4	41.3141	41.5251	38.3887	39.9618	37.6673	42.47	41.8117	37.3057
Cadps	3.43339	3.63704	3.62581	3.64033	3.3775	3.7673	3.64696	3.43424
Cadps2	6.1899	6.06869	6.4351	6.00997	6.6265	6.72452	6.57166	6.23128
Cage1	0.585804	0.520115	0.50158	0.355053	0.443397	0.545956	0.415815	0.40985
Calb2	0	0.0435378	0	0	0	0	0	0
Calca	15.4831	16.7184	16.5482	14.7335	15.4117	17.4497	16.8237	15.9494
Calcb	0.243037	0.0600367	0.241094	0.0635247	0.0311102	0	0	0.0977718
Calcoco1	8.07396	7.77269	8.33068	8.04214	9.24244	9.27104	9.3493	9.87633
Calcoco2	0.094756	0	0.104443	0.148603	0.0242586	0.0507785	0.0740572	0.203304
Calcrl	0	0.00777206	0.0693576	0.082236	0	0	0.0163931	0.0337522
Cald1	16.443	17.3661	17.0385	16.8446	19.2485	18.0572	19.6372	19.0492
Calhm1	0.110028	0	0	0	0	0.0786169	0.152877	0.0786906
Calhm2	1.47929	1.32249	1.18018	1.27964	1.43371	1.53828	1.514	1.71919
Calhm3	0	0	0	0.0384556	0.0753319	0	0	0.197292
Calhm4	0	0	0	0	0.0142295	0	0	0
Calhm5	0	0	0	0	0	0.0309269	0	0.0154779
Calm1	61.3288	61.8411	60.54	58.6091	62.4526	62.5472	61.9536	60.5312
Calm2	338.296	357.939	329.187	342.144	331.768	347.483	331.008	338.991
Calm3	148.481	158.741	153.105	163.192	152.327	160.666	160.128	155.036
Calm4	0.0418756	0.0827551	0	0	0	0	0	0
Calml3	0	0.133509	0.1668	0.0565062	0	0.115851	0.112641	0
Calml4	5.86226	6.03216	6.02458	5.87553	6.57547	7.16443	7.29554	7.70276
Caln1	0	0	0	0	0	0.00392597	0	0
Calr	234.199	242.178	242.113	241.597	235.407	248.365	242.525	241.903
Calr3	3.8165	3.21028	2.96839	3.54003	3.10658	3.10453	2.75337	2.81349
Calr4	3.63901	2.96384	3.0477	2.81766	3.27434	3.00265	2.61799	2.49911
Calu	18.9241	18.7966	16.2585	18.4164	18.2744	18.9849	17.6093	16.9708
Caly	2.99075	3.30284	4.17437	3.19375	3.86517	3.30825	4.38321	3.75743
Camk1	4.34449	4.67384	4.01791	4.6027	4.31733	4.24302	4.45362	4.71582
Camk1d	2.91088	3.16747	3.03636	3.05418	3.08677	3.13089	2.94177	2.90641
Camk1g	0.0695902	0.123773	0.0859089	0.116412	0.114022	0.029834	0.0580146	0.0597238
Camk2a	5.34975	4.95574	5.33874	5.56635	5.14126	5.01149	5.37115	5.60113
Camk2b	19.1768	17.8011	18.1343	19.8032	17.8366	18.8212	18.3129	19.5341
Camk2d	1.15406	1.2483	1.15011	1.07451	1.22377	1.22408	1.1617	1.01278
Camk2g	6.04704	5.67281	5.94051	6.27836	6.10029	6.2753	5.90763	6.06237
Camk2n1	2.18613	2.19428	1.95817	1.77069	2.46876	2.13003	1.68382	1.96517
Camk2n2	28.3166	26.9511	25.8608	26.8376	26.0733	24.3557	25.7885	24.7614
Camk4	3.60612	3.61247	3.69056	3.61723	3.60673	3.59126	3.77732	3.69484
Camkk1	5.39741	4.9261	5.51321	4.77076	4.82047	4.93474	4.78727	4.85096
Camkk2	2.71798	2.70998	2.92376	2.75346	2.75814	3.03365	2.71509	2.90825
Camkmt	8.25677	8.70507	8.95279	6.85649	7.56527	8.38362	8.64534	9.66291
Camkv	0.0408184	0.0705826	0.215958	0.288064	0.1254	0.273425	0.116974	0.0766308
Caml	10.1087	10.6803	11.0746	10.1341	10.0381	9.40372	9.69038	9.06044
Camp	0	0.100114	0.0893414	0	0	0	0.105582	0
Camsap1	25.3169	25.2879	23.5946	24.3198	23.5667	23.1797	24.1059	23.5017
Camsap2	22.6014	21.6064	22.0359	21.4601	22.1698	22.2587	21.5375	21.5806
Camsap3	6.31945	7.0628	6.62931	6.08218	6.65134	6.52415	6.44801	6.44947
Camta1	7.85656	7.81	8.19203	7.89726	8.50159	8.3357	8.44529	8.59232
Camta2	12.7803	12.621	13.3959	12.1592	13.2009	12.8123	12.4189	13.1408
Cand1	54.3673	52.3132	52.4052	53.306	54.0042	52.7291	50.636	52.251
Cand2	22.1532	21.3422	21.4334	21.5113	22.2405	22.0817	20.9362	20.8155
Cant1	19.5348	18.5276	19.533	17.8997	18.3352	18.9725	18.0796	19.1415
Canx	137.169	135.433	135.6	126.808	135.231	140.174	137.16	136.882
Cap1	44.3126	46.0444	45.6737	46.3295	45.9521	45.9382	42.3061	44.0005
Cap2	0	0	0	0	0.0189099	0	0	0
Capg	1.32099	1.65036	1.55311	1.44462	1.80368	1.57854	1.8829	2.0524
Capn1	3.52701	4.81724	3.24805	3.71271	3.37761	4.47684	4.59113	3.86118
Capn10	19.9863	19.9756	20.4596	21.0715	19.924	20.2087	21.4534	19.2418
Capn11	0.623927	0.448369	0.662703	0.66715	0.624409	0.820687	0.576295	1.004
Capn12	0.0161006	0.0318182	0	0.0168334	0.0906825	0.0172562	0.0838901	0.0259085
Capn13	0	0.0257155	0.0229484	0	0	0	0.08136	0
Capn15	11.7834	10.663	11.7202	10.757	11.4627	11.063	11.6017	10.908
Capn2	0	0	0	0.00632744	0.0309876	0.0389182	0.0189199	0.0389546
Capn3	0	0.00755389	0.0134821	0.0239783	0.0391432	0.016387	0.0318659	0
Capn5	2.07226	1.78475	2.18534	2.28369	2.53074	2.34105	2.30536	2.52349
Capn6	0.0147787	0	0.0173754	0	0.0252234	0.0211192	0	0.0105695
Capn7	19.1019	20.3862	19.3547	19.2413	20.0834	20.0693	20.4778	19.7599
Capn8	0.0203713	0.040258	0.0269446	0.0532462	0.0625834	0.0436668	0.0636853	0.0546346
Capn9	14.1733	14.5391	14.1669	14.2363	11.8915	11.9513	12.5318	13.1741
Capns1	49.1277	48.5587	52.8342	52.7738	53.4205	54.3651	53.0041	54.9149
Capns2	0.955221	0.792843	0.471687	0.918801	0.313021	0.368561	0.477798	0.409896
Caprin1	57.5416	56.7013	56.4848	54.5582	57.2128	55.0102	55.436	53.6669
Caprin2	1.56152	1.41147	1.30748	1.46508	1.59073	1.49314	1.52535	1.63438
Caps2	0	0	0	0	0	0	0	0.0240763
Capsl	7.28344	10.7952	9.4909	8.79948	10.442	11.9695	10.2885	10.2878
Capza1	9.58728	10.0754	10.6838	11.181	10.5354	9.57874	10.8267	9.75115
Capza2	20.393	21.6192	20.3277	19.917	21.4842	20.7247	19.7632	19.765
Capzb	52.0069	55.3678	53.4335	53.6924	51.7794	54.9786	53.067	54.9676
Car10	0.0241585	0.0238712	0	0.00631451	0.0432939	0.0258924	0.0503499	0
Car11	0.159501	0.236406	0.246129	0.12507	0.0408341	0.235055	0.103883	0.320829
Car12	0	0.00998899	0	0	0	0.0216696	0	0
Car13	0.0501086	0.0330084	0.0589132	0	0.068418	0.053705	0.139245	0.179184
Car14	0.0453007	0.193968	0.133151	0.110513	0.04639	0.0809201	0.0944135	0.161992
Car15	0.0402937	0.21898	0.213182	0.0842553	0.226944	0.280707	0.251934	0.28097
Car2	0	0	0	0.0663049	0	0	0	0
Car3	0	0.0264874	0	0	0	0	0	0
Car5a	0.0573561	0.113348	0.151727	0	0.264309	0	0.149423	0.123061
Car5b	0.0241737	0.0836016	0.00532899	0.012637	0.0309437	0.0129543	0.0314885	0.0129665
Car6	0	0	0.0372912	0	0	0	0	0
Car7	0.33786	0.344274	0.297919	0.375315	0.281112	0.260266	0.37408	0.271836
Car9	3.71666	3.98535	4.55587	4.14719	4.45459	3.5547	3.52568	4.66657
Card10	4.52858	5.23328	4.677	4.7428	4.51836	4.5461	5.08275	5.22418
Card11	0.418248	0.506845	0.473182	0.354778	0.622254	0.363688	0.353611	0.414823
Card14	0.175113	0.173031	0.183824	0.25283	0.170785	0.125121	0.243309	0.187858
Card19	8.86551	8.60594	7.31311	8.9972	7.69426	8.08072	9.88875	7.39103
Card6	1.46651	1.27493	1.44854	1.43455	1.36642	1.48407	1.18059	1.23563
Card9	0.200959	0.115832	0.206736	0.192597	0.257239	0.215382	0.191963	0.197619
Carf	2.08922	1.84021	1.90271	1.94988	1.90444	1.95644	1.861	1.74037
Carhsp1	33.8854	36.3102	34.2277	36.8324	38.14	34.9062	37.4814	38.1964
Carm1	22.4606	21.7868	22.2619	20.7689	20.4072	21.8842	19.9913	20.9284
Carmil1	3.3964	3.35601	3.52296	3.56888	3.04879	3.25048	3.30306	3.21223
Carmil2	0.895787	0.968115	0.993534	0.702419	0.795495	0.990083	1.0137	0.788304
Carmil3	9.83637	9.20814	9.76429	8.37523	9.17766	8.74492	9.09135	9.8313
Carnmt1	14.8455	13.6341	12.8637	13.6195	13.4151	13.5086	13.5747	13.2059
Carns1	0.580643	0.564176	0.580269	0.546364	0.753167	0.902361	0.665582	0.747481
Cars2	3.93178	3.47607	4.20623	4.1995	4.09696	3.75903	3.85946	4.54238
Cartpt	0	0	0	0	0	0.161143	0.125342	0
Casc3	27.1021	27.9173	26.9042	28.5503	28.7134	26.7614	27.8798	25.6377
Casd1	6.75351	5.7803	6.45838	6.2653	6.37042	6.36148	5.91759	6.19397
Cask	14.2388	14.1898	13.8774	13.5523	13.6911	13.8117	13.8928	13.5363
Caskin1	5.78611	6.13534	6.02377	5.71122	6.07178	6.20807	6.39264	6.18051
Caskin2	5.03642	4.55875	4.60454	4.56769	5.0056	4.74601	4.81547	4.73454
Casp12	0	0	0.0176356	0	0	0	0	0
Casp14	0	0	0.0565754	0	0.0328515	0	0	0.0688296
Casp2	10.7195	10.2049	10.7478	10.2062	10.8603	10.8357	11.1876	10.2038
Casp3	37.542	36.3156	37.6226	36.787	40.1666	37.6374	39.9202	39.0716
Casp6	0.942118	0.985273	1.0733	1.06408	1.10561	1.09081	1.15374	1.07708
Casp7	10.3271	12.0449	10.5471	11.2243	10.6758	12.4344	11.7493	10.6229
Casp8	0	0	0	0	0.0271851	0	0	0
Casp8ap2	15.819	15.6031	15.8637	14.5922	17.4552	16.1103	16.7836	16.9159
Casp9	3.08854	2.9569	3.14692	3.08234	3.04174	2.86674	2.9721	3.07552
Casq1	0	0.233377	0.121488	0.020578	0	0.0421896	0.123062	0.274489
Casq2	0.196491	0.0416044	0.173262	0.0293477	0.0287451	0	0.102379	0.105395
Casr	19.9162	19.5024	21.2148	19.6228	19.7616	20.0895	19.1512	19.6106
Cass4	0.920447	0.710547	0.887725	0.909712	1.18559	0.870903	0.809304	0.894862
Cast	2.23302	2.25277	1.90704	2.27515	2.56441	2.45787	2.28162	2.18722
Castor1	0.292756	0.530337	0.236635	0.306081	0.574609	0.601389	0.228806	0.392578
Castor2	10.4279	10.6954	11.0808	10.7857	10.9543	10.2182	11.2213	10.424
Casz1	1.95706	1.89654	1.94453	1.56991	1.9816	2.14129	1.96084	1.94784
Cat	27.6867	27.0525	26.7592	25.0596	30.6851	26.8073	27.9328	27.3211
Catip	0.0173677	0.0343222	0.0153145	0	0	0	0	0.0372632
Catsper2	2.20319	1.93053	1.70447	1.47769	1.80919	1.9492	2.19842	2.08481
Catsper3	0	0.0557578	0	0.0589973	0	0	0.0588032	0
Catsper4	0	0	0.0483489	0	0	0	0	0.0196071
Catsperb	0	0	0	0.0145357	0	0	0	0
Catsperd	0.716655	0.655286	0.905459	0.917021	1.00773	0.802484	0.969737	0.883559
Catspere1	0	0	0	0.027228	0	0	0	0.0558759
Catspere2	0.131431	0.0288596	0.122333	0.0381704	0.119637	0.211297	0.0608718	0.133163
Catsperg1	0	0	0	0	0	0.0116854	0	0.0233927
Catsperz	0.786681	1.55465	1.77756	1.43935	1.35945	1.37011	1.1272	0.843934
Cavin1	1.85202	1.93577	2.65257	2.74217	2.37891	2.58157	2.55466	2.56102
Cavin3	0	0	0	0	0.0473204	0	0	0
Cavin4	1.1591	1.34852	0.890195	1.87642	1.93362	1.28237	1.34424	1.66463
Cbarp	3.28966	3.3037	3.15831	3.4876	3.48683	3.13036	3.43609	3.17452
Cbfa2t2	12.359	12.8349	12.6751	11.5291	12.7835	12.8749	11.8381	12.425
Cbfa2t3	1.01354	0.938044	1.00695	0.848696	0.67159	0.752043	0.903254	0.841307
Cbfb	20.4358	20.9233	20.1605	20.5699	21.3114	19.5609	20.6862	19.5319
Cbl	13.3723	13.2317	13.9693	12.924	13.525	13.1452	12.8134	13.1175
Cblb	6.39326	6.39691	6.36155	6.19749	6.06648	6.34528	6.17711	6.11134
Cblc	0.0302242	0.104527	0.0133256	0.0473998	0.030951	0	0.0787398	0.0648477
[truncated: 14,038 more rows]
